# Supplementary material for: Conformational dynamics of the membrane-anchored foldase LipH from Pseudomonas aeruginosa governs recognition and release of its client lipase
Source: J Biol Chem. 2026 Jun 19;302(8):113266. doi: 10.1016/j.jbc.2026.113266 (PMC13381987; doi:10.1016/j.jbc.2026.113266)
Supplement: Supplementary Material [file mmc2.xlsx]

## Sheet: Sheet1
Busch, Loschwitz, Papadopoulos et al.
Supporting Dataset 1
List of the identified LipH foldase homologs (858 sequences) with sequences of individual domains (transmembrane anchor TMH, linker VD, and the lipase chaperone-like domain LCL)
Sample Name	Sample ID	Organism (OS)	OX	GN	Sequence	Transmembrane sequence	TMH start	TMH end	Variable domain sequence (between TMH end and Lipase chaperone like start)	VD start	VD end	VD length	Lipase Chaperone like sequence	LCL start	LCL end
sp|Q01725|LIFO_PSEAE Lipase chaperone OS=Pseudomonas aeruginosa (strain ATCC 15692 / DSM 22644 / CIP 104116 / JCM 14847 / LMG 12228 / 1C / PRS 101 / PAO1) OX=208964 GN=lifO PE=1 SV=4	sp|Q01725|LIFO_PSEAE	Pseudomonas aeruginosa (strain ATCC 15692 / DSM 22644 / CIP 104116 / JCM 14847 / LMG 12228 / 1C / PRS 101 / PAO1)	208964	lifO	MKKILLLIPLAFAASLAWFVWLEPSPAPETAPPASPQAGADRAPPAASAGEAVPAPQVMPAKVAPLPTSFRGTSVDGSFSVDASGNLLITRDIRNLFDYFLSAVGEEPLQQSLDRLRAYIAAELQEPARGQALALMQQYIDYKKELVLLERDLPRLADLDALRQREAAVKALRARIFSNEAHVAFFADEETYNQFTLERLAIRQDGKLSAEEKAAAIDRLRASLPEDQQESVLPQLQSELQQQTAALQAAGAGPEAIRQMRQQLVGAEATTRLEQLDRQRSAWKGRLDDYFAEKSRIEGNTGLSEADRRAAVERLAEERFSEQERLRLGALEQMRQAEQR	LLLIPLAFAASLAWFVWL	5	22	EPSPAPETAPPASPQAGADRAPPAASAGEAVPAPQVMPAK	23	62	40	VAPLPTSFRGTSVDGSFSVDASGNLLITRDIRNLFDYFLSAVGEEPLQQSLDRLRAYIAAELQEPARGQALALMQQYIDYKKELVLLERDLPRLADLDALRQREAAVKALRARIFSNEAHVAFFADEETYNQFTLERLAIRQDGKLSAEEKAAAIDRLRASLPEDQQESVLPQLQSELQQQTAALQAAGAGPEAIRQMRQQLVGAEATTRLEQLDRQRSAWKGRLDDYFAEKSRIEGNTGLSEADRRAAVERLAEERFSEQERLRLGALEQMR	63	335
sp|Q9X2S4|LIFO_ACIVR Lipase chaperone OS=Acinetobacter venetianus (strain ATCC 31012 / DSM 23050 / BCRC 14357 / CCUG 45561 / CIP 110063 / KCTC 2702 / LMG 19082 / RAG-1) OX=1191460 GN=lifO PE=3 SV=1	sp|Q9X2S4|LIFO_ACIVR	Acinetobacter venetianus (strain ATCC 31012 / DSM 23050 / BCRC 14357 / CCUG 45561 / CIP 110063 / KCTC 2702 / LMG 19082 / RAG-1)	1191460	lifO	MSGKFINHKTIVFGVITSVLLLLLLIYYVFKPEAQTQNQNINTQTIQPENTVLESATANNKQGKLPTLAASLQGTEIDCPIQVDANGKLILTVGIRSCFDYFFSSLGEKTEAELVADIRQYLLATLPESASNYAIYLLDQYVAYMHALQNLKPNAGFKSNNVDALQKVVDQMAKVQQQFFNAAEINALFGNERNLNQFNLEQMRIHANKNLTTQEKATELAKLIDELPPALADGVRVSMQFAELQQLTKEIQAKGGSAQDLRSMRESLLGPEAADRLEKVDQEEAVWQTQVNQYLSARDQILKSDANDASKQQSIAELRNSSFGTKEDLLRAQSYEVMHDQKSKGS	TIVFGVITSVLLLLLLIYYVF	10	30	KPEAQTQNQNINTQTIQPENTVLESATANNKQGKL	31	65	35	PTLAASLQGTEIDCPIQVDANGKLILTVGIRSCFDYFFSSLGEKTEAELVADIRQYLLATLPESASNYAIYLLDQYVAYMHALQNLKPNAGFKSNNVDALQKVVDQMAKVQQQFFNAAEINALFGNERNLNQFNLEQMRIHANKNLTTQEKATELAKLIDELPPALADGVRVSMQFAELQQLTKEIQAKGGSAQDLRSMRESLLGPEAADRLEKVDQEEAVWQTQVNQYLSARDQILKSDANDASKQQSIAELRNSSFGTKEDLLRAQSYEVMHD	66	340
tr|A0A009I2J0|A0A009I2J0_ACIB9 Lipase chaperone OS=Acinetobacter baumannii (strain 1295743) OX=1310613 GN=lifO PE=3 SV=1	tr|A0A009I2J0|A0A009I2J0_ACIB9	Acinetobacter baumannii (strain 1295743)	1310613	lifO	MQRMQKKIWWCVLGFFILSLIACVYWLSPDSENTSPQPNQDEARLVATSQSTLNSPLNENTYLSKSQQDTQVNCQLKIDSSQHLVVNSQTRDCFEYFITQYGESNLQQVKTHFEKFIQDQYLEPARSQIIDLWTRYLKYREQLAQIQPPQSKQQDQNYFQKIFSSIQDIRKRFFSASEIEGLFSTEDIYQNYTLDRMKILEDSSLSEIEKAKKLKERFEQLPEDWQENLQELSKLDDLHTLTKQIKARNGSAEELRQMRTALVGAEATQRLETLDIQRNAWQQRVTGYLNQRDEVLHSNMSDSAKKQAIQQLRQQQFSSSQEQLRLRTFETVHDQGGELPFNY	KIWWCVLGFFILSLIACVYWLSP	7	29	DSENTSPQPNQDEARLVATSQSTLNSPLNE	30	59	30	NTYLSKSQQDTQVNCQLKIDSSQHLVVNSQTRDCFEYFITQYGESNLQQVKTHFEKFIQDQYLEPARSQIIDLWTRYLKYREQLAQIQPPQSKQQDQNYFQKIFSSIQDIRKRFFSASEIEGLFSTEDIYQNYTLDRMKILEDSSLSEIEKAKKLKERFEQLPEDWQENLQELSKLDDLHTLTKQIKARNGSAEELRQMRTALVGAEATQRLETLDIQRNAWQQRVTGYLNQRDEVLHSNMSDSAKKQAIQQLRQQQFSSSQEQLRLRTFETVHD	60	334
tr|A0A009NFK8|A0A009NFK8_9GAMM Lipase chaperone OS=Acinetobacter sp. 1475718 OX=1310652 GN=lifO PE=3 SV=1	tr|A0A009NFK8|A0A009NFK8_9GAMM	Acinetobacter sp. 1475718	1310652	lifO	MQGMQKKVLWCVLGFFILGLIACVYWLSPESKNTSTQLNQNEAKSLASIPPTNHSSLNADAYHSKSQQDTEVNCQLKIDSTQHLVVNSQTRDCFEYFITQYGENDLEQIKNHFGQFIQGKYLEPARSQILDLWTRYLKYREQLAQIQTPPSKQQDKNYFQKIFNSIQDLRKRFFSAAEIDGLFSTEDIYQNYTLDRMQILEDSSLSEIEKAQKLKERFEQLPEDWQQNLQELSKLDDLHALTKQIKARHGSAEELRQMRTALVGAEATQRLETLDTQRSAWQQRVTSYLSGRDEIIKSNMSDSAKNQAIQQLRQQQFNSSQEQLRLRTFETVHDQGGELPFNY	KVLWCVLGFFILGLIACVYWLSP	7	29	ESKNTSTQLNQNEAKSLASIPPTNHSSLNAD	30	60	31	AYHSKSQQDTEVNCQLKIDSTQHLVVNSQTRDCFEYFITQYGENDLEQIKNHFGQFIQGKYLEPARSQILDLWTRYLKYREQLAQIQTPPSKQQDKNYFQKIFNSIQDLRKRFFSAAEIDGLFSTEDIYQNYTLDRMQILEDSSLSEIEKAQKLKERFEQLPEDWQQNLQELSKLDDLHALTKQIKARHGSAEELRQMRTALVGAEATQRLETLDTQRSAWQQRVTSYLSGRDEIIKSNMSDSAKNQAIQQLRQQQFNSSQEQLRLRTFETVHD	61	334
tr|A0A009R915|A0A009R915_9GAMM Lipase chaperone OS=Acinetobacter sp. 809848 OX=1310637 GN=lifO PE=3 SV=1	tr|A0A009R915|A0A009R915_9GAMM	Acinetobacter sp. 809848	1310637	lifO	MQGMQKKVLWCVLVFFILSLIACVYWLSPDSKNRSTQVSEKTAQNLASAPPTNNSTLNADAYHSKSQQDTEVNCQLKIDSSQHLVVNSQTRDCFEYFITQYGENDLEQIKNHFGQFIQGKYLEPARSQIIDLWARYLKYREQLAQIQTPSSKQQDKNYFQKIFNSIQDLRKRFFSAAEVEGLFSTEDIYQNYTLDRMQILEDSSLSEIEKAQKLKERFEELPEDWQQNLQELSKLDDLHALTKQIKARHGSAEELRQMRTALVGAEATQRLETLDTQRNAWQQRVTSYLDGRDEIIKSNMSDSAKSQAIQQLRQQQFNSSQEQLRLRTFETVHDQGGELPFNY	KVLWCVLVFFILSLIACVYWLSP	7	29	DSKNRSTQVSEKTAQNLASAPPTNNSTLNAD	30	60	31	AYHSKSQQDTEVNCQLKIDSSQHLVVNSQTRDCFEYFITQYGENDLEQIKNHFGQFIQGKYLEPARSQIIDLWARYLKYREQLAQIQTPSSKQQDKNYFQKIFNSIQDLRKRFFSAAEVEGLFSTEDIYQNYTLDRMQILEDSSLSEIEKAQKLKERFEELPEDWQQNLQELSKLDDLHALTKQIKARHGSAEELRQMRTALVGAEATQRLETLDTQRNAWQQRVTSYLDGRDEIIKSNMSDSAKSQAIQQLRQQQFNSSQEQLRLRTFETVHD	61	334
tr|A0A010ITS3|A0A010ITS3_9GAMM Lipase chaperone OS=Acinetobacter sp. 1542444 OX=1310681 GN=lifO PE=3 SV=1	tr|A0A010ITS3|A0A010ITS3_9GAMM	Acinetobacter sp. 1542444	1310681	lifO	MQGMQKKVLWCVLGFFILGLIACVYWLKPDSKNTLAQVSETTAQNLSSAQPTNHSSLNADAYHSKSQQDTEVNCQLKIDSSQHLVVNSQTRDCFEYFITQYGENDLEQIKNHFGQFIQGKYLEPARSQILDLWTRYLKYREQLAQIQTPPSKQQDKNYFQKIFNSMQDLRKRFFSSAEIEGLFSTEDIYQNYTLDRMQILEDSSLSEIEKAQRLKERFEQLPEDWQQNLQELSKLDDLHTLTKQIKARHGSAEELRQMRTALVGAEATQRLETLDTQRSAWQQRVTSYLSGRDEIIRSNMSDSAKNQAIQQLRQQQFNSSQEQLRLRTFETVHDQGGELPFNY	KVLWCVLGFFILGLIACVYW	7	26	LKPDSKNTLAQVSETTAQNLSSAQPTNHSSLNAD	27	60	34	AYHSKSQQDTEVNCQLKIDSSQHLVVNSQTRDCFEYFITQYGENDLEQIKNHFGQFIQGKYLEPARSQILDLWTRYLKYREQLAQIQTPPSKQQDKNYFQKIFNSMQDLRKRFFSSAEIEGLFSTEDIYQNYTLDRMQILEDSSLSEIEKAQRLKERFEQLPEDWQQNLQELSKLDDLHTLTKQIKARHGSAEELRQMRTALVGAEATQRLETLDTQRSAWQQRVTSYLSGRDEIIRSNMSDSAKNQAIQQLRQQQFNSSQEQLRLRTFETVHD	61	334
tr|A0A013STR7|A0A013STR7_9GAMM Lipase chaperone OS=Acinetobacter sp. 826659 OX=1310764 GN=lifO PE=3 SV=1	tr|A0A013STR7|A0A013STR7_9GAMM	Acinetobacter sp. 826659	1310764	lifO	MQGMQKKVLWCVLGFFILSLIACVYWLSPDSKNTSTQVSENTAQNLASAPPTNNSTLNADAYYHSKSQQDTEVNCQLKIDSSQHLVVNSQTRDCFEYFITQYGENDLEQIKNHFGQFIQGKYLEPARSQILDLWTRYLKYREQLAQIQTPPSKQQDKNYFQKIFNSIQDLRKRFFSSAEIDGLFSTEDIYQNYTLDRMQILEDSSLSEIEKAQRLKERFEQLPEDWQQNLQELSKLDDLHALTKQIKARHGSAEELRQMRTALVGAEATQRLETLDTQRSAWQQRVTSYLNGRDEIIKSNMSDSAKNQAIQQLRQQQFNSSQEQLRLRTFETVHDQGGELPFNY	KVLWCVLGFFILSLIACVYWLSP	7	29	DSKNTSTQVSENTAQNLASAPPTNNSTLNADA	30	61	32	YYHSKSQQDTEVNCQLKIDSSQHLVVNSQTRDCFEYFITQYGENDLEQIKNHFGQFIQGKYLEPARSQILDLWTRYLKYREQLAQIQTPPSKQQDKNYFQKIFNSIQDLRKRFFSSAEIDGLFSTEDIYQNYTLDRMQILEDSSLSEIEKAQRLKERFEQLPEDWQQNLQELSKLDDLHALTKQIKARHGSAEELRQMRTALVGAEATQRLETLDTQRSAWQQRVTSYLNGRDEIIKSNMSDSAKNQAIQQLRQQQFNSSQEQLRLRTFETVHD	62	335
tr|A0A013TE71|A0A013TE71_9GAMM Lipase chaperone OS=Acinetobacter sp. 742879 OX=1310791 GN=lifO PE=3 SV=1	tr|A0A013TE71|A0A013TE71_9GAMM	Acinetobacter sp. 742879	1310791	lifO	MQGMQKKVLWCVLGFFILGLIACVYWLKPDSKNTLAQVSETTAQNLSSAQPTNHSSLNADAYHSKSQQDTEVNCQLKIDSSQHLVVNSQTRDCFEYFITQYGENDLEQIKNHFGQFIQGKYLEPARSQILDLWTRYLKYREQLAQIQTPPSKQQDKNYFQKIFNSMQDLRKRFFSSAEIEGLFSTEDIYQNYTLDRMQILEDSSLSEIEKAQKLKERFEQLPEDWQQNLQELSKLDDLHALTKQIKARHGSAEELRQMRTALVGAEATQRLETLDTQRSAWQQRVTSYLSGRDEIIKSNMSDSAKNQAIQQLRQQQFNSSQEQLRLRTFETVHDQGGELPFNY	KVLWCVLGFFILGLIACVYW	7	26	LKPDSKNTLAQVSETTAQNLSSAQPTNHSSLNAD	27	60	34	AYHSKSQQDTEVNCQLKIDSSQHLVVNSQTRDCFEYFITQYGENDLEQIKNHFGQFIQGKYLEPARSQILDLWTRYLKYREQLAQIQTPPSKQQDKNYFQKIFNSMQDLRKRFFSSAEIEGLFSTEDIYQNYTLDRMQILEDSSLSEIEKAQKLKERFEQLPEDWQQNLQELSKLDDLHALTKQIKARHGSAEELRQMRTALVGAEATQRLETLDTQRSAWQQRVTSYLSGRDEIIKSNMSDSAKNQAIQQLRQQQFNSSQEQLRLRTFETVHD	61	334
tr|A0A022J8E4|A0A022J8E4_9GAMM Lipase chaperone OS=Acinetobacter sp. 1564232 OX=1310723 GN=lifO PE=3 SV=1	tr|A0A022J8E4|A0A022J8E4_9GAMM	Acinetobacter sp. 1564232	1310723	lifO	MQGMQKKVLWCVLGFFILSLIACVYWLSPDSKNTSPQVSEKTAQNLASGPPTNNSKLNADAYHSKSQQDTEVNCQLKIDSSQHLVVNSQTRDCFEYFITQYGENDLEQIKNHFGQFIQGKYLEPARSQILDLWTRYLKYREQLAQIQTPPSKQQDKNFFQKIFNSIQDLRKRFFSSAEIEGLFSAEDIYQNYTLDRMQILEDSSLSEIEKAQKLKERFEQLPEDWQQNLQELSKLDDLHTLTKQIKARHGSAEELRQMRTALVGAEATQRLETLDTQRSAWQQRVTSYLSGRDEIIKSNMSDSAKNQAIQQLRQQQFSSSQEQLRLRTFETVHDQGGELPFNY	KVLWCVLGFFILSLIACVYWLSP	7	29	DSKNTSPQVSEKTAQNLASGPPTNNSKLNAD	30	60	31	AYHSKSQQDTEVNCQLKIDSSQHLVVNSQTRDCFEYFITQYGENDLEQIKNHFGQFIQGKYLEPARSQILDLWTRYLKYREQLAQIQTPPSKQQDKNFFQKIFNSIQDLRKRFFSSAEIEGLFSAEDIYQNYTLDRMQILEDSSLSEIEKAQKLKERFEQLPEDWQQNLQELSKLDDLHTLTKQIKARHGSAEELRQMRTALVGAEATQRLETLDTQRSAWQQRVTSYLSGRDEIIKSNMSDSAKNQAIQQLRQQQFSSSQEQLRLRTFETVHD	61	334
tr|A0A031LWT7|A0A031LWT7_9GAMM Lipase chaperone OS=Acinetobacter sp. Ver3 OX=466088 GN=lifO PE=3 SV=1	tr|A0A031LWT7|A0A031LWT7_9GAMM	Acinetobacter sp. Ver3	466088	lifO	MNSKAKLKITLLILACLIVLFLLFQWLKPDSAESAENSQRAAQDAEIQSENMALQQSTTVNGSSFASKSQQDIQINCQIQTDNANSLIVNENTKNCFEFFITQYGEKEIPQIKADFIKFAQSTYQEPLLGQLTDLWSRYVQYREKMGDLTPPNHDKESAQYYKAIFNQMKSLRKQFFSDYEIEGLFGIEDEYHDYTLARMSVMEDKNLSEKQKADKLKDLFNDLPEDWKENLKQLSQLEDLRQLTAEIKARGGSAEEIRQMRLSLVGPEATQRLENLDGQRSNWKSKVNQYLSERDSIVKSNMSPSAKQEAVQHLRSQHFNNSQEQLRVETFEQVHDQGGQLPFAD	LKITLLILACLIVLFLLFQW	7	26	LKPDSAESAENSQRAAQDAEIQSENMALQQSTTVNGSS	27	64	38	FASKSQQDIQINCQIQTDNANSLIVNENTKNCFEFFITQYGEKEIPQIKADFIKFAQSTYQEPLLGQLTDLWSRYVQYREKMGDLTPPNHDKESAQYYKAIFNQMKSLRKQFFSDYEIEGLFGIEDEYHDYTLARMSVMEDKNLSEKQKADKLKDLFNDLPEDWKENLKQLSQLEDLRQLTAEIKARGGSAEEIRQMRLSLVGPEATQRLENLDGQRSNWKSKVNQYLSERDSIVKSNMSPSAKQEAVQHLRSQHFNNSQEQLRVETFEQVHD	65	337
tr|A0A062C2D5|A0A062C2D5_9GAMM Lipase chaperone OS=Acinetobacter sp. 263903-1 OX=1310678 GN=lifO PE=3 SV=1	tr|A0A062C2D5|A0A062C2D5_9GAMM	Acinetobacter sp. 263903-1	1310678	lifO	MQKYKIWMVLSIVIICVAGLIFWLMPQDKTIKQPVGPAAASGLLPQQTVLTQAQVKAGIPYLSPSQKDTEINCQLRLDSSNRLIINEQTRNCFEYFITQYGEKNIEQIKHDFKSYIQTVHKEPAQSQILDLWNRYIDYRIALGDLQASSTDRDSTQYYRAIFNKMKNLRQQFFSAYEIEGLFGTENIYHQYTLDRMDILDDKNLSESEKAQKLKELFKQLPQDWQDNLEQLNKLEDLRKLTADIQARGGSSDEIRQMRLNLVGPEATQRLERLDTERDDWKSRVNQYLSARDHIKTGGMSEAAKDQAIQQLRQQYFNNAQEQLRVETFETVHDQGGKLPFAN	WMVLSIVIICVAGLIFWLMP	7	26	QDKTIKQPVGPAAASGLLPQQTVLTQAQVKAGI	27	59	33	PYLSPSQKDTEINCQLRLDSSNRLIINEQTRNCFEYFITQYGEKNIEQIKHDFKSYIQTVHKEPAQSQILDLWNRYIDYRIALGDLQASSTDRDSTQYYRAIFNKMKNLRQQFFSAYEIEGLFGTENIYHQYTLDRMDILDDKNLSESEKAQKLKELFKQLPQDWQDNLEQLNKLEDLRKLTADIQARGGSSDEIRQMRLNLVGPEATQRLERLDTERDDWKSRVNQYLSARDHIKTGGMSEAAKDQAIQQLRQQYFNNAQEQLRVETFETVHD	60	333
tr|A0A062IKN7|A0A062IKN7_ACIBA Lipase chaperone OS=Acinetobacter baumannii 21072 OX=1310697 GN=lifO PE=3 SV=1	tr|A0A062IKN7|A0A062IKN7_ACIBA	Acinetobacter baumannii 21072	1310697	lifO	MQRMQKKIGWCVLGFFILSLIACVYWLSPDSENTSPQPNQDEAKSLVATSQSTLNSPLNENTYLSKSQQDTQVNCQLKIDSSQHLVVNSQTRDCFEYFITQYGESNLQQVKTHFKKFIQDQYLEPARSQIIDLWTRYLKYREQLAQIQPPQSKKQDQNYFQKIFSSIQDIRKRFFSASEIEGLFSTEDIYQNYTLDRMKILEDSSLSEIEKAKKLKERFEQLPEDWQENLQELSKLDDLHTLTKQIKARNGSAEELRQMRTALVGAEAIQRLETLDIQRNAWQQRVTGYLSQRDEVLHSNMSDSAKKQAIQQLRQQQFSSSQEQLRLRTFETVHDQGGELPFNY	KIGWCVLGFFILSLIACVYWLSP	7	29	DSENTSPQPNQDEAKSLVATSQSTLNSPLNE	30	60	31	NTYLSKSQQDTQVNCQLKIDSSQHLVVNSQTRDCFEYFITQYGESNLQQVKTHFKKFIQDQYLEPARSQIIDLWTRYLKYREQLAQIQPPQSKKQDQNYFQKIFSSIQDIRKRFFSASEIEGLFSTEDIYQNYTLDRMKILEDSSLSEIEKAKKLKERFEQLPEDWQENLQELSKLDDLHTLTKQIKARNGSAEELRQMRTALVGAEAIQRLETLDIQRNAWQQRVTGYLSQRDEVLHSNMSDSAKKQAIQQLRQQQFSSSQEQLRLRTFETVHD	61	335
tr|A0A072N5Z5|A0A072N5Z5_9GAMM Lipase chaperone OS=Marinobacter nitratireducens OX=1137280 GN=lifO PE=3 SV=1	tr|A0A072N5Z5|A0A072N5Z5_9GAMM	Marinobacter nitratireducens	1137280	lifO	MSRNVILYGCGLALATGLTLYLALAPEPLEDIEPSRETAATGAPIGNTLSPQQAQITARKTPLPPELQGLEPSAELPTNPGGDLVPDRNLRRLFDFYLANVDREPLEVVIQRLHAALDQRLDEPAKSQAVTLLERYIDYRMAVGELQESLPGGVTLDGFDLGALRQRQAELDALQQTYFEGAEQAAFFGRDQQLDDYTLARLEIQQNDALSAEQRQQQLQLLEQQLPVADRQARKRATINADVYQQTNRLKAEGASSTDLYQLRAESLGEAAALQLAQLDAQQNEWKNRLEGYREEKARILASGLSPEDRNNAIATLRSTRFSGPEQLRVRALETFDQ	VILYGCGLALATGLTLYLAL	5	24	APEPLEDIEPSRETAATGAPIGNTLSPQQAQITARK	25	60	36	TPLPPELQGLEPSAELPTNPGGDLVPDRNLRRLFDFYLANVDREPLEVVIQRLHAALDQRLDEPAKSQAVTLLERYIDYRMAVGELQESLPGGVTLDGFDLGALRQRQAELDALQQTYFEGAEQAAFFGRDQQLDDYTLARLEIQQNDALSAEQRQQQLQLLEQQLPVADRQARKRATINADVYQQTNRLKAEGASSTDLYQLRAESLGEAAALQLAQLDAQQNEWKNRLEGYREEKARILASGLSPEDRNNAIATLRSTRFSGPEQLRVRALETF	61	336
tr|A0A081GRB7|A0A081GRB7_ACIBA Lipase chaperone OS=Acinetobacter baumannii OX=470 GN=lifO PE=3 SV=1	tr|A0A081GRB7|A0A081GRB7_ACIBA	Acinetobacter baumannii	470	lifO	MQRMQKKIWWCVLGFFILSLIACVYWLSPDSENTSPQPNQDEAKSLVATSQSTLNSPLNENTYLSKSQQDTQVNCQLKIDSSQHLVVNSQTRDCFEYFITQYGESNLQQVKTHFEKFIQDQYLEPARSQIIDLWTRYLKYREQLAQIQPPQSKQQDQNYFQKIFSSIQDIRKRFFSASEIEGLFSTEDIYQNYTLDRMKILEDSSLSEIEKAKKLKERFEQLPEDWQENLQELSKLDDLHTLTKQIKARNGSAEELRQMRTALVGAEATQRLETLDIQRNAWQQRVTGYLNQRDEVLHSNMSDSAKKQAIQQLRQQQFSSSQEQLRLRTFETVHDQGGELPFNY	KIWWCVLGFFILSLIACVYWLSP	7	29	DSENTSPQPNQDEAKSLVATSQSTLNSPLNE	30	60	31	NTYLSKSQQDTQVNCQLKIDSSQHLVVNSQTRDCFEYFITQYGESNLQQVKTHFEKFIQDQYLEPARSQIIDLWTRYLKYREQLAQIQPPQSKQQDQNYFQKIFSSIQDIRKRFFSASEIEGLFSTEDIYQNYTLDRMKILEDSSLSEIEKAKKLKERFEQLPEDWQENLQELSKLDDLHTLTKQIKARNGSAEELRQMRTALVGAEATQRLETLDIQRNAWQQRVTGYLNQRDEVLHSNMSDSAKKQAIQQLRQQQFSSSQEQLRLRTFETVHD	61	335
tr|A0A091AW08|A0A091AW08_9GAMM Lipase chaperone OS=Arenimonas oryziterrae DSM 21050 = YC6267 OX=1121015 GN=N789_09155 PE=3 SV=1	tr|A0A091AW08|A0A091AW08_9GAMM	Arenimonas oryziterrae DSM 21050 = YC6267	1121015	N789_09155	MRRWSMLVLVVSTLAAGFVWWAGVSRSADTRVSAPTPRPADVPAGDEGGRVAPKDAAETLAVAGTDSLRDTEVDGAVNLSPAGRPRIDRDLRRLFDYFLTRLGERGLPAIRADVSRHVSAQLSTRLSPEAVAEVMDQFDAYVALTRELAALAPTGDSRADFARLQALRRQRLGDAIAEAWYGDEERYLQNTLDRQAVMSDASLSASERAAALAALDATLDPAQRVARAPTDTMAAALAQTEAFAAANTAPAERFAERERLYGHDAAQRLAALDREHAQWQARLAAYNQRRQRLLADRALDDTARTQALQSLLATSFNGNERLRVEALARLDRLPH	LVLVVSTLAAGFVWWAGV	7	24	SRSADTRVSAPTPRPADVPAGDEGGRVAPKDAAETLAVA	25	63	39	GTDSLRDTEVDGAVNLSPAGRPRIDRDLRRLFDYFLTRLGERGLPAIRADVSRHVSAQLSTRLSPEAVAEVMDQFDAYVALTRELAALAPTGDSRADFARLQALRRQRLGDAIAEAWYGDEERYLQNTLDRQAVMSDASLSASERAAALAALDATLDPAQRVARAPTDTMAAALAQTEAFAAANTAPAERFAERERLYGHDAAQRLAALDREHAQWQARLAAYNQRRQRLLADRALDDTARTQALQSLLATSFNGNERLRVEALARL	64	330
tr|A0A095SNS1|A0A095SNS1_9GAMM Lipase chaperone OS=Alcanivorax nanhaiticus OX=1177154 GN=Y5S_00788 PE=3 SV=1	tr|A0A095SNS1|A0A095SNS1_9GAMM	Alcanivorax nanhaiticus	1177154	Y5S_00788	MKKYLALSSIVLISLVAIIIELKKPDSATSSLSYPESDEIREGRSPTTGSQRVVQESAQDEASTISVNRILATTSLADTQVPAKLNIDRQGHLIVDSNSKAILDYFLSLSGEIPEQQIRSLLQQWASGTAGETAARELTTLHDSYQHYLRAFSSGDFAATNDSNIRDQLQRRQRLRDDILGADHASSFFADEDRYDQYSLQRHDILASELSDQEKELALTTLRQTQPEHLARQYQQQHQLRTLQKSEQALIESGGDETDLFALHQEQFGDAAALRLQQLSRQRNNWKRKVDDYQQQRQKIQMSGLSDQDQQQQLEQLRSTLFNEAEQQRISALERIQSSP	LALSSIVLISLVAIIIEL	5	22	KKPDSATSSLSYPESDEIREGRSPTTGSQRVVQESAQDEASTISVNR	23	69	47	ILATTSLADTQVPAKLNIDRQGHLIVDSNSKAILDYFLSLSGEIPEQQIRSLLQQWASGTAGETAARELTTLHDSYQHYLRAFSSGDFAATNDSNIRDQLQRRQRLRDDILGADHASSFFADEDRYDQYSLQRHDILASELSDQEKELALTTLRQTQPEHLARQYQQQHQLRTLQKSEQALIESGGDETDLFALHQEQFGDAAALRLQQLSRQRNNWKRKVDDYQQQRQKIQMSGLSDQDQQQQLEQLRSTLFNEAEQQRISALERI	70	336
tr|A0A099KDC3|A0A099KDC3_COLPS Lipase chaperone OS=Colwellia psychrerythraea OX=28229 GN=ND2E_4161 PE=3 SV=1	tr|A0A099KDC3|A0A099KDC3_COLPS	Colwellia psychrerythraea	28229	ND2E_4161	MNLNKLKVFVLLIALIMFTVTLFNSLESNKKVEQQRQASTLIEQSRANTPLKPQLLSELVLSQGDWVIPPESTKQLPTSLRNTPMPEHLDVNQDGSLFINKKILHLFEFYLSAIGEESLELVITRIKSNLKEQLTAQALDEALHILEGYLQYRNEITALKHEYNQAFSNNEYSLEYVINTRNELIEARWRFLPKDVITAFFEQEDEYENYMLSLATIARDNSLSKEQKTSAISLLNTQTPSWLIEQQNTANQLNKYRQQFRELLSQGASDSELRILREQEFSSEVSDRLSNLDTQRLQWQQRLSEYRVELVTILAIESDPKAQQVLIDELRSQHFTVQEIRRVNALDSSYL	KVFVLLIALIMFTVTLFNSL	7	26	ESNKKVEQQRQASTLIEQSRANTPLKPQLLSELVLSQGDWVIPPESTK	27	74	48	QLPTSLRNTPMPEHLDVNQDGSLFINKKILHLFEFYLSAIGEESLELVITRIKSNLKEQLTAQALDEALHILEGYLQYRNEITALKHEYNQAFSNNEYSLEYVINTRNELIEARWRFLPKDVITAFFEQEDEYENYMLSLATIARDNSLSKEQKTSAISLLNTQTPSWLIEQQNTANQLNKYRQQFRELLSQGASDSELRILREQEFSSEVSDRLSNLDTQRLQWQQRLSEYRVELVTILAIESDPKAQQVLIDELRSQHFTVQEIRRVNALDS	75	348
tr|A0A099KUF0|A0A099KUF0_COLPS Lipase chaperone OS=Colwellia psychrerythraea OX=28229 GN=ND2E_1588 PE=3 SV=1	tr|A0A099KUF0|A0A099KUF0_COLPS	Colwellia psychrerythraea	28229	ND2E_1588	MNLNILNVSFVFISLTMFAIALFSMFESDINTEQQQQTAILNGQSATNTPLTPELITELVLSSTDKEVPAEYVIKLPTSLRDTPMPEHLEMNVDGNLIINKKILHLFEFYLSAIGEESLDLIISRIKNNLKAQLTTQGLEEALHILEGYLQYRNAITALKQDYNQTIGINDYSFEHVINVRNELIDARWRFFSEEVIAAFFAQEDAYENYMFGIAAITKDNSLSEEQKGNAISLLNTQTPRWLIEQQTKANQLNTYRQQHNELITQGATDNDLRRLREQTFNSEVSDRLSTLDSQRYRWQQRLNEYRTELATILAVEPDSQAQQLLVDELRSQHFTEQEVRRVNALDSSYL	ILNVSFVFISLTMFAIALFSMFE	5	27	SDINTEQQQQTAILNGQSATNTPLTPELITELVLSSTDKEVPAEY	28	72	45	VIKLPTSLRDTPMPEHLEMNVDGNLIINKKILHLFEFYLSAIGEESLDLIISRIKNNLKAQLTTQGLEEALHILEGYLQYRNAITALKQDYNQTIGINDYSFEHVINVRNELIDARWRFFSEEVIAAFFAQEDAYENYMFGIAAITKDNSLSEEQKGNAISLLNTQTPRWLIEQQTKANQLNTYRQQHNELITQGATDNDLRRLREQTFNSEVSDRLSTLDSQRYRWQQRLNEYRTELATILAVEPDSQAQQLLVDELRSQHFTEQEVRRVNALDS	73	348
tr|A0A0A1YJ43|A0A0A1YJ43_9PSED Lipase chaperone OS=Pseudomonas taeanensis MS-3 OX=1395571 GN=lifO PE=3 SV=1	tr|A0A0A1YJ43|A0A0A1YJ43_9PSED	Pseudomonas taeanensis MS-3	1395571	lifO	MKKLLLLAPIFFVGGVAVLLYLDPVSTTVPLKQASSTTRITPQHSETATEVALTSVVKTPVKPLKALPTSFSGTQVDGAFHIDAAGNLLISEDIRRIFDYFLASIGEEPVSASVERLQAYIANQLQAPARDQAQALLAQYLDYKRELVLLERDLPQVADLAALRQREAAVQALRARLFNAEAQQAFFAREQAYNQFTLQRLAIQQDAALDADGKAAAVDRLRASLPSEMQDLLLPQLQNELRQQTAQLQAVGASPEKIRQLRQQLVGGEATQRLEALDHKRQLWAKRLDSYLREKSRIAANQGLSAGDRAKAIEQLAEQRFDEHERMRLNAAEQLAASRKQPAS	LLLAPIFFVGGVAVLLYL	5	22	DPVSTTVPLKQASSTTRITPQHSETATEVALTSVVKTPVKP	23	63	41	LKALPTSFSGTQVDGAFHIDAAGNLLISEDIRRIFDYFLASIGEEPVSASVERLQAYIANQLQAPARDQAQALLAQYLDYKRELVLLERDLPQVADLAALRQREAAVQALRARLFNAEAQQAFFAREQAYNQFTLQRLAIQQDAALDADGKAAAVDRLRASLPSEMQDLLLPQLQNELRQQTAQLQAVGASPEKIRQLRQQLVGGEATQRLEALDHKRQLWAKRLDSYLREKSRIAANQGLSAGDRAKAIEQLAEQRFDEHERMRLNAAEQ	64	334
tr|A0A0A3W3S8|A0A0A3W3S8_9GAMM Lipase chaperone OS=Acinetobacter sp. HR7 OX=1509403 GN=lifO PE=3 SV=1	tr|A0A0A3W3S8|A0A0A3W3S8_9GAMM	Acinetobacter sp. HR7	1509403	lifO	MQKYKIWIIAALVILCLVTLVLWLSPKDEQQRKNQQKGAQAAMLRTENNATNVMNSSGGMFTSPSQQDTEINCQIQLDNGNHLIVNEQTRNCFEYFITQFGEKTIEQITQDFKAYISENHKEPVLRQILDLWDRYMQYRQSLGELTPPAGLDQEDPAYYRSIYANTKNLRKRFFSDYEIEGLFGTENTYHEYTLDRMEVMADKSLSEAEKAQKLKELFEQLPEDWQENLEQLNKLEDLRKLTADIKARGGSAEEIRQMRLNLVGPEATQRLEHLDSERATWKADVTHYLTERDSIMKSGMNDGAKQKAVEQLRAQHFKEPGDRLRVETFEKVYDQGGKLPFVD	WIIAALVILCLVTLVLWL	7	24	SPKDEQQRKNQQKGAQAAMLRTENNATNVMNSSGG	25	59	35	MFTSPSQQDTEINCQIQLDNGNHLIVNEQTRNCFEYFITQFGEKTIEQITQDFKAYISENHKEPVLRQILDLWDRYMQYRQSLGELTPPAGLDQEDPAYYRSIYANTKNLRKRFFSDYEIEGLFGTENTYHEYTLDRMEVMADKSLSEAEKAQKLKELFEQLPEDWQENLEQLNKLEDLRKLTADIKARGGSAEEIRQMRLNLVGPEATQRLEHLDSERATWKADVTHYLTERDSIMKSGMNDGAKQKAVEQLRAQHFKEPGDRLRVETFEKVYD	60	334
tr|A0A0A5HVF6|A0A0A5HVF6_PHOS4 Lipase chaperone OS=Photobacterium sp. (strain ATCC 43367) OX=379097 GN=NM06_06625 PE=3 SV=1	tr|A0A0A5HVF6|A0A0A5HVF6_PHOS4	Photobacterium sp. (strain ATCC 43367)	379097	NM06_06625	MKKVALFSLFVVSLFFVGATYFHPLTSSMPIKAESQQDVAVDLSSQKDFFEYSLSSVGEQSLDQVRTNVRSDAAEQTSINVSIALFDTYLAYKRALTDLEPLGATSLSVLELQRINNEILALQQQFFTDEQIKQLFDEENRLRQLAVDKLVIKENTLDPLDQKQRLEQLLIAQPSHIQESERNNALTLQLVNTSQLSAQQKYLARVKLVGEQGAQRLQDLDDKRAIFKASLDHYLAQRSDILNNPALGSEAIQQEITTLRNQSFEPHQQRRIEALERIHDEQSKTN	ALFSLFVVSLFFVGATYF	5	22	HPLTSS	23	28	6	MPIKAESQQDVAVDLSSQKDFFEYSLSSVGEQSLDQVRTNVRSDAAEQTSINVSIALFDTYLAYKRALTDLEPLGATSLSVLELQRINNEILALQQQFFTDEQIKQLFDEENRLRQLAVDKLVIKENTLDPLDQKQRLEQLLIAQPSHIQESERNNALTLQLVNTSQLSAQQKYLARVKLVGEQGAQRLQDLDDKRAIFKASLDHYLAQRSDILNNPALGSEAIQQEITTLRNQSFEPHQQRRIEALERIHD	29	280
tr|A0A0A8XD44|A0A0A8XD44_ACICA Lipase chaperone OS=Acinetobacter calcoaceticus OX=471 GN=lifO PE=3 SV=1	tr|A0A0A8XD44|A0A0A8XD44_ACICA	Acinetobacter calcoaceticus	471	lifO	MFKRNLKMIFLCIFILVLTLLIWWSTSDPKNSEQILANDQSSRSNGTAENVQSQKDSLSHGGQLPSLAYSLSGTQIDCPIEVNTSGQLLLTSGIRNCFDYFFSSLGEKTENQLILDIQQYLSTNLPQSAADYAIKLLSQYIEYKKALSNYQAKNGSKVETAAQYQKITDDMLALQNKFFNLEEAKAFFGNERIFNKFNLAQFSINENKNLNAVDKAKEISGLIADLPEDLAEGIRPIVQYNQLQALTQQIKEKGGSANELRAVRENLVGAAAADRLEKVDKEEASWTQKVNNYLAQRDVILNGQGDEISKQNSIEALRQQQFYNREEQVRAQTFEQMHDSKISQ	IFLCIFILVLTLLIWWST	9	26	SDPKNSEQILANDQSSRSNGTAENVQSQKDSLSHGGQL	27	64	38	PSLAYSLSGTQIDCPIEVNTSGQLLLTSGIRNCFDYFFSSLGEKTENQLILDIQQYLSTNLPQSAADYAIKLLSQYIEYKKALSNYQAKNGSKVETAAQYQKITDDMLALQNKFFNLEEAKAFFGNERIFNKFNLAQFSINENKNLNAVDKAKEISGLIADLPEDLAEGIRPIVQYNQLQALTQQIKEKGGSANELRAVRENLVGAAAADRLEKVDKEEASWTQKVNNYLAQRDVILNGQGDEISKQNSIEALRQQQFYNREEQVRAQTFEQMHD	65	339
tr|A0A0A8XEU6|A0A0A8XEU6_ACICA Lipase chaperone OS=Acinetobacter calcoaceticus OX=471 GN=lifO PE=3 SV=1	tr|A0A0A8XEU6|A0A0A8XEU6_ACICA	Acinetobacter calcoaceticus	471	lifO	MQGMQKKVLWCVLGFFILGLIACVYWLSPDSKNTSAQMSENKAQNLASSPHTDHSSLDEDAYHSKSQQDTEVNCQLKIDSSQHLVVNSQTRDCFEYFITQYGENDLKQIKIHFGKFIQGQYLEPARSQIMDLWTRYLKYREQLAQIQAPSAKQQDKNYFQKIFNSIQDIRKRFFSASEIEGLFSSEDIYQNYTLDRMQILEDSSLSEIEKARKLKERFEELPEDWQHNLQELSKLDDLHTLTKQIKARNGSAEELRQMRTALVGAEATQRLETLDTQRNAWQQRVTSYLDGRDEIIKSNMSDSAKNQAIQQLRQQQFNSSQEQLRLRTFETVHDQGGELPFNY	KVLWCVLGFFILGLIACVYWLSP	7	29	DSKNTSAQMSENKAQNLASSPHTDHSSLDED	30	60	31	AYHSKSQQDTEVNCQLKIDSSQHLVVNSQTRDCFEYFITQYGENDLKQIKIHFGKFIQGQYLEPARSQIMDLWTRYLKYREQLAQIQAPSAKQQDKNYFQKIFNSIQDIRKRFFSASEIEGLFSSEDIYQNYTLDRMQILEDSSLSEIEKARKLKERFEELPEDWQHNLQELSKLDDLHTLTKQIKARNGSAEELRQMRTALVGAEATQRLETLDTQRNAWQQRVTSYLDGRDEIIKSNMSDSAKNQAIQQLRQQQFNSSQEQLRLRTFETVHD	61	334
tr|A0A0B1YCE5|A0A0B1YCE5_9RALS Lipase helper protein OS=Ralstonia sp. A12 OX=1217052 GN=PI87_10785 PE=3 SV=1	tr|A0A0B1YCE5|A0A0B1YCE5_9RALS	Ralstonia sp. A12	1217052	PI87_10785	MKGKSQPVQSMQPTTFIGAVLVAIAVAGGVYWWHATSDVSPPAEQPQAAPRSDAYIGSIKSDEATVSAKPTELADTQVPDGLRVDASGHLILEAANRAVFDYFLDVPASVPEAQRIAMAEAHMHAKLVSPALSEAQSLLQRYLTYRKALAGQGDAGRNKPSLEQVRQQPEIIATLRQQIGARAALRRQYLGADVAQAWYGDDDALDTAALDRLAVMTDPSLTPEQRAAKLAAIEAALPAALQEARRNASAPVKLANDMDSWTKQGLSEAQIRQRLSAQGIDGIVADRLVQASREEAGWRSRYDAYAQQRDRINNFPGLSEADRAAQLTQLRQQTFLAPNEALRAQALDGVAQRK	PTTFIGAVLVAIAVAGGVYWWHA	13	35	TSDVSPPAEQPQAAPRSDAYIGSIKSDEATVS	36	67	32	AKPTELADTQVPDGLRVDASGHLILEAANRAVFDYFLDVPASVPEAQRIAMAEAHMHAKLVSPALSEAQSLLQRYLTYRKALAGQGDAGRNKPSLEQVRQQPEIIATLRQQIGARAALRRQYLGADVAQAWYGDDDALDTAALDRLAVMTDPSLTPEQRAAKLAAIEAALPAALQEARRNASAPVKLANDMDSWTKQGLSEAQIRQRLSAQGIDGIVADRLVQASREEAGWRSRYDAYAQQRDRINNFPGLSEADRAAQLTQLRQQTFLAPNEALRAQALDGV	68	350
tr|A0A0B2UG64|A0A0B2UG64_9GAMM Lipase chaperone OS=Acinetobacter oleivorans OX=1148157 GN=lifO PE=3 SV=1	tr|A0A0B2UG64|A0A0B2UG64_9GAMM	Acinetobacter oleivorans	1148157	lifO	MQGMQKKVLWCVLGFFILSLIACVYWLSPDSKNTSAQLNESKVQNLASTPHTEHSLLNEDAYHSKSQQDTEVNCQLKIDRSQRLVVNSQTRDCFEYFITQYGENDLEQIKNHFGKFIQGQYLEPARSQIMDLWTRYLKYREQLAQIQAPSAKQQDQNYFQKIFSSIQDIRKRFFSASEIEGLFASEDIYQNYTLDRMQILEDSSLSEIEKARKLKERFEELPEDWQQNLQELSKLDDLHTLTKQIKARKGSAEELRQMRTALVGAEATQRLETLDTQRNAWQQRVTSYLDGRDEIIKSNMSDSAKNQAIQQLRQQQFNSSQEQLRLRTFETVHDQGGELPFNY	KVLWCVLGFFILSLIACVYWLSP	7	29	DSKNTSAQLNESKVQNLASTPHTEHSLLNED	30	60	31	AYHSKSQQDTEVNCQLKIDRSQRLVVNSQTRDCFEYFITQYGENDLEQIKNHFGKFIQGQYLEPARSQIMDLWTRYLKYREQLAQIQAPSAKQQDQNYFQKIFSSIQDIRKRFFSASEIEGLFASEDIYQNYTLDRMQILEDSSLSEIEKARKLKERFEELPEDWQQNLQELSKLDDLHTLTKQIKARKGSAEELRQMRTALVGAEATQRLETLDTQRNAWQQRVTSYLDGRDEIIKSNMSDSAKNQAIQQLRQQQFNSSQEQLRLRTFETVHD	61	334
tr|A0A0B4XQS9|A0A0B4XQS9_9GAMM Lipase chaperone OS=Isoalcanivorax pacificus W11-5 OX=391936 GN=lifO PE=3 SV=1	tr|A0A0B4XQS9|A0A0B4XQS9_9GAMM	Isoalcanivorax pacificus W11-5	391936	lifO	MLKGKGLAVFTLVLVAVILIGWRMMSSQQQRHADIGENVAGVTSGNSDAPAQATMSGKHDLAADNGFSAYLAAAAGLGALPASLEGTDVDGELRSDAQGNLIIGNEIRRVFDYFLATLGEEDIESIKARIALHLHQHLPESAARQAWELLIRYLDYGEALAALPPHDGSVKSMHEVLVQRRDMRTAWLGQEVAEAFFAQDDAFDAYSLARVTVQQDDSLSAEEKQQRQRELEAMLPPEMREARERMRAPVEVAQQVEALRAQGGSEADVRRLREQTFGSAAADRLEQLDRERAAWDQRYADWRAERQAIEQSGLAQEDQARALEDAMARRFSEQEQRRVQALDRIGG	LAVFTLVLVAVILIGWRMMS	7	26	SQQQRHADIGENVAGVTSGNSDAPAQATMSGKHDLAADNGFSAYLAAAAGLG	27	78	52	ALPASLEGTDVDGELRSDAQGNLIIGNEIRRVFDYFLATLGEEDIESIKARIALHLHQHLPESAARQAWELLIRYLDYGEALAALPPHDGSVKSMHEVLVQRRDMRTAWLGQEVAEAFFAQDDAFDAYSLARVTVQQDDSLSAEEKQQRQRELEAMLPPEMREARERMRAPVEVAQQVEALRAQGGSEADVRRLREQTFGSAAADRLEQLDRERAAWDQRYADWRAERQAIEQSGLAQEDQARALEDAMARRFSEQEQRRVQALDRI	79	345
tr|A0A0C1XYF2|A0A0C1XYF2_9BURK Lipase chaperone OS=Noviherbaspirillum autotrophicum OX=709839 GN=lifO PE=3 SV=1	tr|A0A0C1XYF2|A0A0C1XYF2_9BURK	Noviherbaspirillum autotrophicum	709839	lifO	MKTKKVYLGVAAAVAAAIFLTVWLTQPEPVAEATAKTDGNLFPFVKSMEGTRPDGNIAASADDTLEVNAELPRMFDYYLAAVGEKSLDAIRAEIERQLEQRLKPNAAEQAKRLLARYLDYKRDLVTVEKDVQAKAPSNGVDAIRSRLDAIQQSRLKFFSPEEVQAMFGLEDAFDRDNLARYEISEDKTLTDAQKKEKLAALDAAMPPELRKEREAPLAIVKLEETVQQMRVSGASDDDVYRMRAAALNPEAAARLSEVDRDEAAWKSRIIDYLGERSRLLNSNMADADRQAAIQQLRDSRFTQLEQRRLPAYE	YLGVAAAVAAAIFLTVWLTQ	7	26	PEPVAEATAKTDGNL	27	41	15	FPFVKSMEGTRPDGNIAASADDTLEVNAELPRMFDYYLAAVGEKSLDAIRAEIERQLEQRLKPNAAEQAKRLLARYLDYKRDLVTVEKDVQAKAPSNGVDAIRSRLDAIQQSRLKFFSPEEVQAMFGLEDAFDRDNLARYEISEDKTLTDAQKKEKLAALDAAMPPELRKEREAPLAIVKLEETVQQMRVSGASDDDVYRMRAAALNPEAAARLSEVDRDEAAWKSRIIDYLGERSRLLNSNMADADRQAAIQQLRDSRFTQLEQRRLPAYE	42	313
tr|A0A0C2BRC1|A0A0C2BRC1_9BURK Lipase chaperone OS=Noviherbaspirillum autotrophicum OX=709839 GN=lifO PE=3 SV=1	tr|A0A0C2BRC1|A0A0C2BRC1_9BURK	Noviherbaspirillum autotrophicum	709839	lifO	MKTRKVYLGVAVALAAAIFFTEWLTRPEPTVELQPRGEDNLFSFVKSMEGTRPDGKVTIAPDDQLVVDAELPRMFDYYLAALGEKSLDEIRAEIERQLDQRLKPNAAAQAKQLLARYLDFKRDLITVEKDLQAGVAGNGIDAIKARLEAIRQSRLRFFSPEEVQAMFGLEDAYDRYNVEQYEIAQNKTLTDEQKKEKLAALDMAMPPELRKEQEAPLAVVKLEESVQQLRTNGASDDDVYRMRAAALTPEAAARLAEVDRDEAAWKSRISDYLAERSKLLNANTLDTERQSAIQQLRDSRFNQQEQMRLPAYE	YLGVAVALAAAIFFTEWL	7	24	TRPEPTVELQPRGEDNLF	25	42	18	SFVKSMEGTRPDGKVTIAPDDQLVVDAELPRMFDYYLAALGEKSLDEIRAEIERQLDQRLKPNAAAQAKQLLARYLDFKRDLITVEKDLQAGVAGNGIDAIKARLEAIRQSRLRFFSPEEVQAMFGLEDAYDRYNVEQYEIAQNKTLTDEQKKEKLAALDMAMPPELRKEQEAPLAVVKLEESVQQLRTNGASDDDVYRMRAAALTPEAAARLAEVDRDEAAWKSRISDYLAERSKLLNANTLDTERQSAIQQLRDSRFNQQEQMRLPAYE	43	313
tr|A0A0D7KCD1|A0A0D7KCD1_9BURK Lipase helper protein OS=Acidovorax temperans OX=80878 GN=RP29_03045 PE=3 SV=1	tr|A0A0D7KCD1|A0A0D7KCD1_9BURK	Acidovorax temperans	80878	RP29_03045	MSAVAGGGAALAAVLIVLWLVGRADPPPGLPSGGSALTRPATAPSASASGVPQTTTRLPVDPHTAADPFLTPDLRYQIEAMLLDAGDATTPEELKLRLSQLVRKHFGADLATRALALAERYVDYRVALGTLKAPRPDDPTALRNSLNARERLRERYFAPEEHEALFARESALDRYTLARLEIQHNTGLTAEEKARALKDAETELPPEQRADRAHAAAHLGAAVQTQDFEARGVDDRTRYQLRSATYGTDAAQALARLDHEERAWNQKLDDYAAAKAQAHDPGQMQALRERLFTPQEQLRLEAALALRQSQR	SAVAGGGAALAAVLIVLWLV	2	21	GRADPPPGLPSGGSALTRPATAPSASASGVPQTTTRLPVDPHTAADP	22	68	47	FLTPDLRYQIEAMLLDAGDATTPEELKLRLSQLVRKHFGADLATRALALAERYVDYRVALGTLKAPRPDDPTALRNSLNARERLRERYFAPEEHEALFARESALDRYTLARLEIQHNTGLTAEEKARALKDAETELPPEQRADRAHAAAHLGAAVQTQDFEARGVDDRTRYQLRSATYGTDAAQALARLDHEERAWNQKLDDYAAAKAQAHDPGQMQALRERLFTPQEQLRLEA	69	302
tr|A0A0F4R4S2|A0A0F4R4S2_9GAMM Lipase chaperone OS=Marinomonas sp. S3726 OX=579484 GN=TW85_11485 PE=3 SV=1	tr|A0A0F4R4S2|A0A0F4R4S2_9GAMM	Marinomonas sp. S3726	579484	TW85_11485	MNISLTKKVCLIVFGGLAFLGLAKWTGVAYQAAPVLQTNQDQGSLTNNQISNKSVESFVLSSSEKADIKAQLNVAQNNEYNRFKDKFEWIGSQSSLRGTSIAGSYPIDAEGHLLPHISIKHRFDYFMTLLGELSYEQLIELIKEDIKQSLEEPALSEALSLLENYQAYKYALKALDDEFSNYQVSLNDKTAIINRQISLYQEIDKLRYEYFELDYRLAFFAQDIADEQALIANLQGNDTNREEDKTKLSGLINTLELTSKETGESLFDLQVKEFGVEAAQRLANVRESRNELNTRVKEYLKQKEGILNSGLSTQDQSLELKYLIESSFSLSEQKRLNALVAMLE	VCLIVFGGLAFLGLAKWTGVAYQ	9	31	AAPVLQTNQDQGSLTNNQISNKSVESFVLSSSEKADIKAQLNVAQNNEYNRFKDKFEWIG	32	91	60	SQSSLRGTSIAGSYPIDAEGHLLPHISIKHRFDYFMTLLGELSYEQLIELIKEDIKQSLEEPALSEALSLLENYQAYKYALKALDDEFSNYQVSLNDKTAIINRQISLYQEIDKLRYEYFELDYRLAFFAQDIADEQALIANLQGNDTNREEDKTKLSGLINTLELTSKETGESLFDLQVKEFGVEAAQRLANVRESRNELNTRVKEYLKQKEGILNSGLSTQDQSLELKYLIESSFSLSEQKRLNALVA	92	341
tr|A0A0H4WSI5|A0A0H4WSI5_9BACT Lipase helper protein OS=Myxococcus hansupus OX=1297742 GN=A176_001420 PE=3 SV=1	tr|A0A0H4WSI5|A0A0H4WSI5_9BACT	Myxococcus hansupus	1297742	A176_001420	MKSRAVIPVVALCALLGAGVFSWWKARATPPPPGPAVADAASPHATTPRGGVAVPRGTPPATAATGVDADAPLPPMPNSLQDTEEDGAVRVDATGHLVVTPDIRRLFDYYLSAMGEEDLSVIRARILASLRAKNLPASAMEEAVRLLDDYLAYRDAARTFAANQRGVEQDLGARLESLRALRREHLGPWADGLFGEEEQIDAVAVERMKLEKDSSLTPEERERRIGELDEQLPAGYRTSRDEALRPLQQQAVERELQASGATAEDLRQHRLATVGPEATERLEAMDREEAEWKKRLTDFRARRETLLQTEQDPTAREAAVQRLLMDTFSPEERLRVEALDAIDAAAKAP	AVIPVVALCALLGAGVFSWW	5	24	KARATPPPPGPAVADAASPHATTPRGGVAVPRGTPPATAATGVDADAP	25	72	48	LPPMPNSLQDTEEDGAVRVDATGHLVVTPDIRRLFDYYLSAMGEEDLSVIRARILASLRAKNLPASAMEEAVRLLDDYLAYRDAARTFAANQRGVEQDLGARLESLRALRREHLGPWADGLFGEEEQIDAVAVERMKLEKDSSLTPEERERRIGELDEQLPAGYRTSRDEALRPLQQQAVERELQASGATAEDLRQHRLATVGPEATERLEAMDREEAEWKKRLTDFRARRETLLQTEQDPTAREAAVQRLLMDTFSPEERLRVEALDAI	73	342
tr|A0A0J6JW24|A0A0J6JW24_9NEIS Lipase chaperone OS=Chromobacterium sp. LK1 OX=1628193 GN=lifO PE=3 SV=1	tr|A0A0J6JW24|A0A0J6JW24_9NEIS	Chromobacterium sp. LK1	1628193	lifO	MRRAWMAWGCALLLGVLAWLGWPAADDAAAQAGGTAPLAAAPSQRGTQADGRAGVEAGGALRVDAELRRLFDYQLAALGERDLSAVRKAVQQALQSQLSGAALRQALELFDRYVAYRRALSETKLAGGGAAEGLQRMRALRLQFLSAQEVTGLFGSEDVYDDFTVKRLRIMADAGLSAAQRAAQLKALEAGLPAELRAARQEPIKHLALAEAEEALKKQGGGEQELYALRAGMVGQAAADRLSQLDREQAQWQSRVDAYRRDAQRVQATPGLDAARRDQALADLRARRFNAREQLRLEAFIPPQ	WMAWGCALLLGVLAWLGW	5	22	PAADDAAAQAGGTA	23	36	14	PLAAAPSQRGTQADGRAGVEAGGALRVDAELRRLFDYQLAALGERDLSAVRKAVQQALQSQLSGAALRQALELFDRYVAYRRALSETKLAGGGAAEGLQRMRALRLQFLSAQEVTGLFGSEDVYDDFTVKRLRIMADAGLSAAQRAAQLKALEAGLPAELRAARQEPIKHLALAEAEEALKKQGGGEQELYALRAGMVGQAAADRLSQLDREQAQWQSRVDAYRRDAQRVQATPGLDAARRDQALADLRARRFNAREQLRLEAF	37	300
tr|A0A0J7JEI2|A0A0J7JEI2_9GAMM Lipase chaperone OS=Marinobacter subterrani OX=1658765 GN=Msub_12761 PE=3 SV=1	tr|A0A0J7JEI2|A0A0J7JEI2_9GAMM	Marinobacter subterrani	1658765	Msub_12761	MTRTPTATPRWLFPGALSAALAGGALWYGLAQTTQHTTSAPAPVAEQAGATPEFSGYPSEAGTSLASAETRQPPDNATTPKTLGPQPFAPSLAGTDIDGALRADEDGRLVINLQVRDFFDYFLSTVGEVSPEVAIGQIQQMAQKYLPEPAASRALALLDQYLAYKQAALSVMQTRLDPARQSDPAYQLSALGDALTKLKKLRQSTFDPEVHKAFFGQEEAYSEYTLATLAIRQRQDLSNQGKQALIQWHRNQLPEAMQATEEQLLASSHQQQERVAAIGSASSPEEAGQRLSELGLDSEDATEVVRYLKDREQFAQRFQTFQDALSQQSASGLAEQEREAYQDALLQQYFPDQQERTWARLRMLGNS	LFPGALSAALAGGALWYGLA	12	31	QTTQHTTSAPAPVAEQAGATPEFSGYPSEAGTSLASAETRQPPDNATTPKTLGPQ	32	86	55	PFAPSLAGTDIDGALRADEDGRLVINLQVRDFFDYFLSTVGEVSPEVAIGQIQQMAQKYLPEPAASRALALLDQYLAYKQAALSVMQTRLDPARQSDPAYQLSALGDALTKLKKLRQSTFDPEVHKAFFGQEEAYSEYTLATLAIRQRQDLSNQGKQALIQWHRNQLPEAMQATEEQLLASSHQQQERVAAIGSASSPEEAGQRLSELGLDSEDATEVVRYLKDREQFAQRFQTFQDALSQQSASGLAEQEREAYQDALLQQYFPDQQER	87	356
tr|A0A0J7JER7|A0A0J7JER7_9GAMM Lipase chaperone OS=Marinobacter subterrani OX=1658765 GN=lifO PE=3 SV=1	tr|A0A0J7JER7|A0A0J7JER7_9GAMM	Marinobacter subterrani	1658765	lifO	MKYLIRFCLTLPLIIAAGIAFWLLNAGPQQTGATADNPVATEQLAVAPATARSGPMPAPSDLVSKVSSNAAPESLPPSLTGTSVPGGWARTDRLGNLIPTPHLRQMFEYFLSALGEESLEQLVGRIKATLSVLEEPARSQAVVTLGAYLDYKLAVSELEQSYGDAAPMGPEEMQRRMAEIHALRRSWLDAETAEVFFAADEAIDRLQLEKRRIAANDSLTAEEQAEALRQAESALPEPLRKAREQTRQFAEYEQIRQQLADDPRALEAWRRETFGADAAGRLAQLERDQQAWDERWQAYARERDRLLSSGLAAPEREAALDRLRARHFNETERIRAEALDSIR	FCLTLPLIIAAGIAFWLL	7	24	NAGPQQTGATADNPVATEQLAVAPATARSGPMPAPSDLVSKVSSNAAPE	25	73	49	SLPPSLTGTSVPGGWARTDRLGNLIPTPHLRQMFEYFLSALGEESLEQLVGRIKATLSVLEEPARSQAVVTLGAYLDYKLAVSELEQSYGDAAPMGPEEMQRRMAEIHALRRSWLDAETAEVFFAADEAIDRLQLEKRRIAANDSLTAEEQAEALRQAESALPEPLRKAREQTRQFAEYEQIRQQLADDPRALEAWRRETFGADAAGRLAQLERDQQAWDERWQAYARERDRLLSSGLAAPEREAALDRLRARHFNETERIRAEALDSI	74	342
tr|A0A0J8SR77|A0A0J8SR77_9GAMM Lipase chaperone OS=Acinetobacter sp. VT 511 OX=1675902 GN=lifO PE=3 SV=1	tr|A0A0J8SR77|A0A0J8SR77_9GAMM	Acinetobacter sp. VT 511	1675902	lifO	MQKYKIWIIVALVILCLVTLLLWLSPQDEKQTSNEPDSAQPAILDREANALNVSAQNNTFFASASQQDTEINCQMQLDSSNRLIVNEQTRNCFEYFITQYGEKTIEQIQQDFKTYISQNHKEPALSQILDLWDRYMQYRQSLGEITPPAGLNQEDPAYYRSIYTSTQNLRKRFFSNYEIEGLFGTEDTYHEYTLDRMAVLADKNLSETEKAQKLKELFQQLPEDWQENLEQLNKLEDLRKLTADIKARGGSTEEIRQMRLNLVGPEATQRLENLDSKRTSWKSSVTSYLNERDSIMQSGLNDSAKQKAVQELRAQHFKKPEERLRVETFEQVHDQGGKLPFAD	WIIVALVILCLVTLLLWL	7	24	SPQDEKQTSNEPDSAQPAILDREANALNVSAQNNT	25	59	35	FFASASQQDTEINCQMQLDSSNRLIVNEQTRNCFEYFITQYGEKTIEQIQQDFKTYISQNHKEPALSQILDLWDRYMQYRQSLGEITPPAGLNQEDPAYYRSIYTSTQNLRKRFFSNYEIEGLFGTEDTYHEYTLDRMAVLADKNLSETEKAQKLKELFQQLPEDWQENLEQLNKLEDLRKLTADIKARGGSTEEIRQMRLNLVGPEATQRLENLDSKRTSWKSSVTSYLNERDSIMQSGLNDSAKQKAVQELRAQHFKKPEERLRVETFEQVHD	60	334
tr|A0A0J8V187|A0A0J8V187_ACIBA Lipase chaperone OS=Acinetobacter baumannii OX=470 GN=lifO PE=3 SV=1	tr|A0A0J8V187|A0A0J8V187_ACIBA	Acinetobacter baumannii	470	lifO	MQRMQKKIGWCVLGFFILSLIACVYWLSPDSENTSPQPNQDEARLVATSQSTLNSPLNENTYLSKSQQDTQVNCQLKINSSQHLVVNSQTRDCFEYFITQYGESNLQQVKTHFEKFIQDQYLEPARSQIIDLWTRYLKYREQLAQIQPPQSKQQDQNYFQKVFNSIQDIRKRFFSASEIEGLFSTEDIYQNYTLDRMKILEDSSLSEIEKAKKLKERFEQLPEDWQENLQELSKLDDLHTLTKQIKARNGSVEELRQMRTALVGAEATQRLETLDIQRNAWQQRVTGYLNQRDEVLHSNMSDSAKKQAIQQLRQQQFSSSQEQLRLRTFETVHDQGGELPFNY	KIGWCVLGFFILSLIACVYWLSP	7	29	DSENTSPQPNQDEARLVATSQSTLNSPLNE	30	59	30	NTYLSKSQQDTQVNCQLKINSSQHLVVNSQTRDCFEYFITQYGESNLQQVKTHFEKFIQDQYLEPARSQIIDLWTRYLKYREQLAQIQPPQSKQQDQNYFQKVFNSIQDIRKRFFSASEIEGLFSTEDIYQNYTLDRMKILEDSSLSEIEKAKKLKERFEQLPEDWQENLQELSKLDDLHTLTKQIKARNGSVEELRQMRTALVGAEATQRLETLDIQRNAWQQRVTGYLNQRDEVLHSNMSDSAKKQAIQQLRQQQFSSSQEQLRLRTFETVHD	60	334
tr|A0A0K1UFT9|A0A0K1UFT9_9GAMM Lipase chaperone OS=Marinobacter sp. CP1 OX=1671721 GN=ACP86_06855 PE=3 SV=1	tr|A0A0K1UFT9|A0A0K1UFT9_9GAMM	Marinobacter sp. CP1	1671721	ACP86_06855	MKRTSIEARRWLFPGALAAVLVAGALWYGLAGTAQTNAEISASMPPSSAAPAKSPTPASEHSAKAVPEEPSSGQEQSRTPDSLGPTPFAASLSGTQIDGALTADDNGELVINLRVRDFFDYFLSTVGEVTPETAIQQIETMARNHLPEPASTQALALLDEYLAYKQASLQVLQTRLDPARTEDPGYQLTALGDALAQLKELRASTFSPDAHRAFFGLEEAYSEYTLATLAIQQRTDLSEQGKQALVQWHRNQLPEELRTTEKHLHASSRQQQARTAAIESASSPEAAGRQLEELGVGPDGVESVVKYLKQRKRFDQRFDAFRDAMEREESSGLTEADIQEQQEALLEQHFPDEQDRTWARLKMLGNG	LFPGALAAVLVAGALWYGLAGTA	12	34	QTNAEISASMPPSSAAPAKSPTPASEHSAKAVPEEPSSGQEQSRTPDSLGP	35	85	51	TPFAASLSGTQIDGALTADDNGELVINLRVRDFFDYFLSTVGEVTPETAIQQIETMARNHLPEPASTQALALLDEYLAYKQASLQVLQTRLDPARTEDPGYQLTALGDALAQLKELRASTFSPDAHRAFFGLEEAYSEYTLATLAIQQRTDLSEQGKQALVQWHRNQLPEELRTTEKHLHASSRQQQARTAAIESASSPEAAGRQLEELGVGPDGVESVVKYLKQRKRFDQRFDAFRDAMEREESSGLTEADIQEQQEALLEQHFPDEQDR	86	356
tr|A0A0M1I8L2|A0A0M1I8L2_9GAMM Lipase chaperone OS=Acinetobacter sp. C15 OX=1661746 GN=lifO PE=3 SV=1	tr|A0A0M1I8L2|A0A0M1I8L2_9GAMM	Acinetobacter sp. C15	1661746	lifO	MQGSKKIYIWTGVLGLVVLVTLLVMWLRPAASSAQRSDVTATQLSAASALHASAQNAANTTMPFSSTSQRDTEINCQLKRDGSNRLVVNEQTRNCFEYFLTQYGEKSIAQIDQDFKAYLAASLTDPALSQTTDLWQRYLKYREALGTLPEPAGPKNELAYFQSVFASRMALRQRFFSAPEIEGLFGSEDLYNQYTLNRMRILNNNALSDVEKAKQLRALFDQLPTDWKANLEQLSTLDDLRQLTASIKRKGGSAQELHDMRTQLVGPEATTRLENLDTQRTAWKATVTQYLDARQSILDSSMSASAKQKAIESLRNSTFSRQQDQVRIQTFEAAKDRGQRLPLTE	IYIWTGVLGLVVLVTLLVMW	7	26	LRPAASSAQRSDVTATQLSAASALHASAQNAANTT	27	61	35	MPFSSTSQRDTEINCQLKRDGSNRLVVNEQTRNCFEYFLTQYGEKSIAQIDQDFKAYLAASLTDPALSQTTDLWQRYLKYREALGTLPEPAGPKNELAYFQSVFASRMALRQRFFSAPEIEGLFGSEDLYNQYTLNRMRILNNNALSDVEKAKQLRALFDQLPTDWKANLEQLSTLDDLRQLTASIKRKGGSAQELHDMRTQLVGPEATTRLENLDTQRTAWKATVTQYLDARQSILDSSMSASAKQKAIESLRNSTFSRQQDQVRIQTFEAAK	62	335
tr|A0A0M2PXA2|A0A0M2PXA2_PROHO Lipase helper protein OS=Prochlorothrix hollandica PCC 9006 = CALU 1027 OX=317619 GN=PROH_07500 PE=3 SV=1	tr|A0A0M2PXA2|A0A0M2PXA2_PROHO	Prochlorothrix hollandica PCC 9006 = CALU 1027	317619	PROH_07500	MSRFFGLSLVAVVLVGGFTLYWRWPAAVPEVQPAAAVAVPSRQSSIEQVSTSPAKAPAEAQPPTAATLPSLAGTEVDGQLKTDPAGNLLLDLAVRDYFDYFLSAVDHSGLDAVIEALLADAGRRLPEPALGQMISLLGDYLDYKRASMALMQQPLDARQQVEPQAQLQALQSAFARLEELRRAHFSATAQEALFGAEQAYARYTLDSLAVQQRDDLGEAQRTQMLEQLRERLPDALRASEQRQQLALEQLQRSEQLWRDGADEQQVREFLAMTYDPDTVQRLLDEQRRERDWQQHYQAYRNELASLQGRGLSEADGEQLQRQLRERLFSSEDRHRVETYDAIAAKQPEPLDP	FGLSLVAVVLVGGFTLYW	5	22	RWPAAVPEVQPAAAVAVPSRQSSIEQVSTSPAKAPAEAQP	23	62	40	PTAATLPSLAGTEVDGQLKTDPAGNLLLDLAVRDYFDYFLSAVDHSGLDAVIEALLADAGRRLPEPALGQMISLLGDYLDYKRASMALMQQPLDARQQVEPQAQLQALQSAFARLEELRRAHFSATAQEALFGAEQAYARYTLDSLAVQQRDDLGEAQRTQMLEQLRERLPDALRASEQRQQLALEQLQRSEQLWRDGADEQQVREFLAMTYDPDTVQRLLDEQRRERDWQQHYQAYRNELASLQGRGLSEADGEQLQRQLRERLFSSEDRHRVETYDAI	63	342
tr|A0A0M2ZY33|A0A0M2ZY33_9GAMM Lipase chaperone OS=Acinetobacter sp. AG1 OX=348388 GN=lifO PE=3 SV=1	tr|A0A0M2ZY33|A0A0M2ZY33_9GAMM	Acinetobacter sp. AG1	348388	lifO	MNKNGKKIALLCSLLIISAVTLSVLYWLYPNQSQQSLNSTDQYSNNSNPSQLHKSTKNINQLDASFNSTSQMDTEIDCKLQFNSAQHLIVNEHTRNCFEYFISQYGERNIDEIRHNFQLYIAKTFQASQQQQVLTLWSRYLEYRQELSKLQTQQPSQESYQYFQTIFNSMHDLKQRFFSNTEIEGLFGSEDIYQQYTLDRMKILENNELDASAKAKQLQQRFEQLPQDWQDNLKDLSKLDDLHSLTAQIKARHGSNQELRDMRVSLVGEAATQRLEQLDQQRSDWKQRVQSYLDERKTIVDSNMSTSAKDQAVQQLKQKQFQSAQEQQRLQTFETVYDQGGTLPFSN	KIALLCSLLIISAVTLSVLYWLY	7	29	PNQSQQSLNSTDQYSNNSNPSQLHKSTKNINQLDASF	30	66	37	NSTSQMDTEIDCKLQFNSAQHLIVNEHTRNCFEYFISQYGERNIDEIRHNFQLYIAKTFQASQQQQVLTLWSRYLEYRQELSKLQTQQPSQESYQYFQTIFNSMHDLKQRFFSNTEIEGLFGSEDIYQQYTLDRMKILENNELDASAKAKQLQQRFEQLPQDWQDNLKDLSKLDDLHSLTAQIKARHGSNQELRDMRVSLVGEAATQRLEQLDQQRSDWKQRVQSYLDERKTIVDSNMSTSAKDQAVQQLKQKQFQSAQEQQRLQTFETVYD	67	338
tr|A0A0M3ADI7|A0A0M3ADI7_9GAMM Lipase chaperone OS=Acinetobacter sp. AG1 OX=348388 GN=lifO PE=3 SV=1	tr|A0A0M3ADI7|A0A0M3ADI7_9GAMM	Acinetobacter sp. AG1	348388	lifO	MKIKLLNNRIIFLGLMVCLLLSLVLIYFIFKPEAQKHENDLNQQNQLSSENNNIQKIDDTNHQGKIPNLAPSLQGTEIDCPIQVDANGKLILTVGIRSCFDYFFSSLGEKTETELISDIRQYLKATLPDSASSYASYLLDQYVAYTHALKNLKPTSSFTTGDAEGFQKILDQMYKVQQQFFNSAEINALFGNERNLNQFNIDQMRIHANKSLNAQQKATELANLIDQLPSTLADGVRVSMQFAELQQLTKEIQEKGGSAQELRNMRESLLGAEAADRLEKVDQEEAGWQKQVNSYLSEREQILKSNASDSNKQQSIEQLRNSTFATKEDLLRAQSYEIMNDQKKLN	LLNNRIIFLGLMVCLLLSLVLIY	5	27	FIFKPEAQKHENDLNQQNQLSSENNNIQKIDDTNHQGKI	28	66	39	PNLAPSLQGTEIDCPIQVDANGKLILTVGIRSCFDYFFSSLGEKTETELISDIRQYLKATLPDSASSYASYLLDQYVAYTHALKNLKPTSSFTTGDAEGFQKILDQMYKVQQQFFNSAEINALFGNERNLNQFNIDQMRIHANKSLNAQQKATELANLIDQLPSTLADGVRVSMQFAELQQLTKEIQEKGGSAQELRNMRESLLGAEAADRLEKVDQEEAGWQKQVNSYLSEREQILKSNASDSNKQQSIEQLRNSTFATKEDLLRAQSYEIMND	67	341
tr|A0A0M3RLH6|A0A0M3RLH6_9GAMM Lipase chaperone OS=Acinetobacter sp. TTH0-4 OX=1646498 GN=lifO PE=3 SV=1	tr|A0A0M3RLH6|A0A0M3RLH6_9GAMM	Acinetobacter sp. TTH0-4	1646498	lifO	MQKYKLWIIVIVLIIALCTLLFWLAPSQSSAEKINLKPSPDLQHNFTASVLIQTPVQKEHFISPSQQDTEINCQLRLDPSQHLIVNEQTRNCFEYFITQFGEKNLKQIKKDFQSYIEQSYEEPARSQILDLWNRYVDYREKLGNLTPPNIDSDHPQYYERIFADTKNLRKQLFSDYEIEGLFGAENIYNEYTLKRMAVMSDKRLSEIQKAQKLKELFNQLPVDWQENLEQLNKLEDLRKLTADIKTRGGSAEEIHQMRTNLVGPEATQRLEKLDSQRIDWKDKVNDYLNKRDSIMQSGLADTAKQQAVDQLRHQYFNKKEEQLRLSTFESVHDQGGKLPFFE	WIIVIVLIIALCTLLFWLAP	7	26	SQSSAEKINLKPSPDLQHNFTASVLIQTPVQKE	27	59	33	HFISPSQQDTEINCQLRLDPSQHLIVNEQTRNCFEYFITQFGEKNLKQIKKDFQSYIEQSYEEPARSQILDLWNRYVDYREKLGNLTPPNIDSDHPQYYERIFADTKNLRKQLFSDYEIEGLFGAENIYNEYTLKRMAVMSDKRLSEIQKAQKLKELFNQLPVDWQENLEQLNKLEDLRKLTADIKTRGGSAEEIHQMRTNLVGPEATQRLEKLDSQRIDWKDKVNDYLNKRDSIMQSGLADTAKQQAVDQLRHQYFNKKEEQLRLSTFESVHD	60	333
tr|A0A0M9EEJ6|A0A0M9EEJ6_9BACT Lipase helper protein OS=Candidatus Magnetomorum sp. HK-1 OX=1509431 GN=MHK_000109 PE=3 SV=1	tr|A0A0M9EEJ6|A0A0M9EEJ6_9BACT	Candidatus Magnetomorum sp. HK-1	1509431	MHK_000109	MKNKFIVFIIVCIAVITTVWMSKQFIHVNTSPKTQQSTDNTQYQEFDSPTFSNNTPSKNDTFPKKTETVDESSSLTFQSIFGYTSKYGPLPHSLHGTDIDGELLLDANGKLIINNGLRNLFEYFISAKSEEPLDIILGRIREYIKFQIPDEPAQQAIAILDSYVSYKNKLEEVESPEGLQGEKLGTLESVKDALANRMLLRRQFMSPDVVQAFFGDEEKYDQFNLQLIDIKQNSVLTPEAKEQQIIEIEAMLPESVREMRQEERINEKLNQQISEMRKQGKTDEDIYELRKNELGKEKADRWQELDKKRKVWDNKVDSYMKQRESIVSDPNLTDQEKNLAVDRLKFESFDESEIRRINFAEKIHLKQKK	FIVFIIVCIAVITTVWMS	5	22	KQFIHVNTSPKTQQSTDNTQYQEFDSPTFSNNTPSKNDTFPKKTETVDESSSLTFQSIFGYTSKYG	23	88	66	PLPHSLHGTDIDGELLLDANGKLIINNGLRNLFEYFISAKSEEPLDIILGRIREYIKFQIPDEPAQQAIAILDSYVSYKNKLEEVESPEGLQGEKLGTLESVKDALANRMLLRRQFMSPDVVQAFFGDEEKYDQFNLQLIDIKQNSVLTPEAKEQQIIEIEAMLPESVREMRQEERINEKLNQQISEMRKQGKTDEDIYELRKNELGKEKADRWQELDKKRKVWDNKVDSYMKQRESIVSDPNLTDQEKNLAVDRLKFESFDESEIRRINFAEKI	89	363
tr|A0A0N7GY68|A0A0N7GY68_9GAMM Lipase chaperone OS=Acinetobacter equi OX=1324350 GN=lifO PE=3 SV=1	tr|A0A0N7GY68|A0A0N7GY68_9GAMM	Acinetobacter equi	1324350	lifO	MKKLNLWTGIIISFFIIFSIIYFLKPKKPDEHLKNKSAINLEDLAHQNTPDHTQKNLAIFASASQQDTQINCQLTLNNNNQLITNEQTKNCFEYFITQYGEKKTDQIKDDFKAYISQQYTDPARSQILDLWNRYFEYRLKLGEQQAPVGATSTDPQYFRALFTSLNTLRQTFFSYQEIKGLFGSEDIYHNYTLDRMDIFANQDLNEAEKAEKLKELFNKLPIDWQNNLEQLYKLEDLQKLTSDIKAKGGSANDIRNMRLNLVGPEATQRLENLDFQQNKWKNNVNNYLENRRQILNSNLSEETKNQSIQKLKEQNFMTSQEQLRLETFEKLYDKGRPLPFSE	NLWTGIIISFFIIFSIIYFL	5	24	KPKKPDEHLKNKSAINLEDLAHQNTPDHTQKNLA	25	58	34	IFASASQQDTQINCQLTLNNNNQLITNEQTKNCFEYFITQYGEKKTDQIKDDFKAYISQQYTDPARSQILDLWNRYFEYRLKLGEQQAPVGATSTDPQYFRALFTSLNTLRQTFFSYQEIKGLFGSEDIYHNYTLDRMDIFANQDLNEAEKAEKLKELFNKLPIDWQNNLEQLYKLEDLQKLTSDIKAKGGSANDIRNMRLNLVGPEATQRLENLDFQQNKWKNNVNNYLENRRQILNSNLSEETKNQSIQKLKEQNFMTSQEQLRLETFEKLYD	59	333
tr|A0A0N8KBG0|A0A0N8KBG0_9GAMM Lipase chaperone OS=Marinobacter sp. HL-58 OX=1479237 GN=lipB-2 PE=3 SV=1	tr|A0A0N8KBG0|A0A0N8KBG0_9GAMM	Marinobacter sp. HL-58	1479237	lipB-2	MSRFLRFATLVLLAVAAVSAGTVVYFSDQPEASGNRAAAVDANAAPALADGMGQQNESPSELVGNADNPVPDELPASLEGTSLPGGWAKTDSHGSLIPTPQLRQLFEYYLAALGEETLPQLIARIEQALARLDEPARSEAMDILGNYLDYKLALGDLEASYDNSAALSAEEMQQQMAEIRALRRSWMDARTADAFFASDEAVDQFQVEQLRIRTDESLSDEQREQALAKAEQSLPEPLREARRETRKFADYQQARTEFADDPEALRAWREERFGEEASRQLEAAEAEQQAWEQKWQAYSEELAGLEDLGVSGPEREAAIDSLRDEYFEGAEKLRAEALDSIR	FATLVLLAVAAVSAGTVVYF	7	26	SDQPEASGNRAAAVDANAAPALADGMGQQNESPSELVGNADNPVP	27	71	45	DELPASLEGTSLPGGWAKTDSHGSLIPTPQLRQLFEYYLAALGEETLPQLIARIEQALARLDEPARSEAMDILGNYLDYKLALGDLEASYDNSAALSAEEMQQQMAEIRALRRSWMDARTADAFFASDEAVDQFQVEQLRIRTDESLSDEQREQALAKAEQSLPEPLREARRETRKFADYQQARTEFADDPEALRAWREERFGEEASRQLEAAEAEQQAWEQKWQAYSEELAGLEDLGVSGPEREAAIDSLRDEYFEGAEKLRAEALDSI	72	341
tr|A0A0P7X8W9|A0A0P7X8W9_9GAMM Lipase chaperone OS=Marinobacter sp. HL-58 OX=1479237 GN=HLUCCO03_00520 PE=3 SV=1	tr|A0A0P7X8W9|A0A0P7X8W9_9GAMM	Marinobacter sp. HL-58	1479237	HLUCCO03_00520	MSRKASMNKRAFIPLIAVIPVVVLSIWILADEPAGTASDNNPATAGTRGEEAAESVAPARATGSEADQAPSTHRTPQSLGEKPFASSLAGTEIDGSLRADDNGNLIIDLETRDFFDYFLNTIGEVSPEKALDQIETLARDNLPEQAAEQALALLDQYLDYKDSALALGSQNLDPTRQSDPQYQLEMLKGALADMKQLRRNSFDASTHEAFFGLEEAYGDYTLASLDIQQRTDLSAESKATLQEWHRQQLPEVIRRTETRMIADGERIQQRQKALADTSSPEEAGRQLQALGVEPEQSAEVVGYLKEREQFDQRFDQYRQEVASLDQSGVAEEDRAAMESQLLEQHFEDEQSRTWARLRALESRSP	FIPLIAVIPVVVLSIWILA	12	30	DEPAGTASDNNPATAGTRGEEAAESVAPARATGSEADQAPSTHRTPQSLGEKP	31	83	53	FASSLAGTEIDGSLRADDNGNLIIDLETRDFFDYFLNTIGEVSPEKALDQIETLARDNLPEQAAEQALALLDQYLDYKDSALALGSQNLDPTRQSDPQYQLEMLKGALADMKQLRRNSFDASTHEAFFGLEEAYGDYTLASLDIQQRTDLSAESKATLQEWHRQQLPEVIRRTETRMIADGERIQQRQKALADTSSPEEAGRQLQALGVEPEQSAEVVGYLKEREQFDQRFDQYRQEVASLDQSGVAEEDRAAMESQLLEQHFEDEQSRTWARLRALES	84	362
tr|A0A0P7ZKM5|A0A0P7ZKM5_9GAMM Lipase chaperone OS=Marinobacter excellens HL-55 OX=1305731 GN=HLUCCX14_04365 PE=3 SV=1	tr|A0A0P7ZKM5|A0A0P7ZKM5_9GAMM	Marinobacter excellens HL-55	1305731	HLUCCX14_04365	MTRKSIATRRWLVPGALLALVAGGAFWWGLDAPTATSPDAFTAAPDTFQESATVAEAPASPSPKPDNPPAPEYRTPSSLGPNPFASSLEGTDIDGVLQADASGRLLVGLEVRDFFDYFLNTVGEVSPETAIGQIQQMASQHLPEAAAQEAMVLLDQYLAYKQASLTVMQTELDPSRQFDPDYQLTALGDALAQLKSLRRETFEADARQAFFGMEEAYSEYTLATLAVQQRPDLTDEGRQALLDWHRNQLPEALRNTEQRLHDNTIEHQQRVHAVEAAASPEAAGQRLTELGLDQESVDGVVGYLQQRQAFDQRFQTLDKALQDRTTSGLVEAERQQQREDLLQQYFPDEQEQTWARLKLLDQT	LVPGALLALVAGGAFWWGL	12	30	DAPTATSPDAFTAAPDTFQESATVAEAPASPSPKPDNPPAPEYRTPSSLGPN	31	82	52	PFASSLEGTDIDGVLQADASGRLLVGLEVRDFFDYFLNTVGEVSPETAIGQIQQMASQHLPEAAAQEAMVLLDQYLAYKQASLTVMQTELDPSRQFDPDYQLTALGDALAQLKSLRRETFEADARQAFFGMEEAYSEYTLATLAVQQRPDLTDEGRQALLDWHRNQLPEALRNTEQRLHDNTIEHQQRVHAVEAAASPEAAGQRLTELGLDQESVDGVVGYLQQRQAFDQRFQTLDKALQDRTTSGLVEAERQQQREDLLQQYFPDEQEQT	83	353
tr|A0A0Q6TML0|A0A0Q6TML0_9BURK Lipase helper protein OS=Massilia sp. Root335 OX=1736517 GN=ASC93_11020 PE=3 SV=1	tr|A0A0Q6TML0|A0A0Q6TML0_9BURK	Massilia sp. Root335	1736517	ASC93_11020	MNRNPTIVIALGAAGMLWLAALAGRSAPPAPSAQVVTVAPAAQPFAPSLQGTRPDGAVRVAPDDSVVADAQLIELFDYYLSTVGEKSPAAVRAEIERELDRTLRPPAAAAAKRVLARYIAYRQALAALETDAKLSGPDAAALKRRLAALHGLRAQYFSQREIAAIFGREDAANADALARMEIRDDHTLTAQQKRERLAALDASLPAAVRAAREAPLKIVRVQEEAERLRASGAGDDDVFRLRADAFGADAAGRLAAVDREEAEWKRRIDTYLAARRGLQGEAAVAALRSRMFSVDEQRRLAAYE	IVIALGAAGMLWLAALAG	7	24	RSAPPAPSAQVVTVAPA	25	41	17	AQPFAPSLQGTRPDGAVRVAPDDSVVADAQLIELFDYYLSTVGEKSPAAVRAEIERELDRTLRPPAAAAAKRVLARYIAYRQALAALETDAKLSGPDAAALKRRLAALHGLRAQYFSQREIAAIFGREDAANADALARMEIRDDHTLTAQQKRERLAALDASLPAAVRAAREAPLKIVRVQEEAERLRASGAGDDDVFRLRADAFGADAAGRLAAVDREEAEWKRRIDTYLAARRGLQGEAAVAALRSRMFSVDEQRRLAAYE	42	304
tr|A0A0Q9ZM55|A0A0Q9ZM55_9GAMM Lipase chaperone OS=Psychrobacter sp. P11F6 OX=1699621 GN=lifO PE=3 SV=1	tr|A0A0Q9ZM55|A0A0Q9ZM55_9GAMM	Psychrobacter sp. P11F6	1699621	lifO	MSNNRRPAYLPIVIIALVSIAITAAVIMWFKPDNTRMATEQPVSSALTNEANASLSNALDNGQVVQTTAAQNQSLFVTGLERLPRSLQGTQIDGEIIIDENKQLVVTEGLRRLFDYFLSALGEEDEAVIYARVESYIRHHTPEPAASQAVAIFDQYITYLKAISEIEQRYGNLQLQAAKSGELDLNVVAQQKQDVVKLRQQYFTKETITAFFGAEEEYDDYSMEMVRINQNQQLTDVQKEATRQNYISRMPDNALKAGIIQQANLNELMNRTKQMQAKGATAQELYNMRRDLVGAPAAARLAQVDAEDANFAQRFDQYQAQKQRLLSQSADKTQAQTQINQIEQQLFSEAERKRLVGYAALQKQNSANLK	PAYLPIVIIALVSIAITAAVIMW	7	29	FKPDNTRMATEQPVSSALTNEANASLSNALDNGQVVQTTAAQNQSLFVTGLE	30	81	52	RLPRSLQGTQIDGEIIIDENKQLVVTEGLRRLFDYFLSALGEEDEAVIYARVESYIRHHTPEPAASQAVAIFDQYITYLKAISEIEQRYGNLQLQAAKSGELDLNVVAQQKQDVVKLRQQYFTKETITAFFGAEEEYDDYSMEMVRINQNQQLTDVQKEATRQNYISRMPDNALKAGIIQQANLNELMNRTKQMQAKGATAQELYNMRRDLVGAPAAARLAQVDAEDANFAQRFDQYQAQKQRLLSQSADKTQAQTQINQIEQQLFSEAERKRLVGY	82	358
tr|A0A0R0A4F8|A0A0R0A4F8_9GAMM Lipase chaperone OS=Psychrobacter sp. P11G3 OX=1699623 GN=lifO PE=3 SV=1	tr|A0A0R0A4F8|A0A0R0A4F8_9GAMM	Psychrobacter sp. P11G3	1699623	lifO	MSNNRRSAYATIAIIVVVIIATAAVILWFKPSNDVNSASIKSSVSDNETNESVTTELAAGQVVKTTMTPSRSQFVTGLENLPRSLKGTQIDGEIIIDENKQLVVTEGLRRLFDYFLSALGEEEEAVIFARVESYIRHHTPEPAASQAVTIFNQYVAYLKALPEIEKRYGNLQLQATKSGELDLNAVAQQKQDIANLRQQYFDKPTITAFFGAEDDYDNYSIEMVRIDQNKQMSDAQKQAARQDYISRLPDNATKSNIMQQANISELMTRTEQMKARGATPEELYNMRRELVGAPAAERLAQVDQEDANFDQRFTQYKTQKNRLLSQGVDAAQAQIQINQLEQQLFNDTERKRLDGYAALQRQQAVNNP	SAYATIAIIVVVIIATAAVILWF	7	29	KPSNDVNSASIKSSVSDNETNESVTTELAAGQVVKTTMTPSRSQFVTGL	30	78	49	ENLPRSLKGTQIDGEIIIDENKQLVVTEGLRRLFDYFLSALGEEEEAVIFARVESYIRHHTPEPAASQAVTIFNQYVAYLKALPEIEKRYGNLQLQATKSGELDLNAVAQQKQDIANLRQQYFDKPTITAFFGAEDDYDNYSIEMVRIDQNKQMSDAQKQAARQDYISRLPDNATKSNIMQQANISELMTRTEQMKARGATPEELYNMRRELVGAPAAERLAQVDQEDANFDQRFTQYKTQKNRLLSQGVDAAQAQIQINQLEQQLFNDTERKRLDGYA	79	357
tr|A0A0S2DDF9|A0A0S2DDF9_LYSEN Lipase chaperone OS=Lysobacter enzymogenes OX=69 GN=GLE_1158 PE=3 SV=1	tr|A0A0S2DDF9|A0A0S2DDF9_LYSEN	Lysobacter enzymogenes	69	GLE_1158	MRATALGIAMAIVAVLAIVAVFAVGGLLERPLLSSATVVSSGDGGQLADPDPRAAESRVSTPVAPDRAAAADSLRDTAVDGAATLDALGRPRADRELRRLFDYFLARSGERSPETIRSALALHLHAQLAPPALATVLAWYDAYVALERDSVALAQAAGGAEAGFARVRALRRERLGEELAQAFYAQEEADYELARQRGAARGALLAQQGLDAQARADGLAELDRSAAAEPALQASAQLSDALAQNRRFEREGTDAATRYAQREAQYGAAAAQRLADLDQRRAQWQLRLRSYAAQRQRVLADGGLSETQRRQRLDALLADFDPNERRRVDALARNGGLPGR	ALGIAMAIVAVLAIVAVFAVGGL	5	27	LERPLLSSATVVSSGDGGQLADPDPRAAESRVSTPVAPDR	28	67	40	AAAADSLRDTAVDGAATLDALGRPRADRELRRLFDYFLARSGERSPETIRSALALHLHAQLAPPALATVLAWYDAYVALERDSVALAQAAGGAEAGFARVRALRRERLGEELAQAFYAQEEADYELARQRGAARGALLAQQGLDAQARADGLAELDRSAAAEPALQASAQLSDALAQNRRFEREGTDAATRYAQREAQYGAAAAQRLADLDQRRAQWQLRLRSYAAQRQRVLADGGLSETQRRQRLDALLADFDPNERRRVDALAR	68	333
tr|A0A0T6DSQ8|A0A0T6DSQ8_9GAMM Lipase chaperone OS=Psychrobacter piscatorii OX=554343 GN=lifO PE=3 SV=1	tr|A0A0T6DSQ8|A0A0T6DSQ8_9GAMM	Psychrobacter piscatorii	554343	lifO	MSNNRRPAYLPIAIIAVVIIVIAAAVIVWFKPDSQRMETAQSASIASADTSESTLSTALNSEQTEQTASAQNQSAFVTGLERLPRSLKGTQVDGEIIIDENKQLVVTEGLRRLFDYFLSAIGEEDEAVIFARVESYIRHHTPEPAASQAVAIFGKYVAYLKALPEIEKRYGNLQLQATKNGELDLNAIAQQKQDVASLRQQYFDKTTIEAFFGASDSYDDYSMEMVRINQNEQMSEAQKQAARQDYVSRLPDGAIKTNIMQQANLNELMARTEQMKAAGASPEALYNMRRELVGAPAAERLAQVDQEDANFDQRFTQYQTQKQRLLNQSANPAEAQIQIDQLEQQLFNDAERKRLSGYAALQETKTQ	PAYLPIAIIAVVIIVIAAAVIVW	7	29	FKPDSQRMETAQSASIASADTSESTLSTALNSEQTEQTASAQNQSAFVTGLE	30	81	52	RLPRSLKGTQVDGEIIIDENKQLVVTEGLRRLFDYFLSAIGEEDEAVIFARVESYIRHHTPEPAASQAVAIFGKYVAYLKALPEIEKRYGNLQLQATKNGELDLNAIAQQKQDVASLRQQYFDKTTIEAFFGASDSYDDYSMEMVRINQNEQMSEAQKQAARQDYVSRLPDGAIKTNIMQQANLNELMARTEQMKAAGASPEALYNMRRELVGAPAAERLAQVDQEDANFDQRFTQYQTQKQRLLNQSANPAEAQIQIDQLEQQLFNDAERKRLSGYAA	82	360
tr|A0A127PGE2|A0A127PGE2_9BURK Lipase helper protein OS=Collimonas fungivorans OX=158899 GN=CFter6_4279 PE=3 SV=1	tr|A0A127PGE2|A0A127PGE2_9BURK	Collimonas fungivorans	158899	CFter6_4279	MQIRYPFVWIGAAALAAAIAVPLLMTREEPPAPKAAAQADLFPFVKSLQGTRPDGDIKVAAGDVLVVDAQLVDLFDYYLSAMGEKPLDAIRKEIEQELERRLTPNAAGEAKRLLGNYIEYKTALVELDKNPQLGGNGLAAIRQRMEKMQEMRARFFSPAESKGMFGSSDTEDMDTLARMEIGQDKSLSEAQKQAKLAALDAALPASLREARAAPLKIVKLEDSAAKMRQQGASEDDVYRMRAAALSPEAAARMAEVDQGEAAWKSRISAYLAERSKLSNADAIAELRNRMFDANEQKRLPAYEK	FVWIGAAALAAAIAVPLLMT	7	26	REEPPAPKAAAQADLF	27	42	16	PFVKSLQGTRPDGDIKVAAGDVLVVDAQLVDLFDYYLSAMGEKPLDAIRKEIEQELERRLTPNAAGEAKRLLGNYIEYKTALVELDKNPQLGGNGLAAIRQRMEKMQEMRARFFSPAESKGMFGSSDTEDMDTLARMEIGQDKSLSEAQKQAKLAALDAALPASLREARAAPLKIVKLEDSAAKMRQQGASEDDVYRMRAAALSPEAAARMAEVDQGEAAWKSRISAYLAERSKLSNADAIAELRNRMFDANEQKRLPAYEK	43	304
tr|A0A137SID5|A0A137SID5_9GAMM Lipase chaperone OS=Marinobacter excellens LAMA 842 OX=1306954 GN=J122_236 PE=3 SV=1	tr|A0A137SID5|A0A137SID5_9GAMM	Marinobacter excellens LAMA 842	1306954	J122_236	MTNKPIALRRWVLPGALLAVVAGSGLWWALTPQADTGTANTTPQQATEKAAQQSGSTSLAPTAIVAPSAPVAETRTPESLGPNPFAPSLQGTDIDGVLQADDNGQLIVNLEVRDFFDYFLSTAGEVSPETAIGQIQQMARQHLPEPAAQQALALLDQYLAYKQASLEVMQTELDPARQHEPAYQLSALGNALAQLKGLRQQTFAPDAHQAFFGMEEAYSEYTLATLAIQQRADLTDQGKQALVEWHRNQLPGTLKSTEQRLEASAQQHQERVLAVESATSPEAAGQRLTELGLDRQSVDGVVSYLQQQEAFQARFESFRKDLQSSVAGGLVDAEQQQHQEQLLQQHFQDEQEQTWARLKLLDQS	ALRRWVLPGALLAVVAGSGLWWA	7	29	LTPQADTGTANTTPQQATEKAAQQSGSTSLAPTAIVAPSAPVAETRTPESLGPN	30	83	54	PFAPSLQGTDIDGVLQADDNGQLIVNLEVRDFFDYFLSTAGEVSPETAIGQIQQMARQHLPEPAAQQALALLDQYLAYKQASLEVMQTELDPARQHEPAYQLSALGNALAQLKGLRQQTFAPDAHQAFFGMEEAYSEYTLATLAIQQRADLTDQGKQALVEWHRNQLPGTLKSTEQRLEASAQQHQERVLAVESATSPEAAGQRLTELGLDRQSVDGVVSYLQQQEAFQARFESFRKDLQSSVAGGLVDAEQQQHQEQLLQQHFQDEQEQT	84	354
tr|A0A137SP92|A0A137SP92_9GAMM Lipase chaperone OS=Moritella sp. JT01 OX=756698 GN=AKG98_377 PE=3 SV=1	tr|A0A137SP92|A0A137SP92_9GAMM	Moritella sp. JT01	756698	AKG98_377	MSLKPNALLVVTVLFCGIAIVGGTLFLSEGDANSIAIEPAPTLEPHQDIYPLSTEKINALVNVTRESSAQERDSQPVQVIPLLLPSSLLGSTLPLTLDVNESGELIINKKIQHLFDFYLSAMGEESLDIIVTRIKHSLTSQLVDPALTQSVDILTGYLQYLNEVSAIKQQFEQDIDPENIGEYALENVIQVREMVLDARASYLDSNVIDAFFGQADEYEDYMLSLAMINKNNELDTAEKQSAKAELDAAAPAWLLAQQRNANQLNTYRDQYKTLQEQGASQTELQDFTQQSFSPEVADRLATLDEKRQQWQVKLDEYREQLAVITARATYNNNDNDSDSEQQQLEITQLRKVYFTPQEIKRVSALDGITTTAL	ALLVVTVLFCGIAIVGGTLF	7	26	LSEGDANSIAIEPAPTLEPHQDIYPLSTEKINALVNVTRESSAQERDSQPVQV	27	79	53	IPLLLPSSLLGSTLPLTLDVNESGELIINKKIQHLFDFYLSAMGEESLDIIVTRIKHSLTSQLVDPALTQSVDILTGYLQYLNEVSAIKQQFEQDIDPENIGEYALENVIQVREMVLDARASYLDSNVIDAFFGQADEYEDYMLSLAMINKNNELDTAEKQSAKAELDAAAPAWLLAQQRNANQLNTYRDQYKTLQEQGASQTELQDFTQQSFSPEVADRLATLDEKRQQWQVKLDEYREQLAVITARATYNNNDNDSDSEQQQLEITQLRKVYFTPQEIKRVSALDGI	80	368
tr|A0A142FRZ0|A0A142FRZ0_9GAMM Lipase chaperone OS=Marinobacter sp. LQ44 OX=1749259 GN=lifO PE=3 SV=1	tr|A0A142FRZ0|A0A142FRZ0_9GAMM	Marinobacter sp. LQ44	1749259	lifO	MNHRSRFLLVAGIITIAGTLTLTQRGTTEGPDTVVQAPKISTDKAGTPGLPAHNLSQQNVPELPPELFGLEPKGALSVDANHHLVPDENLRKLFDFHLANLDREPMDLVLNRIRATLANRLGEPARSQALALLNDYVNYRLALTRIDQNLPPGFDHDGFDLNALTLRQKALLAARAEHFTPQTHAAFFGEDEQLDNYTLERLTIERNEALTEQQKAQQLAQLEHALPEHIQRTRARATINSNLFEKTEAMRSNGATDADIFQLRAQNLGETAAANLAELDLQQQAWQSRLDHYRQQKARITNASLSPEDQQKAVSELQQRLFEGPERLRVRALDADSRRYPIANHPE	FLLVAGIITIAGTLTLTQ	7	24	RGTTEGPDTVVQAPKISTDKAGTPGLPAHNLSQQNV	25	60	36	PELPPELFGLEPKGALSVDANHHLVPDENLRKLFDFHLANLDREPMDLVLNRIRATLANRLGEPARSQALALLNDYVNYRLALTRIDQNLPPGFDHDGFDLNALTLRQKALLAARAEHFTPQTHAAFFGEDEQLDNYTLERLTIERNEALTEQQKAQQLAQLEHALPEHIQRTRARATINSNLFEKTEAMRSNGATDADIFQLRAQNLGETAAANLAELDLQQQAWQSRLDHYRQQKARITNASLSPEDQQKAVSELQQRLFEGPERLRVRALDA	61	335
tr|A0A142FST0|A0A142FST0_9GAMM Lipase modulator OS=Marinobacter sp. LQ44 OX=1749259 GN=ASQ50_12925 PE=4 SV=1	tr|A0A142FST0|A0A142FST0_9GAMM	Marinobacter sp. LQ44	1749259	ASQ50_12925	MTKQPIALRRWVLPGALLAVVAGSGLWWALTPQANMVTASTTPQQATEKTAQQSGSASHDAAPVDAPTPSVTGTRTPESLGPNPFAPSLQGTDIEGVLQADDNGQLVVNLEVRDFFDYFLSTVGEVSPETAIGQIQQMARQHLPESAAQQALALLDQYSASRPWFRNYTT	ALRRWVLPGALLAVVAGSGLWWA	7	29	LTPQANMVTASTTPQQATEKTAQQSGSASHDAAPVDAPTPSVTGTRTPESLGPN	30	83	54	PFAPSLQGTDIEGVLQADDNGQLVVNLEVRDFFDYFLSTVGEVSPETAIGQIQQMARQHLPESAAQQALALLDQYSA	84	160
tr|A0A145WQT0|A0A145WQT0_9GAMM Lipase chaperone OS=Acinetobacter sp. TGL-Y2 OX=1407071 GN=lifO PE=3 SV=1	tr|A0A145WQT0|A0A145WQT0_9GAMM	Acinetobacter sp. TGL-Y2	1407071	lifO	MQQNRKRMLMIFAVLIFAVLIALVYWLKPNSIVSSDASNATHSPLDQVESSTAIAAQAKTGALAFASASQQDIQINCQLKIDGSNRLIVNEATKNCFEFFITQYGEKDIQQIKTDFVTYANASYTEPLLSQLTDLWSRYMQYREQLGNLEKPNIDEEKAGYYKAIFNNMKNLRKKFFSDYEIEGLFGIEDTYNDYTIARMEVLDNKKLTEAEKAQKLQELFKDLPEDWKENLKQLSQLEDLRKLTAEIKARGGSAEELHQMRTNLVGPEATQRLEILDADRNQWKGRVGSYLTERDSIVKSNMSDSAKQSAIQQLRSKNFSNPQEQLRIETFEKIHDEGRKLPLSD	LMIFAVLIFAVLIALVYWL	9	27	KPNSIVSSDASNATHSPLDQVESSTAIAAQAKTGA	28	62	35	LAFASASQQDIQINCQLKIDGSNRLIVNEATKNCFEFFITQYGEKDIQQIKTDFVTYANASYTEPLLSQLTDLWSRYMQYREQLGNLEKPNIDEEKAGYYKAIFNNMKNLRKKFFSDYEIEGLFGIEDTYNDYTIARMEVLDNKKLTEAEKAQKLQELFKDLPEDWKENLKQLSQLEDLRKLTAEIKARGGSAEELHQMRTNLVGPEATQRLEILDADRNQWKGRVGSYLTERDSIVKSNMSDSAKQSAIQQLRSKNFSNPQEQLRIETFEKIHD	63	337
tr|A0A150HRS1|A0A150HRS1_9GAMM Lipase chaperone OS=Acinetobacter venetianus OX=52133 GN=lifO_2 PE=3 SV=1	tr|A0A150HRS1|A0A150HRS1_9GAMM	Acinetobacter venetianus	52133	lifO_2	MSGKFINHKTIIFGVITSVLLLLLLIYYVFKPEAQTQNQNINTQTIQPENTVLESATVNNKQGKLPTLAASLQGTEIDCPIQVDANGKLILTVGIRSCFDYFFSSLGEKTETELVADIRQYLLATLPESASNYAIYLLDQYVAYMHALQNLKPNAGFKSNNVDALQKVVDQMAKVQQQFFNAAEINALFGNERNLNQFNLEQMRIHANKNLTTQEKATELAKLIDELPPALADGVRVSMQFAELQQLTKEIQAKGGSAQDLRSMRESLLGPEAADRLEKVDQEEAVWQTQVNQYLSARDQILKSDANDASKQQSIAELRNSSFGTKEDLLRAQSYEVMHDQKSKGS	TIIFGVITSVLLLLLLIYYVF	10	30	KPEAQTQNQNINTQTIQPENTVLESATVNNKQGKL	31	65	35	PTLAASLQGTEIDCPIQVDANGKLILTVGIRSCFDYFFSSLGEKTETELVADIRQYLLATLPESASNYAIYLLDQYVAYMHALQNLKPNAGFKSNNVDALQKVVDQMAKVQQQFFNAAEINALFGNERNLNQFNLEQMRIHANKNLTTQEKATELAKLIDELPPALADGVRVSMQFAELQQLTKEIQAKGGSAQDLRSMRESLLGPEAADRLEKVDQEEAVWQTQVNQYLSARDQILKSDANDASKQQSIAELRNSSFGTKEDLLRAQSYEVMHD	66	340
tr|A0A150I3D9|A0A150I3D9_9GAMM Lipase chaperone OS=Acinetobacter venetianus OX=52133 GN=lifO PE=3 SV=1	tr|A0A150I3D9|A0A150I3D9_9GAMM	Acinetobacter venetianus	52133	lifO	MSGKFINHKTIIFGVITSVLLLLLLIYYVFKPEAQTQNQNINTQTIQPENTVLESATVNDKQGKLPTLAASLQGTEIDCPIQVDANGKLILTVGIRSCFDYFFSSLGEKTETELVADIRQYLLATLPESASNYAIYLLDQYVAYMHALQNLKPNAGFKSNNVDALQKVVDQMAKVQQQFFNAAEINALFGNERNLNQFNLEQMRIHANKNLTTQEKATELAKLIDELPPALADGVRVSMQFAELQQLTKEIQAKGGSAQDLRSMRESLLGPEAADRLEKVDQEEAVWQTQVNQYLSARDQILKSDANDASKQQSIAELRNSSFGTKEDLLRAQSYEVMHDQKSKGS	TIIFGVITSVLLLLLLIYYVF	10	30	KPEAQTQNQNINTQTIQPENTVLESATVNDKQGKL	31	65	35	PTLAASLQGTEIDCPIQVDANGKLILTVGIRSCFDYFFSSLGEKTETELVADIRQYLLATLPESASNYAIYLLDQYVAYMHALQNLKPNAGFKSNNVDALQKVVDQMAKVQQQFFNAAEINALFGNERNLNQFNLEQMRIHANKNLTTQEKATELAKLIDELPPALADGVRVSMQFAELQQLTKEIQAKGGSAQDLRSMRESLLGPEAADRLEKVDQEEAVWQTQVNQYLSARDQILKSDANDASKQQSIAELRNSSFGTKEDLLRAQSYEVMHD	66	340
tr|A0A151Y1C0|A0A151Y1C0_9GAMM Lipase chaperone OS=Acinetobacter pragensis OX=1806892 GN=lifO PE=3 SV=1	tr|A0A151Y1C0|A0A151Y1C0_9GAMM	Acinetobacter pragensis	1806892	lifO	MQKYKLWIIAAAAILIIGAFIFWLAPNDGQASSVKNTAQPEAGSSHAAQAGAQSSSGLPYYSPSQQDTEINCQMKLDSSGRLIVNEQTRNCFEYFITQYGEKSIDQIKKDFKGYISQSYKEPALSQILDLWNRYMDYRERLGTLQAPANISQDDPQYYRSIYNSTQNMRKQFFSDYEIEGLFGTENIYHEYTLKRMDVINDKKLSETEKAQKLKALFDELPEDWKENLEQLNKLEDLRKLTADIKARGGSAEEIHQMRTNLVGPEATQRLETLDTQRADWKNNVNSYLTERDSIMKSGMSDDAKQKAVQQLRNQNFQSKEDQLRVSTFETVHDQGGKLPYSE	WIIAAAAILIIGAFIFWLAP	7	26	NDGQASSVKNTAQPEAGSSHAAQAGAQSSSGL	27	58	32	PYYSPSQQDTEINCQMKLDSSGRLIVNEQTRNCFEYFITQYGEKSIDQIKKDFKGYISQSYKEPALSQILDLWNRYMDYRERLGTLQAPANISQDDPQYYRSIYNSTQNMRKQFFSDYEIEGLFGTENIYHEYTLKRMDVINDKKLSETEKAQKLKALFDELPEDWKENLEQLNKLEDLRKLTADIKARGGSAEEIHQMRTNLVGPEATQRLETLDTQRADWKNNVNSYLTERDSIMKSGMSDDAKQKAVQQLRNQNFQSKEDQLRVSTFETVHD	59	333
tr|A0A165K3P3|A0A165K3P3_9GAMM Lipase chaperone OS=Alcanivorax sp. HI0044 OX=1822234 GN=A3730_01390 PE=3 SV=1	tr|A0A165K3P3|A0A165K3P3_9GAMM	Alcanivorax sp. HI0044	1822234	A3730_01390	MTRTLALLATVFVLATGVFWGLKRIPVPQHAQPAQQQPDAQASHTHRPATESPGIAKPAFSDALANTSLSGTQVPGKLMTDSQGHLIANSSSKAIMDYFLSLSGEMPDATIRKLMEQWARQNAGAIAAADLLDLLDRYHHYRTAFASGDYAAHYSGNGDDDIRRKLQMRQQLRQETFGADTANTLFADEDRYDRFSLERHDIMTSDRSDEEKTAALRALRSTLPQALAKQYQQQYDLQHLPAREQSMKQEGASAEELYAFRQQQFGDAAALRLQSLEAERQAWRHRYQNYTQQRDQINHAALSSDDKKEQLDALRARLFNASEQQRAAALDRLN	LALLATVFVLATGVFWGL	5	22	KRIPVPQHAQPAQQQPDAQASHTHRPATESPGIAKPAFSDA	23	63	41	LANTSLSGTQVPGKLMTDSQGHLIANSSSKAIMDYFLSLSGEMPDATIRKLMEQWARQNAGAIAAADLLDLLDRYHHYRTAFASGDYAAHYSGNGDDDIRRKLQMRQQLRQETFGADTANTLFADEDRYDRFSLERHDIMTSDRSDEEKTAALRALRSTLPQALAKQYQQQYDLQHLPAREQSMKQEGASAEELYAFRQQQFGDAAALRLQSLEAERQAWRHRYQNYTQQRDQINHAALSSDDKKEQLDALRARLFNASEQQRAAALDRL	64	333
tr|A0A167BXM9|A0A167BXM9_9GAMM Lipase chaperone OS=Alcanivorax sp. HI0044 OX=1822234 GN=lifO PE=3 SV=1	tr|A0A167BXM9|A0A167BXM9_9GAMM	Alcanivorax sp. HI0044	1822234	lifO	MSRIQGALALLVVLLAVFLVGVFWSPVAVVSGTSDRAQNVAISPGTGAPDAAHPADSFQAALSRAENLGAMPASLRGTEVDGQLQADAGGELMVTPDLRRVFDYFLSAQGEESLEECQARLASYLQASLPAQAANEAWRFFQQYMALGQAMAALPPHDGSPASIRTAVKQRHDLQVAYLGQQAAEAFYGMDIAYDRYMADRQAIVDNPSLSDTQRQQQLQGLTQSLPAAMQSMLAETRGPAQLAARTQALREQGASEADIRRLREQQFGADGAARLEALDQQRAQWEARYQGYREQRQAIIDSGLSHLDQETALARLQQQMFSDQELNRVEALDRIQAR	ALALLVVLLAVFLVGVFWSPVAV	7	29	VSGTSDRAQNVAISPGTGAPDAAHPADSFQAALSRAENLG	30	69	40	AMPASLRGTEVDGQLQADAGGELMVTPDLRRVFDYFLSAQGEESLEECQARLASYLQASLPAQAANEAWRFFQQYMALGQAMAALPPHDGSPASIRTAVKQRHDLQVAYLGQQAAEAFYGMDIAYDRYMADRQAIVDNPSLSDTQRQQQLQGLTQSLPAAMQSMLAETRGPAQLAARTQALREQGASEADIRRLREQQFGADGAARLEALDQQRAQWEARYQGYREQRQAIIDSGLSHLDQETALARLQQQMFSDQELNRVEALDRI	70	336
tr|A0A172WXC0|A0A172WXC0_STUST Lipase chaperone OS=Stutzerimonas stutzeri OX=316 GN=lifO PE=3 SV=1	tr|A0A172WXC0|A0A172WXC0_STUST	Stutzerimonas stutzeri	316	lifO	MLAVLFVLTLILGVAMYGGVPPAPTPAQVLGRPQPVQINTSEVSPQQSPTPTRKLPRTDAIARLPDSFAGTRVDGRLRADAGGNLIIDAEIRRVFDYFLASIGEEPLKTSVARLRRYIETQLPEPAADHAIQLLSQYLDYKRQLLLLEQHHTQQADIDAMRDRLRAVQQLRAGIFDDRVHQAFFALDEATDHFTLERLAIRHDATLDASGKGAALDRLQDSLPAELQDTVAVQMQRQLSEQTRALAANGGNPADLRQLRQQLVGNAAAARLEELDRQRQAWQSRLTAYNQAKRRIERSQGLGEADKRAAIARLAAEQFNENERQRLQAAEQLLAAKRG	LAVLFVLTLILGVAMYGGVPPAP	2	24	TPAQVLGRPQPVQINTSEVSPQQSPTPTRKLPRTDA	25	60	36	IARLPDSFAGTRVDGRLRADAGGNLIIDAEIRRVFDYFLASIGEEPLKTSVARLRRYIETQLPEPAADHAIQLLSQYLDYKRQLLLLEQHHTQQADIDAMRDRLRAVQQLRAGIFDDRVHQAFFALDEATDHFTLERLAIRHDATLDASGKGAALDRLQDSLPAELQDTVAVQMQRQLSEQTRALAANGGNPADLRQLRQQLVGNAAAARLEELDRQRQAWQSRLTAYNQAKRRIERSQGLGEADKRAAIARLAAEQFNENERQRLQAAEQ	61	331
tr|A0A172YRD5|A0A172YRD5_9GAMM Lipase chaperone OS=Acinetobacter sp. NCu2D-2 OX=1608473 GN=lifO PE=3 SV=1	tr|A0A172YRD5|A0A172YRD5_9GAMM	Acinetobacter sp. NCu2D-2	1608473	lifO	MQKYKIWIIIAIILACLVGLIMWLAPSKDQRAQDADLSPESSIEQSQLAALNSGSDSIFPSRSQQDTEINCQMQLDAGNRLIVNELTRNCFEYFITQYGEKSLEKIQKDFKTYISQNHKEPALSQIIDLWTRYIDYRKSLGEITAPAGLNQEDPAYYRSIYNSTQSLRKRFFSNYEIEGLFGTEDTYHEYTLDRMAVLDDKNLTEAQKAEKLKALFDALPEDWKENLEQINKLDDLRKLTADIKARGGSSEDIRQMRLKLVGPEATQRLENLDSERVQWKNSVNQYLSERDQIVKSTMSDSAKQQAIQQLRNQHFNKPEDKLRIETFEQVHDQGGKLPFAD	WIIIAIILACLVGLIMWLAP	7	26	SKDQRAQDADLSPESSIEQSQLAALNSGSDS	27	57	31	IFPSRSQQDTEINCQMQLDAGNRLIVNELTRNCFEYFITQYGEKSLEKIQKDFKTYISQNHKEPALSQIIDLWTRYIDYRKSLGEITAPAGLNQEDPAYYRSIYNSTQSLRKRFFSNYEIEGLFGTEDTYHEYTLDRMAVLDDKNLTEAQKAEKLKALFDALPEDWKENLEQINKLDDLRKLTADIKARGGSSEDIRQMRLKLVGPEATQRLENLDSERVQWKNSVNQYLSERDQIVKSTMSDSAKQQAIQQLRNQHFNKPEDKLRIETFEQVHD	58	332
tr|A0A178GMZ1|A0A178GMZ1_9GAMM Lipase chaperone OS=Acinetobacter sp. SFD OX=1805635 GN=lifO PE=3 SV=1	tr|A0A178GMZ1|A0A178GMZ1_9GAMM	Acinetobacter sp. SFD	1805635	lifO	MQKYKIWIILALLVLCILTLILWLSPKENTQADTGTKTPVTDTQAEQTALLVNGPANAAFPSASQQDTEINCQMQLDASNRLIVNEQTRNCFEYFITQFGEKNLQQIQQDFKAYIRQNHKEPALSQILDLWDRYIQYRQSLGQLTAPAGLNQEDPAYYRSIYNSTQNLRQQYFSKYEIEGLFGTEDAYHEYTLDRMSVLADKSLTEVEKAQKLKALFQQLPQDWQENLEQLNKLEDLRKLTADIKARGGSRDEIRQMRINLVGPEATQRLEQLDVQRSDWKNRVTGYLDERDQITQSSMSDTAKQQAIAQLRSKHFNTPQEQLRAETFEQVHDQGAKLPFAD	WIILALLVLCILTLILWL	7	24	SPKENTQADTGTKTPVTDTQAEQTALLVNGPANA	25	58	34	AFPSASQQDTEINCQMQLDASNRLIVNEQTRNCFEYFITQFGEKNLQQIQQDFKAYIRQNHKEPALSQILDLWDRYIQYRQSLGQLTAPAGLNQEDPAYYRSIYNSTQNLRQQYFSKYEIEGLFGTEDAYHEYTLDRMSVLADKSLTEVEKAQKLKALFQQLPQDWQENLEQLNKLEDLRKLTADIKARGGSRDEIRQMRINLVGPEATQRLEQLDVQRSDWKNRVTGYLDERDQITQSSMSDTAKQQAIAQLRSKHFNTPQEQLRAETFEQVHD	59	333
tr|A0A192A230|A0A192A230_9RALS Lipase helper protein OS=Ralstonia insidiosa OX=190721 GN=A9Y76_03975 PE=3 SV=1	tr|A0A192A230|A0A192A230_9RALS	Ralstonia insidiosa	190721	A9Y76_03975	MKGKSQPVQSMQPTTFIGAVLVATAVAGGVYWWHATGEAPPAAEQPQAVPRSGAYIGSIKSDETTAAAKPTELADTQVPDGLRVDASGHLILEPANRAVFDYFLDVPASLPEAQRIAMAEAHMHAKLVSPALSEAQSLLQRYLTYRKALAGQGDTGRSKPSLEQVQQQPEIIATLRQQIGARAALRRQYLGTDVAQAWYGDEDALDSAALDRLAVMADPSLTPEQRAAKLAAIEANLPAALREARRNASAPVKLANDMDSWTKDGLSEAQIRQRLAAQGIDGIVADRLVQASREEAVWRGRYDAYAQQRDRINSFPGLSDADRAAQLTQLRQQAFPAPNEALRAQALDGVAQRK	PTTFIGAVLVATAVAGGVYWWHA	13	35	TGEAPPAAEQPQAVPRSGAYIGSIKSDETTA	36	66	31	AAKPTELADTQVPDGLRVDASGHLILEPANRAVFDYFLDVPASLPEAQRIAMAEAHMHAKLVSPALSEAQSLLQRYLTYRKALAGQGDTGRSKPSLEQVQQQPEIIATLRQQIGARAALRRQYLGTDVAQAWYGDEDALDSAALDRLAVMADPSLTPEQRAAKLAAIEANLPAALREARRNASAPVKLANDMDSWTKDGLSEAQIRQRLAAQGIDGIVADRLVQASREEAVWRGRYDAYAQQRDRINSFPGLSDADRAAQLTQLRQQAFPAPNEALRAQALDGV	67	350
tr|A0A196Q8Q4|A0A196Q8Q4_9GAMM Lipase chaperone OS=Marinobacter sp. EhN04 OX=1849167 GN=lifO PE=3 SV=1	tr|A0A196Q8Q4|A0A196Q8Q4_9GAMM	Marinobacter sp. EhN04	1849167	lifO	MKPRIRLFLVLLLIIAAVGSFWRMTADPVAVDDPVASAPVDEPPISVSQDEGAAAPSDLVNNASSVRIPEQLPASLAGTSVPDGWDRTDRLGNLIPTPHLRQLFEYFLSALGEESLQQLVARIETALSVLDEPARSQALATLGNYLEYKLAVSDLEQSYGEVSGLGAREMQRRMAEIQALRRTWLDADTADAFFADDEAVDRFQIEKLRITSDDSLTDEQKAEALRQAESSLPEPLRKAREETRRFADYEQVRRALADDPGALAAWRQEAFGEAAAERLARLDQEQKAWDRRWQAYASERDRLLSSGLAEPERREALERLRASHFNETERIRAQALDSIR	LFLVLLLIIAAVGSFWRMTA	7	26	DPVAVDDPVASAPVDEPPISVSQDEGAAAPSDLVNNASSVRIP	27	69	43	EQLPASLAGTSVPDGWDRTDRLGNLIPTPHLRQLFEYFLSALGEESLQQLVARIETALSVLDEPARSQALATLGNYLEYKLAVSDLEQSYGEVSGLGAREMQRRMAEIQALRRTWLDADTADAFFADDEAVDRFQIEKLRITSDDSLTDEQKAEALRQAESSLPEPLRKAREETRRFADYEQVRRALADDPGALAAWRQEAFGEAAAERLARLDQEQKAWDRRWQAYASERDRLLSSGLAEPERREALERLRASHFNETERIRAQALDSI	70	339
tr|A0A196QAF7|A0A196QAF7_9GAMM Lipase chaperone OS=Marinobacter sp. EhN04 OX=1849167 GN=A8B80_07740 PE=3 SV=1	tr|A0A196QAF7|A0A196QAF7_9GAMM	Marinobacter sp. EhN04	1849167	A8B80_07740	MKRTSIEARRWLFPGALSAILAGSGLWYGLAGTAQTEAEITVSVPTQSATSADYPTRSSESSKKLATDNAAQGPEHATTPESLGPQPFAASLSGTEIDGALTANGKGELVINLQVRDFFDYFLSTVGEVSPETAIQQIEAMARAHLPEPASAQALILLDEYLAYKQASLQVMQMRLDPARAGNPGYQLGALGDALAQLKQLRAATFGAEAHQAFFGLEEAYSEYTLATLAIQQRTDLSDQGKQALVQWHRNQLPAQLRTTEQHLHASTRQQQARTAAIESASSPEAAGRQLAELGVNQDSVESVVSYLKQREQFDQRFQDFREAMDQADSSGLAEADLEKQRQALLERHFPQEQDRTWARLKMLGNG	LFPGALSAILAGSGLWYGLAGTA	12	34	QTEAEITVSVPTQSATSADYPTRSSESSKKLATDNAAQGPEHATTPESLGPQ	35	86	52	PFAASLSGTEIDGALTANGKGELVINLQVRDFFDYFLSTVGEVSPETAIQQIEAMARAHLPEPASAQALILLDEYLAYKQASLQVMQMRLDPARAGNPGYQLGALGDALAQLKQLRAATFGAEAHQAFFGLEEAYSEYTLATLAIQQRTDLSDQGKQALVQWHRNQLPAQLRTTEQHLHASTRQQQARTAAIESASSPEAAGRQLAELGVNQDSVESVVSYLKQREQFDQRFQDFREAMDQADSSGLAEADLEKQRQALLERHFPQEQDR	87	356
tr|A0A1A7C0G8|A0A1A7C0G8_9BURK Lipase helper protein OS=Janthinobacterium psychrotolerans OX=1747903 GN=ASR47_1005179 PE=3 SV=1	tr|A0A1A7C0G8|A0A1A7C0G8_9BURK	Janthinobacterium psychrotolerans	1747903	ASR47_1005179	MRTNKSLIAAGALAAMALYWSLAPGEPPAPAPPKEDPDLFAFVRSMEGTRPDGNLTASAGGTLVVDAELGHLFDYYLAGLGEKPLAAIRSQIELELDRRLAPAPAREAKRLLGAYLAYKQALAGIEQGLAPSGNAPLARLQAMRALRPAYFTAQESAGLFGASDVRDDDAVARMAVLGDKQLSEAGRQQRLAALDAALTPAQRLERDAPQQVSRLDDAVRTLRAQGGGDNEVYRLRAATFTPEAAARLAELDREESQWQQRIIAWRAQKAALGAGTQDAAQVARLNDALFSPDEQRRLGAYE	LIAAGALAAMALYWSLAP	7	24	GEPPAPAPPKEDPDL	25	39	15	FAFVRSMEGTRPDGNLTASAGGTLVVDAELGHLFDYYLAGLGEKPLAAIRSQIELELDRRLAPAPAREAKRLLGAYLAYKQALAGIEQGLAPSGNAPLARLQAMRALRPAYFTAQESAGLFGASDVRDDDAVARMAVLGDKQLSEAGRQQRLAALDAALTPAQRLERDAPQQVSRLDDAVRTLRAQGGGDNEVYRLRAATFTPEAAARLAELDREESQWQQRIIAWRAQKAALGAGTQDAAQVARLNDALFSPDEQRRLGAYE	40	302
tr|A0A1A7REL0|A0A1A7REL0_9GAMM Lipase chaperone OS=Acinetobacter gandensis OX=1443941 GN=lifO PE=3 SV=1	tr|A0A1A7REL0|A0A1A7REL0_9GAMM	Acinetobacter gandensis	1443941	lifO	MQKNKLWLILAIVIIAAAAFIYWLAPKDSQQDSQHNIEQQQSAAANSSAATGLPNAVGGSLISASQQDTEVNCQISMDGSNRLIVNEQTRNCFEYFITQYGEKSIDQIKKDFKTYIAQGHKEPALSQIYDLWDRYMQYRERLGDLVPPSEDKESPQYYRAIYNSTQNLRKQFFSNYEIEGLFGKENTYHEYTLKRMEVVNDKKLSESEKAKKLKELFDELPEDWKESLEQINKLDDLRKLTADIKARGGSSEEIRQMRLNLVGPEATQRLETLDTQRSEWKGNVNQYLDERDSIMKSNMSDSAKQQAVQQLRNQHFKSKEDQLRLSTFETVHDQGGKLPFSE	WLILAIVIIAAAAFIYWLAP	7	26	KDSQQDSQHNIEQQQSAAANSSAATGLPNAVGGSL	27	61	35	ISASQQDTEVNCQISMDGSNRLIVNEQTRNCFEYFITQYGEKSIDQIKKDFKTYIAQGHKEPALSQIYDLWDRYMQYRERLGDLVPPSEDKESPQYYRAIYNSTQNLRKQFFSNYEIEGLFGKENTYHEYTLKRMEVVNDKKLSESEKAKKLKELFDELPEDWKESLEQINKLDDLRKLTADIKARGGSSEEIRQMRLNLVGPEATQRLETLDTQRSEWKGNVNQYLDERDSIMKSNMSDSAKQQAVQQLRNQHFKSKEDQLRLSTFETVHD	62	333
tr|A0A1B2LW34|A0A1B2LW34_9GAMM Lipase chaperone OS=Acinetobacter larvae OX=1789224 GN=lifO PE=3 SV=1	tr|A0A1B2LW34|A0A1B2LW34_9GAMM	Acinetobacter larvae	1789224	lifO	MSKSNIYFAILCAILLVAILFYVIPSTSKSLPGESATQAQQLQQHAASESLSTATLDPENLKSLSQQDTQIDCQLQLTAQGHLRVNEHTRNCFEYFISQYGEKELAHIQKAFIRYIEQHYQAPAAAQIIDLWQRYLKYRQESVDLQSSNTTALEETAAITAYFEKVHALRKNYFNATEIQGLFGEEDLYNNYTLQRMAILEDSTLSAAQKAQQLKKRFEALPQEWQENLKQLTQLDDLNRLTQQIKSQSGSAQQLRAMRNALVGTEATVRLEQLDQQRQQWKQQVLGFLNEKDKILQSNLNDASKKQAIQSLRDQSFADAKQQSRLKTFEDIHQQGGQLPFID	YFAILCAILLVAILFYVI	7	24	PSTSKSLPGESATQAQQLQQHAASESLSTATLDPENLK	25	62	38	SLSQQDTQIDCQLQLTAQGHLRVNEHTRNCFEYFISQYGEKELAHIQKAFIRYIEQHYQAPAAAQIIDLWQRYLKYRQESVDLQSSNTTALEETAAITAYFEKVHALRKNYFNATEIQGLFGEEDLYNNYTLQRMAILEDSTLSAAQKAQQLKKRFEALPQEWQENLKQLTQLDDLNRLTQQIKSQSGSAQQLRAMRNALVGTEATVRLEQLDQQRQQWKQQVLGFLNEKDKILQSNLNDASKKQAIQSLRDQSFADAKQQSRLKTFEDIH	63	333
tr|A0A1B3E5S1|A0A1B3E5S1_9PSED Lipase chaperone OS=Pseudomonas sp. TCU-HL1 OX=1856685 GN=lifO PE=3 SV=1	tr|A0A1B3E5S1|A0A1B3E5S1_9PSED	Pseudomonas sp. TCU-HL1	1856685	lifO	MKKFLLLLPIAFAGALAILLQWGGKPAPAASSIAPPLPQPVNPTAQLATLPAGPPDASRPASGLLRPKAQPGSLAGTEVDGRFHLDAAGNLIISEDIRRIFDYFLSTQGEEPLASSVQRLRDFISEQLNAPAEGQALALLEQYLDYKRQLVQLERGLPLLADLTALRQREVAVQALRARVFSAEAHQAFFANEESYNAFTLQRLAIQRDSSLAPAAKAATIDQLRSNLPEALQTMVASQLQAELKVQVSALQAAGGSPEQVRQLRQQLVGAEATTRLESLDQQRLQWQQRLQAYLKEKAHIEASDGLSDSDKAAAINRLEEEGFNPQERLRLQAAVELAAARKKQP	LLLLPIAFAGALAILLQWGG	5	24	KPAPAASSIAPPLPQPVNPTAQLATLPAGPPDASRPASGLLR	25	66	42	PKAQPGSLAGTEVDGRFHLDAAGNLIISEDIRRIFDYFLSTQGEEPLASSVQRLRDFISEQLNAPAEGQALALLEQYLDYKRQLVQLERGLPLLADLTALRQREVAVQALRARVFSAEAHQAFFANEESYNAFTLQRLAIQRDSSLAPAAKAATIDQLRSNLPEALQTMVASQLQAELKVQVSALQAAGGSPEQVRQLRQQLVGAEATTRLESLDQQRLQWQQRLQAYLKEKAHIEASDGLSDSDKAAAINRLEEEGFNPQERLRLQA	67	334
tr|A0A1C2VNJ1|A0A1C2VNJ1_ACIPI Lipase chaperone OS=Acinetobacter pittii OX=48296 GN=lifO PE=3 SV=1	tr|A0A1C2VNJ1|A0A1C2VNJ1_ACIPI	Acinetobacter pittii	48296	lifO	MQGMQKKVLWCVLGFFILSLIACVYWLSPDSKNTSTQLNQDEAKSLASVPPTNHSSLNTDAYHSKSQQDTEVNCQLKIDSSQHLVVNSQTRDCFEYFITQYGENDLEQIKNHFGQFIQGKYLEPARSQILDLWTRYLKYREQLAQIQTPPSKQQDKNYFQKIFNSMQDLRKRFFSSAEIEGLFSTEDIYQNYTLDRMQILEDSSLSEIEKAQKLKERFEQLPEDWQQNLQELSKLDDLHALTKQIKARHGSAEELRQMRTALVGAEATQRLETLDTQRSAWQQRVTSYLSGRDEIIKSNMSDSAKNQAIQQLRQQQFNSSQEQLRLRTFETVHDQGGELPFNY	KVLWCVLGFFILSLIACVYWLSP	7	29	DSKNTSTQLNQDEAKSLASVPPTNHSSLNTD	30	60	31	AYHSKSQQDTEVNCQLKIDSSQHLVVNSQTRDCFEYFITQYGENDLEQIKNHFGQFIQGKYLEPARSQILDLWTRYLKYREQLAQIQTPPSKQQDKNYFQKIFNSMQDLRKRFFSSAEIEGLFSTEDIYQNYTLDRMQILEDSSLSEIEKAQKLKERFEQLPEDWQQNLQELSKLDDLHALTKQIKARHGSAEELRQMRTALVGAEATQRLETLDTQRSAWQQRVTSYLSGRDEIIKSNMSDSAKNQAIQQLRQQQFNSSQEQLRLRTFETVHD	61	334
tr|A0A1C3CTP7|A0A1C3CTP7_9GAMM Lipase chaperone OS=Acinetobacter celticus OX=1891224 GN=lifO PE=3 SV=1	tr|A0A1C3CTP7|A0A1C3CTP7_9GAMM	Acinetobacter celticus	1891224	lifO	MQKHKLWLIVVIILLAIGGLIYWLAPKNTQTMASQHSEQSSNPSTNASTLPQTTSPNGLPYFSPSQQDTQINCQMKLDGSQHLIVNEQTRNCFEYFITQYGEKSLDQIQQDFNAYIHQNYKEPALSQILDLWKRYMNYRERLGSLQTPNISQDDPQYYRAIFNSTQNLRKQFFSDYEIEGLFGPENTYHEYTLKRLDIIHHKKLNETEKAQKLKALFDELPEDWKENLEQLNKLEDLRKLTADIKARGGSAEEIHQMRTQLVGPEATQRLEVLDSQRSNWKSSVDGYLIERDNIIKSGMSDGAKQKAVQQLRAQHFQNKEDQLRVNTFESIHDQGGKLPYSE	WLIVVIILLAIGGLIYWLAP	7	26	KNTQTMASQHSEQSSNPSTNASTLPQTTSPNGL	27	59	33	PYFSPSQQDTQINCQMKLDGSQHLIVNEQTRNCFEYFITQYGEKSLDQIQQDFNAYIHQNYKEPALSQILDLWKRYMNYRERLGSLQTPNISQDDPQYYRAIFNSTQNLRKQFFSDYEIEGLFGPENTYHEYTLKRLDIIHHKKLNETEKAQKLKALFDELPEDWKENLEQLNKLEDLRKLTADIKARGGSAEEIHQMRTQLVGPEATQRLEVLDSQRSNWKSSVDGYLIERDNIIKSGMSDGAKQKAVQQLRAQHFQNKEDQLRVNTFESIHD	60	333
tr|A0A1C4GTJ7|A0A1C4GTJ7_9GAMM Lipase chaperone OS=Acinetobacter albensis OX=1673609 GN=lifO PE=3 SV=1	tr|A0A1C4GTJ7|A0A1C4GTJ7_9GAMM	Acinetobacter albensis	1673609	lifO	MQKYKLWIIVIVLIIAICTLLFWLAPSQSSAEKINLKPSPDLQHNSKASVLIQTPVQKDHFISQSQQDTEINCQLRLDSSQHLIVNEQTRNCFEYFITQFGEKNLKQIKKDFQSYIEQSYEEPARSQILDLWNRYIDYREKLGNLTPPNIDSDHPQYYERIFADTKNLRKQLFSDYEIEGLFGAENIYNEYTLKRMAVMSDKRLSEIQKAQKLKELFNQLPVDWQENLEQLNKLEDLRKLTADIKTRGGSAEEIHQMRTNLVGPEATQRLEKLDSQRIDWKDKVNDYLNKRDSIMQSGLADTAKQQAVDQLRNQYFNKKEEQLRLSTFESVHDQGGKLPFFE	WIIVIVLIIAICTLLFWLAP	7	26	SQSSAEKINLKPSPDLQHNSKASVLIQTPVQKDH	27	60	34	FISQSQQDTEINCQLRLDSSQHLIVNEQTRNCFEYFITQFGEKNLKQIKKDFQSYIEQSYEEPARSQILDLWNRYIDYREKLGNLTPPNIDSDHPQYYERIFADTKNLRKQLFSDYEIEGLFGAENIYNEYTLKRMAVMSDKRLSEIQKAQKLKELFNQLPVDWQENLEQLNKLEDLRKLTADIKTRGGSAEEIHQMRTNLVGPEATQRLEKLDSQRIDWKDKVNDYLNKRDSIMQSGLADTAKQQAVDQLRNQYFNKKEEQLRLSTFESVHD	61	333
tr|A0A1D9CYR6|A0A1D9CYR6_9GAMM Lipase chaperone OS=Psychrobacter sp. AntiMn-1 OX=1720344 GN=lifO PE=3 SV=1	tr|A0A1D9CYR6|A0A1D9CYR6_9GAMM	Psychrobacter sp. AntiMn-1	1720344	lifO	MSNNRRPAYLPIAIIAVVIIVIAAAVIVWFKPDNKPMATQQSLSASPTDKSESTLSTAQSNTQAEAPFAQSDALFVTGLERLPASLKGTQVDGEIIIDENKQLVVTEGLRRLFDYFLSAIGEEDEAVIFARVESYIRHHTPEPAASQAVAIFGKYVAYLKALPEIEKRYGNLQLQATKNGELDLNAIAQQKQDVASLRQQYFDKTTIEAFFGASDSYDDYSMEMVRINQNEQMSEAQKQAARQDYVSRLPDGAIKTNIMQQANLNELMARTEQMKAQGASPEALYNMRRELVGEAAAARLAQVDQEDANFDQRFTQYEAQKGQLLSQSANPAEAQIQIDQLEQQLFDAAERKRLSGYAALQETKTQ	PAYLPIAIIAVVIIVIAAAVIVW	7	29	FKPDNKPMATQQSLSASPTDKSESTLSTAQSNTQAEAPFAQSDALFVTGLE	30	80	51	RLPASLKGTQVDGEIIIDENKQLVVTEGLRRLFDYFLSAIGEEDEAVIFARVESYIRHHTPEPAASQAVAIFGKYVAYLKALPEIEKRYGNLQLQATKNGELDLNAIAQQKQDVASLRQQYFDKTTIEAFFGASDSYDDYSMEMVRINQNEQMSEAQKQAARQDYVSRLPDGAIKTNIMQQANLNELMARTEQMKAQGASPEALYNMRRELVGEAAAARLAQVDQEDANFDQRFTQYEAQKGQLLSQSANPAEAQIQIDQLEQQLFDAAERKRLSGYAA	81	359
tr|A0A1D9GQ99|A0A1D9GQ99_9GAMM Lipase chaperone OS=Marinobacter salinus OX=1874317 GN=BKP64_17365 PE=3 SV=1	tr|A0A1D9GQ99|A0A1D9GQ99_9GAMM	Marinobacter salinus	1874317	BKP64_17365	MRHRQLRYRRWLAATALSAIMAGGAMWLYPASNEPTPLTDRVQGNTVGAATQDTGLKQQTKPDAVALPDDRNMEPLNIASNTPASLGPDPFAASLEGTDIDGALKADANGELIVDIETRDFFDYFLNAVGEVSPEEVLERIRTLAVTSLPAPAAEQAMALLDQYLHYKQQAMAVESTPLDSARQNDPAYQQEMLHKAFNDLKQLRQTIFSPEAHRAFFGLEEAYGEYTLATLEIARRTDLSSEAKTSLVAWHRNQLPEQLQRTERHLMESNQESLQRTEIMEAADSPESAGQKLMDQGMSREAATSVTAYLQEQKQFEARYEHYRKAIAQLRDSGLAEPDLAAQQAQLLNRHFPDSKQQTWARLKMLGSN	LAATALSAIMAGGAMWLYPA	12	31	SNEPTPLTDRVQGNTVGAATQDTGLKQQTKPDAVALPDDRNMEPLNIASNTPASLGPD	32	89	58	PFAASLEGTDIDGALKADANGELIVDIETRDFFDYFLNAVGEVSPEEVLERIRTLAVTSLPAPAAEQAMALLDQYLHYKQQAMAVESTPLDSARQNDPAYQQEMLHKAFNDLKQLRQTIFSPEAHRAFFGLEEAYGEYTLATLEIARRTDLSSEAKTSLVAWHRNQLPEQLQRTERHLMESNQESLQRTEIMEAADSPESAGQKLMDQGMSREAATSVTAYLQEQKQFEARYEHYRKAIAQLRDSGLAEPDLAAQQAQLLNRHFPDSKQQ	90	359
tr|A0A1E3CDT1|A0A1E3CDT1_9GAMM Lipase chaperone OS=Marinobacter adhaerens OX=1033846 GN=lifO PE=3 SV=1	tr|A0A1E3CDT1|A0A1E3CDT1_9GAMM	Marinobacter adhaerens	1033846	lifO	MKSHFRLLLVLLLIIAAVFSFWLMRADPASHGDSNAPQTTGEPPISVAQEGVAAAPSKLVNNTSSVPVPEQLPASLAGTSVPDGWARTDRLGNLIPTPQLRQLFEYFLSALGEETLPQLVARIQRALSVLDEPARAQALVTLGAYLDYKLAVSELEQSYGEVSGLGAGELQRRMAEIQALRRTWLDADTANAFFADDEAVDRFQVEKLRIASDDSLTDEQKAEALRQAESSLPEPLRKARKETRRFADYEQIRQELSDDPRALEAWRREAFGDAAAERLARLETEQKDWDRRWQAYAGERDRLLSSGLAEPERREALERLRASHFNETERIRARALDSIR	LLLVLLLIIAAVFSFWLM	7	24	RADPASHGDSNAPQTTGEPPISVAQEGVAAAPSKLVNNTSSV	25	66	42	PVPEQLPASLAGTSVPDGWARTDRLGNLIPTPQLRQLFEYFLSALGEETLPQLVARIQRALSVLDEPARAQALVTLGAYLDYKLAVSELEQSYGEVSGLGAGELQRRMAEIQALRRTWLDADTANAFFADDEAVDRFQVEKLRIASDDSLTDEQKAEALRQAESSLPEPLRKARKETRRFADYEQIRQELSDDPRALEAWRREAFGDAAAERLARLETEQKDWDRRWQAYAGERDRLLSSGLAEPERREALERLRASHFNETERIRARALDSI	67	339
tr|A0A1E3GKA3|A0A1E3GKA3_9GAMM Lipase chaperone OS=Acinetobacter sp. 51m OX=1856846 GN=lifO PE=3 SV=1	tr|A0A1E3GKA3|A0A1E3GKA3_9GAMM	Acinetobacter sp. 51m	1856846	lifO	MQKYKIWIILALLVLCILTLILWLSPKGNTQADTGTKTPVTETQAEQTALLVNGPVNAAFPSASQQDTEINCQMQLDASNRLIVNEQTRNCFEYFITQFGEKNLQQIQQDFKAYIRQNHKEPALSQILDLWDRYIQYRQGLGQLTAPTGLNQEDPAYYRSIYNSTQNLRQQYFSKYEIEGLFGTEDAYHEYTLDRMSVLADKSLTETEKAQKLKALFQQLPQDWQENLEQLNKLEDLRKLTADIKARGGSRDEIRQMRMNLVGAEATQRLEQLDVQRSDWKNRVTGYLDERDQITQSGMSHTAKQQAIAQLRSKHFNTPQEQLRVETFEQVHDQGAKLPFAD	WIILALLVLCILTLILWL	7	24	SPKGNTQADTGTKTPVTETQAEQTALLVNGPVNA	25	58	34	AFPSASQQDTEINCQMQLDASNRLIVNEQTRNCFEYFITQFGEKNLQQIQQDFKAYIRQNHKEPALSQILDLWDRYIQYRQGLGQLTAPTGLNQEDPAYYRSIYNSTQNLRQQYFSKYEIEGLFGTEDAYHEYTLDRMSVLADKSLTETEKAQKLKALFQQLPQDWQENLEQLNKLEDLRKLTADIKARGGSRDEIRQMRMNLVGAEATQRLEQLDVQRSDWKNRVTGYLDERDQITQSGMSHTAKQQAIAQLRSKHFNTPQEQLRVETFEQVHD	59	333
tr|A0A1E7WBQ1|A0A1E7WBQ1_9BURK Lipase helper protein OS=Duganella phyllosphaerae OX=762836 GN=lifO_1 PE=3 SV=1	tr|A0A1E7WBQ1|A0A1E7WBQ1_9BURK	Duganella phyllosphaerae	762836	lifO_1	MRTNMTLIVAGAFGALALCWTLARSEAPAPSPQKPDPDLFAFVRSMDGTRPDGNVTVAAGDALVVDAELGHLFDYYLAGIGEKPLATIRSQIELELERRLAPAPAREAKRLLGAYLAYKQALAGIEQGLQPSANPLQAAQARLQAKRALRATYFTPQESTGLFGEEDARDDDAVARLAVMADSTLDEAQRQRKLAALDAALPPAQRLARDAPQQVSALDTAVRALRAQGGGDNEVYRLRAATFTPEAAARLGELDREEAQWQQRITTWRAQKAALGAGGQDPAQVQRVTDGLFSQDEQRRLGAY	LIVAGAFGALALCWTLAR	7	24	SEAPAPSPQKPDPDL	25	39	15	FAFVRSMDGTRPDGNVTVAAGDALVVDAELGHLFDYYLAGIGEKPLATIRSQIELELERRLAPAPAREAKRLLGAYLAYKQALAGIEQGLQPSANPLQAAQARLQAKRALRATYFTPQESTGLFGEEDARDDDAVARLAVMADSTLDEAQRQRKLAALDAALPPAQRLARDAPQQVSALDTAVRALRAQGGGDNEVYRLRAATFTPEAAARLGELDREEAQWQQRITTWRAQKAALGAGGQDPAQVQRVTDGLFSQDEQRRLGAY	40	304
tr|A0A1E8E4H9|A0A1E8E4H9_9GAMM Lipase chaperone OS=Acinetobacter towneri OX=202956 GN=lifO PE=3 SV=1	tr|A0A1E8E4H9|A0A1E8E4H9_9GAMM	Acinetobacter towneri	202956	lifO	MQKKKLWLIFAVIIVVILGFLIWLAPNPTVGSNQGPISSSAQNTTGLPPAASDLPHASGLSFVSNSQQDTEINCQLVLDQSNRLVVNEQTRNCFEYFITQYGEKNIDQIKQDFKAYMQQGYKEPALKQILDLWTRYLDYRVQLGSLKEPSLNKEDPEYYRTIFASMKTLRSQFFSDYEIEGLFGAENTYHEYTLDRMSIMADQSLTEVQKAQKLKELFAQLPEDWKENLEQLSKLEDLRKLTSDIKARGGSAEEIRQMRQNLVGAEATIRLEKLDQDRNNWKSRVNTYLEQRDIILKSNMNQDAQQQAIQKLRDQQFNNSQEQLRLGAFETTHDTGGKPPFAD	WLIFAVIIVVILGFLIWLAP	7	26	NPTVGSNQGPISSSAQNTTGLPPAASDLPHASGLS	27	61	35	FVSNSQQDTEINCQLVLDQSNRLVVNEQTRNCFEYFITQYGEKNIDQIKQDFKAYMQQGYKEPALKQILDLWTRYLDYRVQLGSLKEPSLNKEDPEYYRTIFASMKTLRSQFFSDYEIEGLFGAENTYHEYTLDRMSIMADQSLTEVQKAQKLKELFAQLPEDWKENLEQLSKLEDLRKLTSDIKARGGSAEEIRQMRQNLVGAEATIRLEKLDQDRNNWKSRVNTYLEQRDIILKSNMNQDAQQQAIQKLRDQQFNNSQEQLRLGAFETTHD	62	334
tr|A0A1F4JR83|A0A1F4JR83_9BURK Lipase chaperone OS=Burkholderiales bacterium RIFCSPLOWO2_02_FULL_57_36 OX=1797562 GN=lifO PE=3 SV=1	tr|A0A1F4JR83|A0A1F4JR83_9BURK	Burkholderiales bacterium RIFCSPLOWO2_02_FULL_57_36	1797562	lifO	MTFRNPVLWIGAAALAAAFFIPMLIQQREEIVPETAAEPNLFPFVRSLEGTAPDGNIKTASDDVLIVDAELARLFDYYLAAVGEKPLDAIRAEIENELDRRLKPLAAAEAKRLLARYLDYKHALAEVEKNAQLAGASANAARSRLEAMQQVRARFFSAAESDGLFGFDDAYDMDAVARLEIGQDKSLTDAQRQEKLAAVNAKLPPALREARDAPLQIIKLEESVEKMRANGASEDDIYRMRAAALSPEAAARFAEVDQEEAAWKSRITAYLAERNKLMSNTVHLAEPERQAALQQLRQARFNAEEQRRLAAYE	VLWIGAAALAAAFFIPMLIQ	7	26	QREEIVPETAAEPN	27	40	14	LFPFVRSLEGTAPDGNIKTASDDVLIVDAELARLFDYYLAAVGEKPLDAIRAEIENELDRRLKPLAAAEAKRLLARYLDYKHALAEVEKNAQLAGASANAARSRLEAMQQVRARFFSAAESDGLFGFDDAYDMDAVARLEIGQDKSLTDAQRQEKLAAVNAKLPPALREARDAPLQIIKLEESVEKMRANGASEDDIYRMRAAALSPEAAARFAEVDQEEAAWKSRITAYLAERNKLMSNTVHLAEPERQAALQQLRQARFNAEEQRRLAAYE	41	313
tr|A0A1F4KEP1|A0A1F4KEP1_9BURK Lipase chaperone OS=Burkholderiales bacterium RIFCSPLOWO2_12_FULL_61_40 OX=1797566 GN=lifO PE=3 SV=1	tr|A0A1F4KEP1|A0A1F4KEP1_9BURK	Burkholderiales bacterium RIFCSPLOWO2_12_FULL_61_40	1797566	lifO	MKLTRTPVGLGLLTLALLYAGLGWWQGGAATEAPSDATAAPAARSTFAPSMQGTVPDGDARVLAGQMLGQSSGALAYAELRRMFDYYLSAVGEQSIESITQEIHRAIDQNVPSAQAPGAKRLLGRYLEFKRALVDLEKNPALEGTGVQAIRQRFNAMQDLRASIFSAEEEQGLFGFEDANDRDSLARLEIHQNTALSADQKRDQLAVLDAALPAALRADREAPRVVIQVEQTAQTMRANGASDDDIYRMRAKALDPQAAVRLAEVDREEKAWKDRIAVYLNERSKVLQAQADAPESERQMALTQLQQSQFTEEERRRLAAYEQ	PVGLGLLTLALLYAGLGWWQGGA	7	29	ATEAPSDATAAPAARS	30	45	16	TFAPSMQGTVPDGDARVLAGQMLGQSSGALAYAELRRMFDYYLSAVGEQSIESITQEIHRAIDQNVPSAQAPGAKRLLGRYLEFKRALVDLEKNPALEGTGVQAIRQRFNAMQDLRASIFSAEEEQGLFGFEDANDRDSLARLEIHQNTALSADQKRDQLAVLDAALPAALRADREAPRVVIQVEQTAQTMRANGASDDDIYRMRAKALDPQAAVRLAEVDREEKAWKDRIAVYLNERSKVLQAQADAPESERQMALTQLQQSQFTEEERRRLAAYEQ	46	323
tr|A0A1F4N7E9|A0A1F4N7E9_9BURK Lipase helper protein OS=Burkholderiales bacterium RIFCSPLOWO2_12_FULL_64_99 OX=1797568 GN=A3G29_13705 PE=3 SV=1	tr|A0A1F4N7E9|A0A1F4N7E9_9BURK	Burkholderiales bacterium RIFCSPLOWO2_12_FULL_64_99	1797568	A3G29_13705	MQSSTCVDECPENLEQSSFMHNGITLTSNSRMQRVRWFAVAAVVAALGVYGARAWQDGEATVTSLTAHQADPAEQGIIQPTPAPSLVGTAPDGTLHDGRGELRLSPDLIRRFDYWLTTYGEKSVEAIQADILADLRDELNASGMARAKQLLEAYLAYKTELARLTPLPAGTQQAAALSQQLQAMRDVRARHFQPTDIAQLFGPDDAQDEETLARLHIMQDAALSDADKQRKLAELTAQLPPEQQAHRTEPVLHLTVSEAVAEARERGASVQEVQAIRTQLVGADAAQRLAVLDAEEAAWQARVQQYLSLRQTDEAAAEAYKEASFSEREKLRLGAYSSRRPS	WFAVAAVVAALGVYGARAWQ	37	56	DGEATVTSLTAHQADPAEQGIIQ	57	79	23	PTPAPSLVGTAPDGTLHDGRGELRLSPDLIRRFDYWLTTYGEKSVEAIQADILADLRDELNASGMARAKQLLEAYLAYKTELARLTPLPAGTQQAAALSQQLQAMRDVRARHFQPTDIAQLFGPDDAQDEETLARLHIMQDAALSDADKQRKLAELTAQLPPEQQAHRTEPVLHLTVSEAVAEARERGASVQEVQAIRTQLVGADAAQRLAVLDAEEAAWQARVQQYLSLRQTDEAAAEAYKEASFSEREKLRLGAYS	80	337
tr|A0A1G3E4P2|A0A1G3E4P2_9GAMM Lipase chaperone OS=Pseudomonadales bacterium RIFCSPLOWO2_12_59_9 OX=1802009 GN=lifO PE=3 SV=1	tr|A0A1G3E4P2|A0A1G3E4P2_9GAMM	Pseudomonadales bacterium RIFCSPLOWO2_12_59_9	1802009	lifO	MPLPIRSLVLLTLLGLTTAGVILYWQWPDSVVVPVDSARPVPPVAAASASPALRQPAPAVVAPAAPPALLPGLRGTEVDGALKTDSAGNLQLDLALRDYFDYFLSAVDQAGLDASVEALLADAGGRLQEPALGQLIGLLGDYLEYKRASLALLQQPLSTAQQAQPQAQLVALQQAFDRLAQLRRSHFAPGAVEALFGAEEAYARYTLDSLALVARDDLSEQDKADAQQRLREQLPAAMRASEERQSQAQAQQAQSERLWREGASEEQVRQALALSYDPSTVERLLLEQRSERDWQQRYRAYREQLASLHSNGLSPADRQDEQQRLRQRLFGAADQHRVDTYDAIAAKQQDREPAELQ	IRSLVLLTLLGLTTAGVILYWQW	5	27	PDSVVVPVDSARPVPPVAAASASPALRQPAPAVVAPAA	28	65	38	PPALLPGLRGTEVDGALKTDSAGNLQLDLALRDYFDYFLSAVDQAGLDASVEALLADAGGRLQEPALGQLIGLLGDYLEYKRASLALLQQPLSTAQQAQPQAQLVALQQAFDRLAQLRRSHFAPGAVEALFGAEEAYARYTLDSLALVARDDLSEQDKADAQQRLREQLPAAMRASEERQSQAQAQQAQSERLWREGASEEQVRQALALSYDPSTVERLLLEQRSERDWQQRYRAYREQLASLHSNGLSPADRQDEQQRLRQRLFGAADQHRVDTYDAI	66	344
tr|A0A1G6KIV2|A0A1G6KIV2_9GAMM Lipase chaperone OS=Acinetobacter marinus OX=281375 GN=lifO PE=3 SV=1	tr|A0A1G6KIV2|A0A1G6KIV2_9GAMM	Acinetobacter marinus	281375	lifO	MSFRKDSLFIILPIIFVLLIGGTLFWLKSGDPQSQATAHSTSDQSENTLSSTDTTSAHAPNLQNAKYSSQSQQDIDIDCKMNLDAGQRLIVNEQTKNCFEYFITQYGEKSIDQIKTDFEKYIRANYQEPALSQILDLWTRYMDYREQLGKLQPPTSNSNTAKYYREIYEKQQNLRKTYFSREEIQGLFGEENLYHEYTLQRLEILEDKSLSEAEKGKRLKELFEQLPADWKENLEQMNKLEDLRTLTADLKARNASAQEIRQMRLNLVGAEATGRLETLDTQRSQWQQQVNSYLAQRDSILQSGMSESAKTAAINDLKQQQFNSAQDRMRLNTFETVHDQGGKLPFS	SLFIILPIIFVLLIGGTLFW	7	26	LKSGDPQSQATAHSTSDQSENTLSSTDTTSAHAPNLQNAK	27	66	40	YSSQSQQDIDIDCKMNLDAGQRLIVNEQTKNCFEYFITQYGEKSIDQIKTDFEKYIRANYQEPALSQILDLWTRYMDYREQLGKLQPPTSNSNTAKYYREIYEKQQNLRKTYFSREEIQGLFGEENLYHEYTLQRLEILEDKSLSEAEKGKRLKELFEQLPADWKENLEQMNKLEDLRTLTADLKARNASAQEIRQMRLNLVGAEATGRLETLDTQRSQWQQQVNSYLAQRDSILQSGMSESAKTAAINDLKQQQFNSAQDRMRLNTFETVHD	67	339
tr|A0A1G6MFU9|A0A1G6MFU9_9GAMM Lipase chaperone OS=Acinetobacter kookii OX=1226327 GN=lifO PE=3 SV=1	tr|A0A1G6MFU9|A0A1G6MFU9_9GAMM	Acinetobacter kookii	1226327	lifO	MHKHHKLWIILVVILVCLGVLLFWLAPSQSTAEQTDAIQNLNAPPPTLTSSMPAPTDQSRAFVSPSQQDTEVNCQLRLDNANRLIVNEQTRNCFEYFITQYGEKDLKQIKHDFKAYIQQNYKEPALGQIIDLWNRYINYREKLGELQPPNIDKEDPKYYQSIFAHMKNLRKQLFSDYEIEGLFGTEDTYHEYTLNRMTVLADKSLTEAQKAQKLKDLFNQLPEDWKENLEQLNKLEDLRKLTADIKARGGSAEDIHQMRMNLVGPEATQRLETLDKQRNDWKDKINQYLAERDSIMKSGMSDEAKQQAVQKLRTQHFNKPQEQLRVGTFETIHDQGGKLPYTE	LWIILVVILVCLGVLLFWLA	7	26	PSQSTAEQTDAIQNLNAPPPTLTSSMPAPTDQSR	27	60	34	AFVSPSQQDTEVNCQLRLDNANRLIVNEQTRNCFEYFITQYGEKDLKQIKHDFKAYIQQNYKEPALGQIIDLWNRYINYREKLGELQPPNIDKEDPKYYQSIFAHMKNLRKQLFSDYEIEGLFGTEDTYHEYTLNRMTVLADKSLTEAQKAQKLKDLFNQLPEDWKENLEQLNKLEDLRKLTADIKARGGSAEDIHQMRMNLVGPEATQRLETLDKQRNDWKDKINQYLAERDSIMKSGMSDEAKQQAVQKLRTQHFNKPQEQLRVGTFETIHD	61	334
tr|A0A1G6QN32|A0A1G6QN32_9GAMM Lipase chaperone OS=Ectopseudomonas chengduensis OX=489632 GN=lifO PE=3 SV=1	tr|A0A1G6QN32|A0A1G6QN32_9GAMM	Ectopseudomonas chengduensis	489632	lifO	MKKTLFALPLLIVTGLALMLYLQPGHQPTQFTPPAATATPTQSGPAPAAEALTPPNQDTQKKATTPALPRSFVGTKVDGSFRLDAAGNLIISEDIRRIFDYFLASIGEESLDASVSRLRNYIDSQLQEPARARAQALLEQYLSYKRELVLLERDLPQMASLDAMRQRETAVQALRARLFDSETHLAFFAREEGYNRFTLERLAIQHDSTMSAEEKGVAVDRLRASLPEELQDAVLPQLQQELRQHTARLQAEGASAAQIRQMRQQLVGAEATTRLEALDSQRQSWQRRLDDYITAKTKIQVNEGLSSGDKRAAIEALAAERFDERERLRLDAAEQLAAANKKQ	LFALPLLIVTGLALMLYL	5	22	QPGHQPTQFTPPAATATPTQSGPAPAAEALTPPNQDTQKKAT	23	64	42	TPALPRSFVGTKVDGSFRLDAAGNLIISEDIRRIFDYFLASIGEESLDASVSRLRNYIDSQLQEPARARAQALLEQYLSYKRELVLLERDLPQMASLDAMRQRETAVQALRARLFDSETHLAFFAREEGYNRFTLERLAIQHDSTMSAEEKGVAVDRLRASLPEELQDAVLPQLQQELRQHTARLQAEGASAAQIRQMRQQLVGAEATTRLEALDSQRQSWQRRLDDYITAKTKIQVNEGLSSGDKRAAIEALAAERFDERERLRLDAAEQ	65	335
tr|A0A1G6X4P2|A0A1G6X4P2_9GAMM Lipase chaperone OS=Psychrobacter pacificensis OX=112002 GN=lifO PE=3 SV=1	tr|A0A1G6X4P2|A0A1G6X4P2_9GAMM	Psychrobacter pacificensis	112002	lifO	MSNNRRPAYLPIAIIAVVIIVIAAAVIVWFKPDNKPMATQQSLSASPTDKSESTLSTAQSNTQAEAPFAQSDALFVTGLERLPASLKGTQVDGEIIIDENKQLVVTEGLRRLFDYFLSAIGEEDEAVIFARVESYIRHHTPEPAASQAVAIFGKYVAYLKALPEIEKRYGNLQLQATQNGELDLNAIAQQKQDVASLRQQYFDKTTIEAFFGASDSYDDYSMEMVRINQNEQMSEAQKQAARQDYVSRLPDGAIKTNIMQQANLNELMARTERMKAAGASPEALYNMRRELVGAPAAERLAQVEQEDADFDQRFTQYQTQKQRLLNQSANPAEAQIQIDQLEQQLFNDAERKRLSGYAALQETKTQ	PAYLPIAIIAVVIIVIAAAVIVW	7	29	FKPDNKPMATQQSLSASPTDKSESTLSTAQSNTQAEAPFAQSDALFVTGLE	30	80	51	RLPASLKGTQVDGEIIIDENKQLVVTEGLRRLFDYFLSAIGEEDEAVIFARVESYIRHHTPEPAASQAVAIFGKYVAYLKALPEIEKRYGNLQLQATQNGELDLNAIAQQKQDVASLRQQYFDKTTIEAFFGASDSYDDYSMEMVRINQNEQMSEAQKQAARQDYVSRLPDGAIKTNIMQQANLNELMARTERMKAAGASPEALYNMRRELVGAPAAERLAQVEQEDADFDQRFTQYQTQKQRLLNQSANPAEAQIQIDQLEQQLFNDAERKRLSGYAA	81	359
tr|A0A1G7DZR7|A0A1G7DZR7_9GAMM Lipase chaperone OS=Ectopseudomonas alcaliphila OX=101564 GN=lifO PE=3 SV=1	tr|A0A1G7DZR7|A0A1G7DZR7_9GAMM	Ectopseudomonas alcaliphila	101564	lifO	MKKTLFVLPLLITAALALMLYLQPGHQPTPFTPPAATTAQPVPEPAADTVTPTSHDTQKKAAKLALPSSFVGTEVDGSFRVDAGGNLIISEDIRRIFDYFLASIGEESLDASVSRLRNYIDSQLQEPARARAQTLLDQYLSYKRELVLLERDLPQMTNLDAMRQRESAVQALRARLFDGETHQAFFAREEGYNRFTLERLAIQHDARMSAEEKGAAVDRLRASLPEELQDAVLPQLQQELRQHTARLQAEGASAAQIRQMRQQLVGAEATTRLEALDSQRQNWQKRLDDYSAAKAKIQANEGLSSGDKRAAIEALAAERFDERERLRLDAAEQLAAANKKQ	LFVLPLLITAALALMLYL	5	22	QPGHQPTPFTPPAATTAQPVPEPAADTVTPTSHDTQKKAAK	23	63	41	LALPSSFVGTEVDGSFRVDAGGNLIISEDIRRIFDYFLASIGEESLDASVSRLRNYIDSQLQEPARARAQTLLDQYLSYKRELVLLERDLPQMTNLDAMRQRESAVQALRARLFDGETHQAFFAREEGYNRFTLERLAIQHDARMSAEEKGAAVDRLRASLPEELQDAVLPQLQQELRQHTARLQAEGASAAQIRQMRQQLVGAEATTRLEALDSQRQNWQKRLDDYSAAKAKIQANEGLSSGDKRAAIEALAAERFDERERLRLDAAEQ	64	333
tr|A0A1G7U8S2|A0A1G7U8S2_9BURK Lipase chaperone OS=Paraburkholderia phenazinium OX=60549 GN=lifO PE=3 SV=1	tr|A0A1G7U8S2|A0A1G7U8S2_9BURK	Paraburkholderia phenazinium	60549	lifO	MSRRQGRAVGARRTWLAVAVVGAVSIGATLWFNTAPLRASRAAAQHADGSPAAPQATNAPFAGGPAANALPASLNGSSPPRLPLVAGGRLAHTRAVRDFFDYFLSAQSEMSATALDALVRRQIAAQLEGTAANDEAVAVWQRYTAYLTARDQLPQPASMPGSKLDLDAVQLALDQRDALSTRMMGEWSKPFFGDEQQRQRNDLARLRINSDPTLTEAEKAARLATLDATLPPQERAARERARQQQASVDEIAQLQKQGASLDEMRAQIAQKLGPAAAERVVQMQKDDDAWRARYADYASQRAQIDKRGLSQPDHDAQVAQLRRQFFTNPAEAMRAASLDGGAGG	RTWLAVAVVGAVSIGATLWFNTA	13	35	PLRASRAAAQHADGSPAAPQATNAPFAGGPAA	36	67	32	NALPASLNGSSPPRLPLVAGGRLAHTRAVRDFFDYFLSAQSEMSATALDALVRRQIAAQLEGTAANDEAVAVWQRYTAYLTARDQLPQPASMPGSKLDLDAVQLALDQRDALSTRMMGEWSKPFFGDEQQRQRNDLARLRINSDPTLTEAEKAARLATLDATLPPQERAARERARQQQASVDEIAQLQKQGASLDEMRAQIAQKLGPAAAERVVQMQKDDDAWRARYADYASQRAQIDKRGLSQPDHDAQVAQLRRQFFTNPAEAMRAASLDG	68	340
tr|A0A1G8XBJ0|A0A1G8XBJ0_9PSED Lipase chaperone OS=Pseudomonas indica OX=137658 GN=lifO PE=3 SV=1	tr|A0A1G8XBJ0|A0A1G8XBJ0_9PSED	Pseudomonas indica	137658	lifO	MKKLLLLPPLVFVGCVALVLALPPPVATTGAKAPQANTPTTTIPSPAPAAPLTPERALATPSSLAGTQVDGIFRVDANGDLLISEDIRRIFDYFLSSVGEESLARSLERLRAYIAGQLEQPAEAQALALLDQYLTYKRELVLLERNLPQLADLEALRHREQAVQALRARLFSDEVRQAFFSREEAYNRFTLERLAIQQDASLDAAGKAAAVDRLRESLPEELQANVLPQLQADLRNRTSELRAQGASAEQIRQLRLQLVGADATQRLEELDRKRDAWKQRVRAYSEAKAEIDANPGLSASDREAAIRQLAEDSFDEHERLRLDAAEQLTVAKDANGA	LLLPPLVFVGCVALVLALPPPVA	5	27	TTGAKAPQANTPTTTIPSPAPAAPLTPERA	28	57	30	LATPSSLAGTQVDGIFRVDANGDLLISEDIRRIFDYFLSSVGEESLARSLERLRAYIAGQLEQPAEAQALALLDQYLTYKRELVLLERNLPQLADLEALRHREQAVQALRARLFSDEVRQAFFSREEAYNRFTLERLAIQQDASLDAAGKAAAVDRLRESLPEELQANVLPQLQADLRNRTSELRAQGASAEQIRQLRLQLVGADATQRLEELDRKRDAWKQRVRAYSEAKAEIDANPGLSASDREAAIRQLAEDSFDEHERLRLDAAEQ	58	327
tr|A0A1G9EIL4|A0A1G9EIL4_9PSED Lipase chaperone OS=Pseudomonas indica OX=137658 GN=lifO PE=3 SV=1	tr|A0A1G9EIL4|A0A1G9EIL4_9PSED	Pseudomonas indica	137658	lifO	MFPRVWFLASAALALVCAGAVLYWQWPATPEVATPSRMVASPAPAPLGVVPLPSRAQDAPSVQRPTIPATADTEVDGELTMDAAGNLVLSLRVRDYLDYFLSAAERIGLEAAVAAMVDDAGRRLREPALGQFSRLLADYMDYKRASLALMQQPLDPSQSQPQALEDAFQRLARLRREHMDAAAVEAFFGAEEAYARYTLDSLALQARDDLSGEDKARAIEALRTQLPEAMRASEVRQSEALAVQAESERLWQEGAGEEQVRDFLAMTYDPPTVERLLAEQQAERLWQQRYAAYRSELAGLRGNGLSEADRERESRLLRQRLFSADDLHRVETYDAIAAKQELADSGR	VWFLASAALALVCAGAVLYWQWP	5	27	ATPEVATPSRMVASPAPAPLGVVPLPSRAQDAPSVQRP	28	65	38	TIPATADTEVDGELTMDAAGNLVLSLRVRDYLDYFLSAAERIGLEAAVAAMVDDAGRRLREPALGQFSRLLADYMDYKRASLALMQQPLDPSQSQPQALEDAFQRLARLRREHMDAAAVEAFFGAEEAYARYTLDSLALQARDDLSGEDKARAIEALRTQLPEAMRASEVRQSEALAVQAESERLWQEGAGEEQVRDFLAMTYDPPTVERLLAEQQAERLWQQRYAAYRSELAGLRGNGLSEADRERESRLLRQRLFSADDLHRVETYDAI	66	336
tr|A0A1H0JJR8|A0A1H0JJR8_9GAMM Lipase chaperone OS=Ectopseudomonas guguanensis OX=1198456 GN=lifO PE=3 SV=1	tr|A0A1H0JJR8|A0A1H0JJR8_9GAMM	Ectopseudomonas guguanensis	1198456	lifO	MSRFLSLSLAAVLVAGGLTLYVRWPAAVPESAPLVTPAAPARQAPPEVALATSAAPSAQVPAAATLPSLAGTEVDGRLQVDAAGNLLLELAVRDYFDYFLSAVDRSGLDAVIAALLADAGRRLPEPALGQLISLLGDYLDYKRASMALLQQPLDAHQQADPQAQLQVLQAAFERLDALRRAHFSAAAQEALFGAEQAYARYTLDSLALQQREDLSEAQRAQMAEQLRAQLPEAMRASEQRQQLALEQLQRSEQLWRDGADEQQVREFLAMTYDPDTVQRLLVEQRRERDWQQRYQAYRRELDGLQGRGLSAVDGERLQRQLRERLFASEDRHRVETYDAIAAQQSEPAPKP	LSLSLAAVLVAGGLTLYVRWPAA	5	27	VPESAPLVTPAAPARQAPPEVALATSAAPSAQVP	28	61	34	AAATLPSLAGTEVDGRLQVDAAGNLLLELAVRDYFDYFLSAVDRSGLDAVIAALLADAGRRLPEPALGQLISLLGDYLDYKRASMALLQQPLDAHQQADPQAQLQVLQAAFERLDALRRAHFSAAAQEALFGAEQAYARYTLDSLALQQREDLSEAQRAQMAEQLRAQLPEAMRASEQRQQLALEQLQRSEQLWRDGADEQQVREFLAMTYDPDTVQRLLVEQRRERDWQQRYQAYRRELDGLQGRGLSAVDGERLQRQLRERLFASEDRHRVETYDAI	62	340
tr|A0A1H0XE01|A0A1H0XE01_9GAMM Lipase chaperone OS=Ectopseudomonas guguanensis OX=1198456 GN=lifO PE=3 SV=1	tr|A0A1H0XE01|A0A1H0XE01_9GAMM	Ectopseudomonas guguanensis	1198456	lifO	MNKALFALPLLIVAGLASMLYLQPGHQRPPFAPPAVTATATQPTAPVAETLTSTSEASQKQTGKLALPSSFVGTEVDGSFRVDAAGNLIVSEDIRRIFDYFLASIGEESLDASVSRLRSYIDSQLQEPARARARALLEQYLSYKRELILLERDLPQMANLDALRQRESAVQALRARLFDSETHQAFFAREEGYNRFTLERLAIQHDARMSADEKGVAVDRLRASLPEEMQDMVLPQLQQELRHNTARLQAEGASAAQIRQMRQQLVGAEATTRLEALDSQREQWQKRLEDYLAAKAKIQATEGLSSSDKRAAIEALATERFDERERLRLDAAEQVAAASKKP	LFALPLLIVAGLASMLYL	5	22	QPGHQRPPFAPPAVTATATQPTAPVAETLTSTSEASQKQTGK	23	64	42	LALPSSFVGTEVDGSFRVDAAGNLIVSEDIRRIFDYFLASIGEESLDASVSRLRSYIDSQLQEPARARARALLEQYLSYKRELILLERDLPQMANLDALRQRESAVQALRARLFDSETHQAFFAREEGYNRFTLERLAIQHDARMSADEKGVAVDRLRASLPEEMQDMVLPQLQQELRHNTARLQAEGASAAQIRQMRQQLVGAEATTRLEALDSQREQWQKRLEDYLAAKAKIQATEGLSSSDKRAAIEALATERFDERERLRLDAAEQ	65	334
tr|A0A1H2LFC7|A0A1H2LFC7_9PSED Lipase chaperone OS=Pseudomonas sihuiensis OX=1274359 GN=lifO PE=3 SV=1	tr|A0A1H2LFC7|A0A1H2LFC7_9PSED	Pseudomonas sihuiensis	1274359	lifO	MKKTLFALPLLIVAGLALMLYLQPGHQPTQFTPPAATATPTQPGPAPAPAAEALTPTSQDTQKKATTLALPSSFVGTEVDGSFRVDAAGNLIISEDIRRIFDYFLASIGEESLDASVLRLRNYIDSQLQEPARARAQALLEQYLSYKRELVLLERDLPQLASLDAMRQRETAVQALRARLFDSETYQAFFAREEGYNRFTLERLAIQHDSTMSAEEKGVAVDRLRASLPEELQDAVLPQLQQELRQHTARLQAEGASAAQIRQMRQQLVGAEATTRLEALDSQRQSWQRRLDDYITAKAKIQVNEGLSSGDKRAAIEALAAERFDERERLRLEAAEQLAAANKKQ	LFALPLLIVAGLALMLYL	5	22	QPGHQPTQFTPPAATATPTQPGPAPAPAAEALTPTSQDTQKKATT	23	67	45	LALPSSFVGTEVDGSFRVDAAGNLIISEDIRRIFDYFLASIGEESLDASVLRLRNYIDSQLQEPARARAQALLEQYLSYKRELVLLERDLPQLASLDAMRQRETAVQALRARLFDSETYQAFFAREEGYNRFTLERLAIQHDSTMSAEEKGVAVDRLRASLPEELQDAVLPQLQQELRQHTARLQAEGASAAQIRQMRQQLVGAEATTRLEALDSQRQSWQRRLDDYITAKAKIQVNEGLSSGDKRAAIEALAAERFDERERLRLEAAEQ	68	337
tr|A0A1H3JA81|A0A1H3JA81_9GAMM Lipase chaperone OS=Acinetobacter kyonggiensis OX=595670 GN=lifO PE=3 SV=1	tr|A0A1H3JA81|A0A1H3JA81_9GAMM	Acinetobacter kyonggiensis	595670	lifO	MQKYKLWVILALIVLCIGAVLFWLAPSQSSADPTSSAQSIAIQDNFLTANNSMKSVQAKAFMGKSQQDTEINCQLRLDQTNRLIVNEQTRNCFEYFITQYGEKDLKQIKTDFKTYIEQSYQEPARAQILDLWNRYMDYREKLGHLQTPNIDKDDAKYYQSIFADMKNLRKQLFSNYEIEGLFGTEDTYHEYTLNRMAVLDDKNLTEAQKAEKLKNLFNQLPEDWKENLQQLNKLEDLRKLTTDIKARGGSAEEIHQMRTNLVGPEVTQRLETLDTERSDWKNKVNGYLNERDSVMKSGMSEDAKQKAVQQLRQQHFNQSEEQLRVSTFESIHDQGGKLPFSE	WVILALIVLCIGAVLFWLAP	7	26	SQSSADPTSSAQSIAIQDNFLTANNSMKSVQA	27	58	32	KAFMGKSQQDTEINCQLRLDQTNRLIVNEQTRNCFEYFITQYGEKDLKQIKTDFKTYIEQSYQEPARAQILDLWNRYMDYREKLGHLQTPNIDKDDAKYYQSIFADMKNLRKQLFSNYEIEGLFGTEDTYHEYTLNRMAVLDDKNLTEAQKAEKLKNLFNQLPEDWKENLQQLNKLEDLRKLTTDIKARGGSAEEIHQMRTNLVGPEVTQRLETLDTERSDWKNKVNGYLNERDSVMKSGMSEDAKQKAVQQLRQQHFNQSEEQLRVSTFESIHD	59	333
tr|A0A1H3M4H8|A0A1H3M4H8_9GAMM Lipase chaperone OS=Lysobacter sp. yr284 OX=1761791 GN=SAMN04487939_105156 PE=3 SV=1	tr|A0A1H3M4H8|A0A1H3M4H8_9GAMM	Lysobacter sp. yr284	1761791	SAMN04487939_105156	MRATALVIAMAIVAVLAIAAVFAVGGLLERPLLSSATVVSSGDGGQLADPDPRAADARGSGPVAAEPARAADSLRDTDVDGAATLDALGRPRADRELRRLFDYFLARSGERSPETIRSALALHLHPRLAPPALATVLAWYDAYVALERDSVALAQAAGGAEAAFAQVRALRRERLGEELAQAFYAQEEADYELARQRGAARGELLAQQGLDAKTRVNALADLDRAAAAEPALQASAQLRDALAQNQRFEHDGTDAATRYAQREAQYGVAAAQRLAELDQRRAQWQLRLRSYAAQRQRVLADGGLSEAQRRQRLDALLADFAPNERRRVDALTRNDGLPGR	ALVIAMAIVAVLAIAAVFAVGGL	5	27	LERPLLSSATVVSSGDGGQLADPDPRAADARGSGPVAAEP	28	67	40	ARAADSLRDTDVDGAATLDALGRPRADRELRRLFDYFLARSGERSPETIRSALALHLHPRLAPPALATVLAWYDAYVALERDSVALAQAAGGAEAAFAQVRALRRERLGEELAQAFYAQEEADYELARQRGAARGELLAQQGLDAKTRVNALADLDRAAAAEPALQASAQLRDALAQNQRFEHDGTDAATRYAQREAQYGVAAAQRLAELDQRRAQWQLRLRSYAAQRQRVLADGGLSEAQRRQRLDALLADFAPNERRRVDALTRN	68	334
tr|A0A1H5HJL6|A0A1H5HJL6_PSEAG Lipase chaperone OS=Pseudomonas anguilliseptica OX=53406 GN=lifO PE=3 SV=1	tr|A0A1H5HJL6|A0A1H5HJL6_PSEAG	Pseudomonas anguilliseptica	53406	lifO	MALSLRSTVALLLLAGSVAGLTLYWQWPATAVAVAPAAAVTVTTPLAAAPSPLLPVAKPDTAAASAPASLPGLQGTDVDGELKADSAGNLQLNLALRDYLDYFLSAADQAGLETVVEVMLADARGRLPEPALGQFIGLLGDYMDYKRASLALLQQPLSSAQQSPPDGQLVALQRAFEQLAQLRRAHFSSAATEALFGAEEAYGRYTLDNLALMARDDLSEHGKTLAQERLRAQLPEAMRASEERQIQAQALQAQTDKLWQEGASEEQVRQLLALTYDPPTVERLLSEQRNERAWQQRYATYQQELAALQGNGLSAADQQQEQQRLRQRLFSAEDQHRVETYDAIAAKQQDNQPPEL	STVALLLLAGSVAGLTLYWQWPA	7	29	TAVAVAPAAAVTVTTPLAAAPSPLLPVAKPDTAAASAP	30	67	38	ASLPGLQGTDVDGELKADSAGNLQLNLALRDYLDYFLSAADQAGLETVVEVMLADARGRLPEPALGQFIGLLGDYMDYKRASLALLQQPLSSAQQSPPDGQLVALQRAFEQLAQLRRAHFSSAATEALFGAEEAYGRYTLDNLALMARDDLSEHGKTLAQERLRAQLPEAMRASEERQIQAQALQAQTDKLWQEGASEEQVRQLLALTYDPPTVERLLSEQRNERAWQQRYATYQQELAALQGNGLSAADQQQEQQRLRQRLFSAEDQHRVETYDAI	68	344
tr|A0A1H5RSF6|A0A1H5RSF6_9GAMM Lipase chaperone OS=Alcanivorax sp. DSM 26293 OX=1798238 GN=lifO PE=3 SV=1	tr|A0A1H5RSF6|A0A1H5RSF6_9GAMM	Alcanivorax sp. DSM 26293	1798238	lifO	MERSEKLSVVTVHVTFVLFTLVIIFSGAGRQSESPMHRQAEVTPPTPLPLTAPLLTPAASRSVTVRNGLEALPASLEGTTVPDGLAVTPDGSLAVTPQLRDVLDYFLSTLGEESLDTIEQRLRAYFASQLPGTAAREAGQILEGYMAWKRNLASRSEAGGVSTDTLDLGALREQQQWVRDSCHLYLDRQVCTAFFARQQVSEDYALARLTVVSDDTLTSQQKAKQLEALTASLPHDMQNNIAQISRYQELQRRSAQLRQDGGDEATLRKIREQWVGADAAARLEQLDSRREEFDRRMSQWLRERESLLGNTNLSRSDRQQQVEQLREAHFSSREEVRVKARERIADRS	LSVVTVHVTFVLFTLVIIFSGAG	7	29	RQSESPMHRQAEVTPPTPLPLTAPLLTPAASRSVTVRNGLE	30	70	41	ALPASLEGTTVPDGLAVTPDGSLAVTPQLRDVLDYFLSTLGEESLDTIEQRLRAYFASQLPGTAAREAGQILEGYMAWKRNLASRSEAGGVSTDTLDLGALREQQQWVRDSCHLYLDRQVCTAFFARQQVSEDYALARLTVVSDDTLTSQQKAKQLEALTASLPHDMQNNIAQISRYQELQRRSAQLRQDGGDEATLRKIREQWVGADAAARLEQLDSRREEFDRRMSQWLRERESLLGNTNLSRSDRQQQVEQLREAHFSSREEVRVKARERIAD	71	346
tr|A0A1H5RTW0|A0A1H5RTW0_9GAMM Lipase chaperone OS=Alcanivorax sp. DSM 26293 OX=1798238 GN=lifO PE=3 SV=1	tr|A0A1H5RTW0|A0A1H5RTW0_9GAMM	Alcanivorax sp. DSM 26293	1798238	lifO	MEKRYLFGALLLFLMAVLLIWGLPGDPESHRTAKPARDTASTSLSDPEIAGLTDTEGYDHFRQRAQSVGPTPASLQGTRVDGQLLVNANGDLVINPAVRQVFDYFLTAVGEEPLEDIQARLAGYLSEQLPPQAARQAWTIYQQYMALREAMEQLPEHDGSVAAMRQAITQRHDMQQAYLGPEVADAFYGLDMTYDRYMIEQQAVRENDNLTAVERDQQLAALEQNLPAGLQQMLNETRAPIRLQQRTREMREQGASEAEIRALREQTFGPQAAERFEALEQQRQDWEQRYQAYRQERLQLINSGLSHMDQQVALARLQQRLFQEKELARVQALDRINSEDR	YLFGALLLFLMAVLLIWGLP	5	24	GDPESHRTAKPARDTASTSLSDPEIAGLTDTEGYDHFRQRAQSVG	25	69	45	PTPASLQGTRVDGQLLVNANGDLVINPAVRQVFDYFLTAVGEEPLEDIQARLAGYLSEQLPPQAARQAWTIYQQYMALREAMEQLPEHDGSVAAMRQAITQRHDMQQAYLGPEVADAFYGLDMTYDRYMIEQQAVRENDNLTAVERDQQLAALEQNLPAGLQQMLNETRAPIRLQQRTREMREQGASEAEIRALREQTFGPQAAERFEALEQQRQDWEQRYQAYRQERLQLINSGLSHMDQQVALARLQQRLFQEKELARVQALDRI	70	336
tr|A0A1H7H4Z3|A0A1H7H4Z3_9GAMM Lipase chaperone OS=Atopomonas hussainii OX=1429083 GN=SAMN05216214_102282 PE=3 SV=1	tr|A0A1H7H4Z3|A0A1H7H4Z3_9GAMM	Atopomonas hussainii	1429083	SAMN05216214_102282	MQRAVWIGGCAAAVLSSALVLYWQWPAPAPVAVLPAPVLSAPNISPAPVAPAPVAVAPARSKSAAIVPGMADTEVDGALTVDAAGNLVLDLAVRDYLDYFLSAADQAGIDAAVDSMLADARLRLQEPALGQFVSLLGDYLAYKEASIALLSQPLTAQQQASSAGQLDALKQGMSMLDNLRRSHFSPAAHSALFGAEEAYAEYTLGVMALQQRSDLSDTQKQQAEQQLRASLPQSMQSTHAQQAQDMAVQTRTRELFAANAPEAEVRQYLAQHYDAPTVELLVKEQRAEQQWSSQYQQYRDELSRLRSSGLAAQDQAKEQQRLRQQWFPEEQWHKVETYDAFNDQSAEGSASPAS	VWIGGCAAAVLSSALVLYWQWPA	5	27	PAPVAVLPAPVLSAPNISPAPVAPAPVAVAPARSKS	28	63	36	AAIVPGMADTEVDGALTVDAAGNLVLDLAVRDYLDYFLSAADQAGIDAAVDSMLADARLRLQEPALGQFVSLLGDYLAYKEASIALLSQPLTAQQQASSAGQLDALKQGMSMLDNLRRSHFSPAAHSALFGAEEAYAEYTLGVMALQQRSDLSDTQKQQAEQQLRASLPQSMQSTHAQQAQDMAVQTRTRELFAANAPEAEVRQYLAQHYDAPTVELLVKEQRAEQQWSSQYQQYRDELSRLRSSGLAAQDQAKEQQRLRQQWFPEEQWHKVETYDAFND	64	343
tr|A0A1H7MSR1|A0A1H7MSR1_9GAMM Lipase chaperone OS=Atopomonas hussainii OX=1429083 GN=lifO PE=3 SV=1	tr|A0A1H7MSR1|A0A1H7MSR1_9GAMM	Atopomonas hussainii	1429083	lifO	MRRTLLLTVIAMVAMGIALAVLLNQPSQPSLSAQPPSLPNPLSSGFTTQTPEPSAAMPSTQQSIASLRGTEVDGQLRVDAQGNLQISEDLRRLFDYFLSTQGEEPLSASIQRLRDYLAAQLRDPALGQANALLNQYLAYKGALAELEKNFPRVTDISALHAREAELQRLRSQWFSREEQQALFGLEQLYQDFTLQRLSILADASLSAQSKTEAVEALREQQPEEVQDLLSVQLHQDLRSQTQALRDAGANAQAVRQLRLQMVGPQATARLEQLEQARSDWQQRLTAFATARASIEQSQGLSAADKTAQINALAEQSFSANEQLRLEAALNLREQRQSAQ	LLLTVIAMVAMGIALAVLL	5	23	NQPSQPSLSAQPPSLPNPLSSGFTTQTPEPSAAMPSTQQS	24	63	40	IASLRGTEVDGQLRVDAQGNLQISEDLRRLFDYFLSTQGEEPLSASIQRLRDYLAAQLRDPALGQANALLNQYLAYKGALAELEKNFPRVTDISALHAREAELQRLRSQWFSREEQQALFGLEQLYQDFTLQRLSILADASLSAQSKTEAVEALREQQPEEVQDLLSVQLHQDLRSQTQALRDAGANAQAVRQLRLQMVGPQATARLEQLEQARSDWQQRLTAFATARASIEQSQGLSAADKTAQINALAEQSFSANEQLRLEAA	64	328
tr|A0A1H7RZ85|A0A1H7RZ85_9GAMM Lipase chaperone OS=Acinetobacter sp. DSM 11652 OX=346222 GN=lifO PE=3 SV=1	tr|A0A1H7RZ85|A0A1H7RZ85_9GAMM	Acinetobacter sp. DSM 11652	346222	lifO	MNSKAKLKITLLIVACLVVLFLLFQWLKPDSAESVENSQRAAQDAEIQSENMALQQSTTVNGSSFASKSQQDIQINCQIQTDNANRLIVNENTKNCFEFFITQYGEKEIPQIKADFIKFAQSTYQEPLLGQLTDLWSRYVQYREKMGDLTPPNHDKESAQYYKAIFNQMKSLRKQFFSDYEIEGLFGIEDEYHAYTLARMSVMEDKNLSEKQKADKLKELFNDLPEDWKENLKQLSQLEDLRQLTAEIKARGGSAEEIRQMRLSLVGPEATQRLENLDGQRSNWKSKVNQYLSERDSIVKSNMSSSAKQEAVQRLRSQHFNNSQEQLRVETFEQVHDQGGQLPFAD	LKITLLIVACLVVLFLLFQW	7	26	LKPDSAESVENSQRAAQDAEIQSENMALQQSTTVNGSS	27	64	38	FASKSQQDIQINCQIQTDNANRLIVNENTKNCFEFFITQYGEKEIPQIKADFIKFAQSTYQEPLLGQLTDLWSRYVQYREKMGDLTPPNHDKESAQYYKAIFNQMKSLRKQFFSDYEIEGLFGIEDEYHAYTLARMSVMEDKNLSEKQKADKLKELFNDLPEDWKENLKQLSQLEDLRQLTAEIKARGGSAEEIRQMRLSLVGPEATQRLENLDGQRSNWKSKVNQYLSERDSIVKSNMSSSAKQEAVQRLRSQHFNNSQEQLRVETFEQVHD	65	337
tr|A0A1H8QFV1|A0A1H8QFV1_ACIPI Lipase chaperone OS=Acinetobacter pittii OX=48296 GN=lifO PE=3 SV=1	tr|A0A1H8QFV1|A0A1H8QFV1_ACIPI	Acinetobacter pittii	48296	lifO	MQGMQKKVLWCVLGFFILSLIACVYWLSPDSKNTSPQVSEKTAQNLASAPPTNNSKLNADAYHSKSQQDTEVNCQLKIDSSQHLVINSQTRDCFEYFITQYGENDLEQIKNHFGQFIQGKYLEPARSQILDLWGRYLKYREQLAQIQTPSSKQQDKNYFQKIFNSIQDLRKRFFSAAEIDGLFSTEDIYQNYTLDRMQILEDSSLSEIEKAQKLKERFEQLPEDWQQNLQELSKLDDLHTLTKQIKARHGSAEELRQMRTALVGAEATQRLETLDTQRSAWQQRVTSYLSGRDEIIKSNMSDSAKNQAIQQLRQQQFNSSQEQLRLRTFETVHDQGGELPFNY	KVLWCVLGFFILSLIACVYWLSP	7	29	DSKNTSPQVSEKTAQNLASAPPTNNSKLNAD	30	60	31	AYHSKSQQDTEVNCQLKIDSSQHLVINSQTRDCFEYFITQYGENDLEQIKNHFGQFIQGKYLEPARSQILDLWGRYLKYREQLAQIQTPSSKQQDKNYFQKIFNSIQDLRKRFFSAAEIDGLFSTEDIYQNYTLDRMQILEDSSLSEIEKAQKLKERFEQLPEDWQQNLQELSKLDDLHTLTKQIKARHGSAEELRQMRTALVGAEATQRLETLDTQRSAWQQRVTSYLSGRDEIIKSNMSDSAKNQAIQQLRQQQFNSSQEQLRLRTFETVHD	61	334
tr|A0A1H9AK72|A0A1H9AK72_9PSED Lipase chaperone OS=Pseudomonas cuatrocienegasensis OX=543360 GN=lifO PE=3 SV=1	tr|A0A1H9AK72|A0A1H9AK72_9PSED	Pseudomonas cuatrocienegasensis	543360	lifO	MPLKTLLIALPLLFVACLLLLLSQSPGPPELPALASPAAVQPAPTSTANGVPAPAPLPVAVPALPPSFNGTAVDGQLRVDEQGHLLITEETRRLFDYFLAALGENSLRQSVARLQAYITAQLGEPARAEALALLDTYLAYKRELVLLEQSLPAMANMDALRAREEAVQALRVQLFSPEAHEAFFAREEAYNRFTLQRLAIIRDPTLDPAAKAAAVDALRAGLGEQAEDTILPQLQQDLRQQTATLKAAGAPASAVRQLRQQMVGSEATTRLEALDSQRQDWQRRVGDYLAAKQAIEANTDMPAAQQRQAIRELADSRFDERERLRLEAAAELAAARAQRSP	TLLIALPLLFVACLLLLLSQSPG	5	27	PPELPALASPAAVQPAPTSTANGVPAPAPLPV	28	59	32	AVPALPPSFNGTAVDGQLRVDEQGHLLITEETRRLFDYFLAALGENSLRQSVARLQAYITAQLGEPARAEALALLDTYLAYKRELVLLEQSLPAMANMDALRAREEAVQALRVQLFSPEAHEAFFAREEAYNRFTLQRLAIIRDPTLDPAAKAAAVDALRAGLGEQAEDTILPQLQQDLRQQTATLKAAGAPASAVRQLRQQMVGSEATTRLEALDSQRQDWQRRVGDYLAAKQAIEANTDMPAAQQRQAIRELADSRFDERERLRLEA	60	328
tr|A0A1H9U0A4|A0A1H9U0A4_9GAMM Lipase chaperone OS=Halopseudomonas bauzanensis OX=653930 GN=lifO PE=3 SV=1	tr|A0A1H9U0A4|A0A1H9U0A4_9GAMM	Halopseudomonas bauzanensis	653930	lifO	MKAVIYLPLLGSILLLGWYFTADRQPAPRSTAPMVSAAPTTPSPTPEAQQLPAAVDTIAAPLPASVRGTEVDGRLEVDARGNLLISSQIRHLFDYFLSLIGEESPAVTHQRIRDYLAQQLQQPALGQALELLDSYLAYQQQLVDLESRFPVTDSLADLFAREQAVQRLRATLFSREAHEAFFAGEEIYNNFTLERLAIRRDSALDEQEKAQAIEALRESLPEEMQQLLVPQIHQELRQQTLALRAAGADERQVRELRMELLGPEATGRLEALDQQRSQWRQRIAAFNAERETILAQPGLAEADRQAAVNALLQEQFTETERLRVMN	IYLPLLGSILLLGWYFTA	5	22	DRQPAPRSTAPMVSAAPTTPSPTPEAQQLPAAVDTIA	23	59	37	APLPASVRGTEVDGRLEVDARGNLLISSQIRHLFDYFLSLIGEESPAVTHQRIRDYLAQQLQQPALGQALELLDSYLAYQQQLVDLESRFPVTDSLADLFAREQAVQRLRATLFSREAHEAFFAGEEIYNNFTLERLAIRRDSALDEQEKAQAIEALRESLPEEMQQLLVPQIHQELRQQTLALRAAGADERQVRELRMELLGPEATGRLEALDQQRSQWRQRIAAFNAERETILAQPGLAEADRQAAVNALLQEQFTETERLRV	60	324
tr|A0A1I1APQ0|A0A1I1APQ0_9BURK Lipase helper protein OS=Collimonas sp. OK607 OX=1798194 GN=SAMN04515620_1638 PE=3 SV=1	tr|A0A1I1APQ0|A0A1I1APQ0_9BURK	Collimonas sp. OK607	1798194	SAMN04515620_1638	MGIRHPFIWVGAAALAAAIFVPMLMTHEEPPVPKIATQPDLFPFVRSLQGTHPDGDLQVIAGDVLVADAQLVSLFDYYLSAVGEKPLYAIRKEIEQELDRRLKPLAATEAKRLLGNYIDYKTALVALDKDPQLAGNGLAAIRGRLQKMQEVRARFFSSAESKRMFGFVDTEDADTLARMEITQDKSLSAPQKQEKLAALDAAMPAALRESREAPLKIVKLEDTAAKMRQQGASEDDIYRMRAAALSPEAAARMAEVDQDEAAWKSRIGAYLAERSKLSDAGAIAELRNRMFDVNEQKRLPGYEK	FIWVGAAALAAAIFVPMLMT	7	26	HEEPPVPKIATQPDL	27	41	15	FPFVRSLQGTHPDGDLQVIAGDVLVADAQLVSLFDYYLSAVGEKPLYAIRKEIEQELDRRLKPLAATEAKRLLGNYIDYKTALVALDKDPQLAGNGLAAIRGRLQKMQEVRARFFSSAESKRMFGFVDTEDADTLARMEITQDKSLSAPQKQEKLAALDAAMPAALRESREAPLKIVKLEDTAAKMRQQGASEDDIYRMRAAALSPEAAARMAEVDQDEAAWKSRIGAYLAERSKLSDAGAIAELRNRMFDVNEQKRLPGYEK	42	304
tr|A0A1I1R4M9|A0A1I1R4M9_COLS4 Lipase helper protein OS=Collimonas sp. (strain OK412) OX=1801619 GN=SAMN04515619_1358 PE=3 SV=1	tr|A0A1I1R4M9|A0A1I1R4M9_COLS4	Collimonas sp. (strain OK412)	1801619	SAMN04515619_1358	MQIRYPFAWIGAAALAAAIAVPLLMTHEEPPAPTAAAQADLFPFVKSLQGTRPDGDIKVAAGDVLVADAQLVDLFDYYLSAVGEKPLDAIRKEIEQELERRLAPNAASEAKRLLGNYIAYKTALVALDKDPQLGGNGLAAIRRRMEKMQEMRTRFFSPAENKGMFGAGDAADMDTLARMEIGQDKSLSEAQKQEKLAALDATMPASLREARAAPLKIVKLEDSAAKMRQQGASEDDIYRMRAAALSPEAAARMAEVDQGEAAWKSRIAAYLAERSKLASADAVAELRNRMFDAIEQKRLPAYEK	FAWIGAAALAAAIAVPLLMT	7	26	HEEPPAPTAAAQADLF	27	42	16	PFVKSLQGTRPDGDIKVAAGDVLVADAQLVDLFDYYLSAVGEKPLDAIRKEIEQELERRLAPNAASEAKRLLGNYIAYKTALVALDKDPQLGGNGLAAIRRRMEKMQEMRTRFFSPAENKGMFGAGDAADMDTLARMEIGQDKSLSEAQKQEKLAALDATMPASLREARAAPLKIVKLEDSAAKMRQQGASEDDIYRMRAAALSPEAAARMAEVDQGEAAWKSRIAAYLAERSKLASADAVAELRNRMFDAIEQKRLPAYEK	43	304
tr|A0A1I1XVF3|A0A1I1XVF3_9GAMM Lipase chaperone OS=Marinobacter sp. DSM 26671 OX=1761793 GN=SAMN04487869_103158 PE=3 SV=1	tr|A0A1I1XVF3|A0A1I1XVF3_9GAMM	Marinobacter sp. DSM 26671	1761793	SAMN04487869_103158	MKRTSIEARRWLFPGALAAVLVAGALWYGLAGTAQTNAEISASMPPSSAAPAKSPTPASEHSAKAVPEEPSSGQEQSRTPDSLGPTPFAASLSGTQIDGALTADNNGELVINLRVRDFFDYFLSTVGEVTPETAIQQIETMARNHLPEPASTQALALLDEYLAYKQASLQVLQTRLDPARTEDPGYQLTALGDALAQLKQLRASTFSPDAHRAFFGLEEAYSEYTLATLAIQQRTDLSEQGKQALVQWHRNQLPEELRTTEKHLHASSRQQQARTAAIESASSAEAAGRQLEELGVGPDGVESVVKYLKQRKRFDQRFDAFREAMEREESSGLAEADIQEQQEALLEQHFPDEQDRTWARLKMLGNG	LFPGALAAVLVAGALWYGLAGTA	12	34	QTNAEISASMPPSSAAPAKSPTPASEHSAKAVPEEPSSGQEQSRTPDSLGP	35	85	51	TPFAASLSGTQIDGALTADNNGELVINLRVRDFFDYFLSTVGEVTPETAIQQIETMARNHLPEPASTQALALLDEYLAYKQASLQVLQTRLDPARTEDPGYQLTALGDALAQLKQLRASTFSPDAHRAFFGLEEAYSEYTLATLAIQQRTDLSEQGKQALVQWHRNQLPEELRTTEKHLHASSRQQQARTAAIESASSAEAAGRQLEELGVGPDGVESVVKYLKQRKRFDQRFDAFREAMEREESSGLAEADIQEQQEALLEQHFPDEQDR	86	356
tr|A0A1I1XX99|A0A1I1XX99_9GAMM Lipase chaperone OS=Marinobacter sp. DSM 26671 OX=1761793 GN=lifO PE=3 SV=1	tr|A0A1I1XX99|A0A1I1XX99_9GAMM	Marinobacter sp. DSM 26671	1761793	lifO	MKRRIHLFLVLLLIIAAVVSFWLMTTDPAAEGEPVVSAPVDESLKSLNKGAASSAPSDLVNNASTVRVPEQLPASLAGTSVPDGWARTDRFGNLVPTPHLRQLFEYFLSALGEESLQALVARIEAALSGLEEPARSQALVTLGNYLEYKLAVSELEQSYGEVSGLGAGEMQRRMAEIQALRRTWLDADTAAAFFADDEAVDRFQIEKLRIASNDSLTDEQKAEALRQAESALPEPLRKAREETRRFADYEQVRRELADDPRALEAWRQEAFGEAAADRLARLEEEQKNWDRRWQVYSQERDRLLSSGLAEPERQQALERLRASHFNETEQVRAEALDSIR	LFLVLLLIIAAVVSFWLMTT	7	26	DPAAEGEPVVSAPVDESLKSLNKGAASSAPSDLVNNASTVRV	27	68	42	PEQLPASLAGTSVPDGWARTDRFGNLVPTPHLRQLFEYFLSALGEESLQALVARIEAALSGLEEPARSQALVTLGNYLEYKLAVSELEQSYGEVSGLGAGEMQRRMAEIQALRRTWLDADTAAAFFADDEAVDRFQIEKLRIASNDSLTDEQKAEALRQAESALPEPLRKAREETRRFADYEQVRRELADDPRALEAWRQEAFGEAAADRLARLEEEQKNWDRRWQVYSQERDRLLSSGLAEPERQQALERLRASHFNETEQVRAEALDSI	69	339
tr|A0A1I2UW66|A0A1I2UW66_9BURK Lipase helper protein OS=Duganella sp. CF458 OX=1884368 GN=SAMN05518865_1194 PE=3 SV=1	tr|A0A1I2UW66|A0A1I2UW66_9BURK	Duganella sp. CF458	1884368	SAMN05518865_1194	MSARGRAGLAAFVLAAAGAGALWVWGASAPPAQPPGPGAQPGPPARSPAPVPFVPSMAGTQPDGRLDAAAGSGLKVDAELRHLFDYYLSALGEAGLPAIRAGIERELERRLQPAAAAEAKRLLAQYLAYKRALAEAEQSVGAPASGTSLAAAARSRLLAMQELRKRYFSPVETAGLFGDTDARDQDAIARLALADDKSLTPAQRLQKMADLDRNLPAGLQEERTAPQRVLNVEQQVEAARNGGASDDEVFRLRAAAFDPQAANRLAQLDREQAEWVRRVAAYRSASTALGGNPAAIQQLRDSLFTSWEQKRLGAYE	AGLAAFVLAAAGAGALWVWGASA	7	29	PPAQPPGPGAQPGPPARSP	30	48	19	APVPFVPSMAGTQPDGRLDAAAGSGLKVDAELRHLFDYYLSALGEAGLPAIRAGIERELERRLQPAAAAEAKRLLAQYLAYKRALAEAEQSVGAPASGTSLAAAARSRLLAMQELRKRYFSPVETAGLFGDTDARDQDAIARLALADDKSLTPAQRLQKMADLDRNLPAGLQEERTAPQRVLNVEQQVEAARNGGASDDEVFRLRAAAFDPQAANRLAQLDREQAEWVRRVAAYRSASTALGGNPAAIQQLRDSLFTSWEQKRLGAYE	49	316
tr|A0A1I3G628|A0A1I3G628_9BURK Lipase helper protein OS=Collimonas sp. OK307 OX=1801620 GN=SAMN04515618_1139 PE=3 SV=1	tr|A0A1I3G628|A0A1I3G628_9BURK	Collimonas sp. OK307	1801620	SAMN04515618_1139	MGIRHPFIWVGAAALAAVIFVPMLMTHEEPPVPKIAAQPDLFPFVRSLQGTHPDGDLQVTAGDILVADAQLVSLFDYYLSTVGEKPLDAIRKEIEQELDRRLKPVAAAEAKRLLGNYIDYKTALVGLDKDPQLAGNGLAAIRGRLQKMQEVRARFFSPAESKRMFGFVDTEDADTLARMEIAQDKSLSAPQKQEKLAALDAAMPAALRESREAPLKIVKLEDTAAKMRQQGASEDDVYRMRAAALSPEAAARMAEVDQDEAAWKSRIGAYLAERSKLSDAGAIAELRNRMFDANEQKRLPSYEQ	FIWVGAAALAAVIFVPMLMT	7	26	HEEPPVPKIAAQPDL	27	41	15	FPFVRSLQGTHPDGDLQVTAGDILVADAQLVSLFDYYLSTVGEKPLDAIRKEIEQELDRRLKPVAAAEAKRLLGNYIDYKTALVGLDKDPQLAGNGLAAIRGRLQKMQEVRARFFSPAESKRMFGFVDTEDADTLARMEIAQDKSLSAPQKQEKLAALDAAMPAALRESREAPLKIVKLEDTAAKMRQQGASEDDVYRMRAAALSPEAAARMAEVDQDEAAWKSRIGAYLAERSKLSDAGAIAELRNRMFDANEQKRLPSYE	42	303
tr|A0A1I4P8G1|A0A1I4P8G1_9BURK Lipase chaperone OS=Rugamonas rubra OX=758825 GN=lifO PE=3 SV=1	tr|A0A1I4P8G1|A0A1I4P8G1_9BURK	Rugamonas rubra	758825	lifO	MNTNATLLRLGALAILLAALYFAFFKPEAAAPVKERADPNYFAFVRSMEGTRPDGELRQDGADQLVVDAELGRLFDYYLAGLGEKDLNAIKAEIERELERRLKPAAAATAKRLLDNYLKYKGALAVLERGLPATNDLAKGARQRLAAMQQLRHSYFSAQEIDGLFGASDAYDNDAIARLEINSDATLTAEQRKARLDALDARMPAALRAERDAPSQVLRLEDSVRQLRAQGGGDNEVYRLRAAAFSPEAAARLAEVDREEADWQRRIGAYQAQRKDVLGGGGTGAPNERTEAQLQQLRDANFSAEEQRRLGAYE	LLRLGALAILLAALYFAFF	7	25	KPEAAAPVKERADPN	26	40	15	YFAFVRSMEGTRPDGELRQDGADQLVVDAELGRLFDYYLAGLGEKDLNAIKAEIERELERRLKPAAAATAKRLLDNYLKYKGALAVLERGLPATNDLAKGARQRLAAMQQLRHSYFSAQEIDGLFGASDAYDNDAIARLEINSDATLTAEQRKARLDALDARMPAALRAERDAPSQVLRLEDSVRQLRAQGGGDNEVYRLRAAAFSPEAAARLAEVDREEADWQRRIGAYQAQRKDVLGGGGTGAPNERTEAQLQQLRDANFSAEEQRRLGAYE	41	314
tr|A0A1I4Q9Y4|A0A1I4Q9Y4_9GAMM Lipase chaperone OS=Marinobacter zhejiangensis OX=488535 GN=lifO PE=3 SV=1	tr|A0A1I4Q9Y4|A0A1I4Q9Y4_9GAMM	Marinobacter zhejiangensis	488535	lifO	MKRSTLLSVTALLTVTVATAIALFTLSPAPDPKTATGVPREATSAPAGVLDAGQILTAARAISDALPPLPDHLTDAMPDITFQTDANGDLIPTLATRNIFDFFLSALEDEPLEQVLARLERTLSSHLEEPALTQARDLLERYLSYRIELDALAKQAQPVMTSSGFDVVALQQRQETLEGLRQGRFSGTEAEAFFGLEETQDRHMLEYLRISQDSSLSDNERNRALASLEQQLPQALREVRQRVTRNGEVYRQVNQMRAAGASDAEVFQARTHVLGAEAATRLAELDQQRAQWQQRLDDFLQARNRIRQSGMSVSDQQAAIDDLIASRFTGAEVVRARALSAEL	TLLSVTALLTVTVATAIALFTLS	5	27	PAPDPKTATGVPREATSAPAGVLDAGQILTAARAISDAL	28	66	39	PPLPDHLTDAMPDITFQTDANGDLIPTLATRNIFDFFLSALEDEPLEQVLARLERTLSSHLEEPALTQARDLLERYLSYRIELDALAKQAQPVMTSSGFDVVALQQRQETLEGLRQGRFSGTEAEAFFGLEETQDRHMLEYLRISQDSSLSDNERNRALASLEQQLPQALREVRQRVTRNGEVYRQVNQMRAAGASDAEVFQARTHVLGAEAATRLAELDQQRAQWQQRLDDFLQARNRIRQSGMSVSDQQAAIDDLIASRFTGAEVVRARALS	67	340
tr|A0A1I5QK19|A0A1I5QK19_9GAMM Lipase chaperone OS=Ectopseudomonas composti OX=658457 GN=lifO PE=3 SV=1	tr|A0A1I5QK19|A0A1I5QK19_9GAMM	Ectopseudomonas composti	658457	lifO	MKKALFALPLLIAASLALMLYLQPGHQTTQLPPPAATATPPAPQPAAQAMTPSVEDAQKQKKTSKLALPSSFVGTEVDGSFRVDAAGNLIISEDIRRIFDYFLASIGEESLDASVSRLRSYIDSQLQEPARARAQALLEQYLSYKRELVMLERDLPQMANLDAMRQRETAVQALRARLFDSETLQAFFAREEGYNRFTLERLAIQHDGKMSAEEKGVAVDRLRASLPEELQDAVLPQLQQELRQNTARLQAEGASAAQVRQMRQQLVGAEATTRLEALDGQRQNWQKRLDDYLAAKARVEASEGLSAGDKRAAIEALAAERFDERERLRLDAAEQLAAASKKQ	LFALPLLIAASLALMLYL	5	22	QPGHQTTQLPPPAATATPPAPQPAAQAMTPSVEDAQKQKKTSK	23	65	43	LALPSSFVGTEVDGSFRVDAAGNLIISEDIRRIFDYFLASIGEESLDASVSRLRSYIDSQLQEPARARAQALLEQYLSYKRELVMLERDLPQMANLDAMRQRETAVQALRARLFDSETLQAFFAREEGYNRFTLERLAIQHDGKMSAEEKGVAVDRLRASLPEELQDAVLPQLQQELRQNTARLQAEGASAAQVRQMRQQLVGAEATTRLEALDGQRQNWQKRLDDYLAAKARVEASEGLSAGDKRAAIEALAAERFDERERLRLDAAEQ	66	335
tr|A0A1I5SQH8|A0A1I5SQH8_9GAMM Lipase chaperone OS=Ectopseudomonas toyotomiensis OX=554344 GN=lifO PE=3 SV=1	tr|A0A1I5SQH8|A0A1I5SQH8_9GAMM	Ectopseudomonas toyotomiensis	554344	lifO	MKKTLFALPLLIVAGLALMLYLQPGHQPTQFMPPAATAKATQPGPAPAAEALTATNQKTQKKATTPTLPSSFVGTEVDGSFRVDAAGNLIISEDIRRIFDYFLASIGEESLDASVSRLRNYIDSQLQEPARARAQALLEQYLSYKRELVLLERDLPQMASLDAMRQRETAVQALRARLFDSETHQAFFAREEGYNRFTLERLAIQHDSTMSAEERGVAIDRLRASLPEELQDAVLPQLQQELRQHTARLQAEGASAAQIRQMRQQLVGAEATTRLEALDSQRQNWQRRLDDYITAKTKIQANEGLSNSDKRVAIEALAAERFDERERLRLDAAEQLAAANKKQ	LFALPLLIVAGLALMLYL	5	22	QPGHQPTQFMPPAATAKATQPGPAPAAEALTATNQKTQKKATT	23	65	43	PTLPSSFVGTEVDGSFRVDAAGNLIISEDIRRIFDYFLASIGEESLDASVSRLRNYIDSQLQEPARARAQALLEQYLSYKRELVLLERDLPQMASLDAMRQRETAVQALRARLFDSETHQAFFAREEGYNRFTLERLAIQHDSTMSAEERGVAIDRLRASLPEELQDAVLPQLQQELRQHTARLQAEGASAAQIRQMRQQLVGAEATTRLEALDSQRQNWQRRLDDYITAKTKIQANEGLSNSDKRVAIEALAAERFDERERLRLDAAEQ	66	335
tr|A0A1I5U9B8|A0A1I5U9B8_9PSED Lipase chaperone OS=Pseudomonas borbori OX=289003 GN=lifO PE=3 SV=1	tr|A0A1I5U9B8|A0A1I5U9B8_9PSED	Pseudomonas borbori	289003	lifO	MPLPIRSIAALVVLVIGAAALTLYWQWPQQAVVQVDSASQDEPVAPLIASPLPGQPAPTADAPATPSALLPGLGGTEVDGELKSDSAGNLQLDLALRDYFDYFLSAVDQAGLDASVEALLADAGGRLQEPALGQLVGLLGDYLEYKRASLALLQQPLGAHQQAQPQGQLLALQQAFDSLAQLRRSHFSPDAVEALFGAEEVYARYTLDSLALVARDDLSEQGKAAAQERLREQLPAAMRASEERQSQAQAQQAQSERLWREGASEEQVRQALALSYDPSTVERLLLEQRTERAWQQRYTAYREQLATLRSTGLSPADQQHEQQRLRQRLFDAADQHRVDTYDAIAAKQQDRAPAEP	IRSIAALVVLVIGAAALTLYWQW	5	27	PQQAVVQVDSASQDEPVAPLIASPLPGQPAPTADAPATP	28	66	39	SALLPGLGGTEVDGELKSDSAGNLQLDLALRDYFDYFLSAVDQAGLDASVEALLADAGGRLQEPALGQLVGLLGDYLEYKRASLALLQQPLGAHQQAQPQGQLLALQQAFDSLAQLRRSHFSPDAVEALFGAEEVYARYTLDSLALVARDDLSEQGKAAAQERLREQLPAAMRASEERQSQAQAQQAQSERLWREGASEEQVRQALALSYDPSTVERLLLEQRTERAWQQRYTAYREQLATLRSTGLSPADQQHEQQRLRQRLFDAADQHRVDTYDAI	67	344
tr|A0A1I6GWR0|A0A1I6GWR0_9GAMM Lipase chaperone OS=Marinobacter gudaonensis OX=375760 GN=SAMN04488073_1689 PE=3 SV=1	tr|A0A1I6GWR0|A0A1I6GWR0_9GAMM	Marinobacter gudaonensis	375760	SAMN04488073_1689	MKARTIDFPRWLIAGALSTVLVGGALWYMQPTLPPDNHQPTTGIQASDQSSAPVNASAGTNDKLQPAPAPEPTQEEQYQTPQSLGPEPFAPSLAGTQIDGVLRADANGQLVIDLRVRDFFDYFLSTVGEVSPETAIGQIESMARTHLPEAAASRALELLDQYLAYKQSALSVMQTELDPALRGDPSYQLRALGDALARLKQLRQTTFDAEAHQAFFGLEEAYSEYTLAGLAIQQRNDLSSQGKQALIEWHRNQLPEQIRNTEQRLHASTRQQQARVAAIDAAGSPSDAGERLAELGLPAEEVTSVVNYLENRERFEGRFEDFRQAMNEEDASGLSAADRDRYRENLLEQYFPDEQDRTWARLKMLGNS	LIAGALSTVLVGGALWYM	12	29	QPTLPPDNHQPTTGIQASDQSSAPVNASAGTNDKLQPAPAPEPTQEEQYQTPQSLGPE	30	87	58	PFAPSLAGTQIDGVLRADANGQLVIDLRVRDFFDYFLSTVGEVSPETAIGQIESMARTHLPEAAASRALELLDQYLAYKQSALSVMQTELDPALRGDPSYQLRALGDALARLKQLRQTTFDAEAHQAFFGLEEAYSEYTLAGLAIQQRNDLSSQGKQALIEWHRNQLPEQIRNTEQRLHASTRQQQARVAAIDAAGSPSDAGERLAELGLPAEEVTSVVNYLENRERFEGRFEDFRQAMNEEDASGLSAADRDRYRENLLEQYFPDEQDR	88	357
tr|A0A1I6GYH1|A0A1I6GYH1_9GAMM Lipase chaperone OS=Marinobacter gudaonensis OX=375760 GN=lifO PE=3 SV=1	tr|A0A1I6GYH1|A0A1I6GYH1_9GAMM	Marinobacter gudaonensis	375760	lifO	MKTLTRLTVGLLVISAGVALFGLLLTPEDTVPDQIAGNSEPLVQAPALPPPAVSPGRLKEPSALVSDGVALRVPETLPASLRGTAVPDGWARTDRLGNLIPTAELRALFEYFLSALGEETLPQLVARIESALDSLPEPARSQARSVLGAYLDYKLAVSELEQSYGSAAANDIGEMQRRMTEVHGLRRTWLDADTVDAFFADEEANDRFQLELRRIARNDTLSSAERSEAQREAERLLPEHLREAREQTRRFSDYEQARQALADDPKALQAWREQAFGAEAADRLARVEQEQNAWDRRWQAYATERDRLLASGLAEPELADALERLRGRHFNEAEQVRAEALDSIR	LTVGLLVISAGVALFGLLLT	7	26	PEDTVPDQIAGNSEPLVQAPALPPPAVSPGRLKEPSALVSDGVALRV	27	73	47	PETLPASLRGTAVPDGWARTDRLGNLIPTAELRALFEYFLSALGEETLPQLVARIESALDSLPEPARSQARSVLGAYLDYKLAVSELEQSYGSAAANDIGEMQRRMTEVHGLRRTWLDADTVDAFFADEEANDRFQLELRRIARNDTLSSAERSEAQREAERLLPEHLREAREQTRRFSDYEQARQALADDPKALQAWREQAFGAEAADRLARVEQEQNAWDRRWQAYATERDRLLASGLAEPELADALERLRGRHFNEAEQVRAEALDSI	74	344
tr|A0A1I6S3F2|A0A1I6S3F2_9GAMM Lipase chaperone OS=Acinetobacter bohemicus OX=1435036 GN=lifO PE=3 SV=1	tr|A0A1I6S3F2|A0A1I6S3F2_9GAMM	Acinetobacter bohemicus	1435036	lifO	MQKYKLWVILALIVLCIGAVLFWLAPSQSSADPTSSAQAIATQGNFLTANHSIKSVQAKTFVGKSQQDTEINCQLRLDQTNHLIVNEQTRNCFEYFITQYGEKDLKQIKTDFKTYIEQNYQEPARAQILDLWNRYMDYREKLGHLAAPNIDKDDAKYYQSIFADMKNLRKQLFSNYEIEGLFGTEDTYHEYTLNRMSILDDKNLTEAQKAEKLKNLFNQLPEDWKENLQQLNKLEDLRKLTTDIKARGGSAEEIHQMRTHLVGPEVTQRLETLDTERSDWKNKVNSYLNERDSVMKSGMSKDAKQKAVQQLRQQHFSKSEEQLRVSTFESIHDQGGKLPFSE	WVILALIVLCIGAVLFWLAP	7	26	SQSSADPTSSAQAIATQGNFLTANHSIKSVQAK	27	59	33	TFVGKSQQDTEINCQLRLDQTNHLIVNEQTRNCFEYFITQYGEKDLKQIKTDFKTYIEQNYQEPARAQILDLWNRYMDYREKLGHLAAPNIDKDDAKYYQSIFADMKNLRKQLFSNYEIEGLFGTEDTYHEYTLNRMSILDDKNLTEAQKAEKLKNLFNQLPEDWKENLQQLNKLEDLRKLTTDIKARGGSAEEIHQMRTHLVGPEVTQRLETLDTERSDWKNKVNSYLNERDSVMKSGMSKDAKQKAVQQLRQQHFSKSEEQLRVSTFESIHD	60	333
tr|A0A1I7L561|A0A1I7L561_9BURK Lipase helper protein OS=Pseudoduganella namucuonensis OX=1035707 GN=SAMN05216552_102362 PE=3 SV=1	tr|A0A1I7L561|A0A1I7L561_9BURK	Pseudoduganella namucuonensis	1035707	SAMN05216552_102362	MATRATLLGGAGAALGLGLLYLWMAPRPPAPPEAARAEPNHFAFVKSMEGTRPDGDIKLNPADQLVVDAELGYLFDYYLAGLGERDLAEIRAEIERELDRRLKPGAAVAAKRLLSSYLEYKRALVDLERTVKAGKDIVQAARARREAVMELRKRYFSPQEIAGLFGATDAYDADALARMEVTQDKKLSEAERKEKLARLDAKLTPAQRAERDAPVALMKLEDTVRQARAKGAGDNEIYRMRAEALSPEAAARLADVDREEAQWRTRIAAYQAERKQLLGAGEPALQQLRDARFTPMEQKRLGAYE	LLGGAGAALGLGLLYLWMAP	7	26	RPPAPPEAARAEPN	27	40	14	HFAFVKSMEGTRPDGDIKLNPADQLVVDAELGYLFDYYLAGLGERDLAEIRAEIERELDRRLKPGAAVAAKRLLSSYLEYKRALVDLERTVKAGKDIVQAARARREAVMELRKRYFSPQEIAGLFGATDAYDADALARMEVTQDKKLSEAERKEKLARLDAKLTPAQRAERDAPVALMKLEDTVRQARAKGAGDNEIYRMRAEALSPEAAARLADVDREEAQWRTRIAAYQAERKQLLGAGEPALQQLRDARFTPMEQKRLGAYE	41	305
tr|A0A1K2HNN2|A0A1K2HNN2_9NEIS Lipase chaperone OS=Chitinimonas taiwanensis DSM 18899 OX=1121279 GN=lifO PE=3 SV=1	tr|A0A1K2HNN2|A0A1K2HNN2_9NEIS	Chitinimonas taiwanensis DSM 18899	1121279	lifO	MHKSVYLLAALAAGVALAAVWPRPAEAELAGGGASAPFAASLAGTQPDGAPASPAAQLPVDDSLRRLFDYYLATEGEQSLAAIVAAVEAELARRFAPAAAQAAKQLFQRYLAYKRDLQALDGVASLQGNALGVARQRLDAARALRSRHFSAAEAAGLFGWEDRYDDDALARMQIQQDGSLSAADKRARLAELDRQLDPAILAARQQPVQHLAVAEQVAKAREQGADAAEVFRIRAANVGEAAAERLAKLDTEEADWQRRIQAYQQTLAALRADSTLSQAEREARIAQLREAGFDAQERLRLSAYE	VYLLAALAAGVALAAVWP	5	22	RPAEAELAGGGAS	23	35	13	APFAASLAGTQPDGAPASPAAQLPVDDSLRRLFDYYLATEGEQSLAAIVAAVEAELARRFAPAAAQAAKQLFQRYLAYKRDLQALDGVASLQGNALGVARQRLDAARALRSRHFSAAEAAGLFGWEDRYDDDALARMQIQQDGSLSAADKRARLAELDRQLDPAILAARQQPVQHLAVAEQVAKAREQGADAAEVFRIRAANVGEAAAERLAKLDTEEADWQRRIQAYQQTLAALRADSTLSQAEREARIAQLREAGFDAQERLRLSAYE	36	305
tr|A0A1K9YV08|A0A1K9YV08_9GAMM Lipase chaperone OS=Moritella viscosa OX=80854 GN=NVI5450_0658 PE=3 SV=1	tr|A0A1K9YV08|A0A1K9YV08_9GAMM	Moritella viscosa	80854	NVI5450_0658	MSLKPNALLVVTVLFCGIAIVGGGSLFLSEGDTNSIAIEPTPTLETNQDIYPLSTEKINALVNVARDSSIQELDSQPVQVISLLLPSSLLGSTLPLTLDVSESGELIINKKIQHLFDFYLSAMGEESLDIIVTRIKHSLTSQLVDPALTQGMEILTGYLQYLNEVSAIKQQFEQNIDPNNTGEYALDNVIQVREMVLDARTRYLDSDVIDAFFGQADEYEDYMLSLAMINKNNELDTAEKQSAKAALDAAAPEWLLAQQRNANLLNKYRDQYKTLQEQGASQTELKDFTQQSFSPEVADRLATLDEKRQLWQAKLDEYKEQLAVITSATNNSDNDTTSEQQQLEITQLREIYFTPQEIKRVSALDGIKPTAL	ALLVVTVLFCGIAIVGGGSLFLS	7	29	EGDTNSIAIEPTPTLETNQDIYPLSTEKINALVNVARDSSIQELDSQPVQVI	30	81	52	SLLLPSSLLGSTLPLTLDVSESGELIINKKIQHLFDFYLSAMGEESLDIIVTRIKHSLTSQLVDPALTQGMEILTGYLQYLNEVSAIKQQFEQNIDPNNTGEYALDNVIQVREMVLDARTRYLDSDVIDAFFGQADEYEDYMLSLAMINKNNELDTAEKQSAKAALDAAAPEWLLAQQRNANLLNKYRDQYKTLQEQGASQTELKDFTQQSFSPEVADRLATLDEKRQLWQAKLDEYKEQLAVITSATNNSDNDTTSEQQQLEITQLREIYFTPQEIKRVSALDGI	82	367
tr|A0A1M2UUX9|A0A1M2UUX9_MARNT Lipase chaperone OS=Marinobacter nauticus OX=2743 GN=BEE62_02740 PE=3 SV=1	tr|A0A1M2UUX9|A0A1M2UUX9_MARNT	Marinobacter nauticus	2743	BEE62_02740	MTNKPIALRRWVLPGALLAVVAGSSLWWALTPQADSVDAAATHNEAPEKTEQHSGSTNPGAAPVNAPNASVAESRTPESLGPNPFAPSLQGTDIDGALQADENGQLIVNLEVRDFFDYFLSTVGEVSPETAIGQIQQMARQHLPESAAQQALALLDQYLDYKQASLAVMQTELDPARQHEPAYQLSALGNALAQLKGLRQQTFTPEAHQAFFGMEEAYSEYTLATLAIQQRTDLTDQGKQALVEWHRNQLPDTLKTTEQRLESSAQQHQERVLAVESATSPEAAGQRLTELGLDRQSVDGVVSYLQQQEAFQTRFESFRKDLQSSVATGLVDEEQQQHQEQLLQQHFQNEQEQTWARLKLLDQS	ALRRWVLPGALLAVVAGSSLWWA	7	29	LTPQADSVDAAATHNEAPEKTEQHSGSTNPGAAPVNAPNASVAESRTPESLGPN	30	83	54	PFAPSLQGTDIDGALQADENGQLIVNLEVRDFFDYFLSTVGEVSPETAIGQIQQMARQHLPESAAQQALALLDQYLDYKQASLAVMQTELDPARQHEPAYQLSALGNALAQLKGLRQQTFTPEAHQAFFGMEEAYSEYTLATLAIQQRTDLTDQGKQALVEWHRNQLPDTLKTTEQRLESSAQQHQERVLAVESATSPEAAGQRLTELGLDRQSVDGVVSYLQQQEAFQTRFESFRKDLQSSVATGLVDEEQQQHQEQLLQQHFQNEQEQT	84	354
tr|A0A1M6QH32|A0A1M6QH32_9GAMM Lipase chaperone OS=Marinobacter antarcticus OX=564117 GN=lifO PE=3 SV=1	tr|A0A1M6QH32|A0A1M6QH32_9GAMM	Marinobacter antarcticus	564117	lifO	MRLTPGFRDCSQATDMPDLPIIMKSVSRLSFIVPVIIAVVIALWLLAGGAQDQPVSPRPSDDSADVTTGGDGVSAARQQSPSKLVVDSAESSVPDQQPSSLVGTSEPDGWAKTDRFGNLVPSGELRQLFEYYLSALGEETLSQLVARIRLALSALEEPARGQALGTLGRYLDYKLALSDLEAAYGGAGASGPDEIERRMAEIQALRRIWMDAGTAEAFFADEEAIDRYQLKKLSIGRDKGLTEQEREEALSAAEMALPEPMRQARQDTRKFSRYEQAREALASDPEALRAWRQKEFGDEAAQRLADLDAEQKDWRLRWQSYAKERDALKASGLAEPEREESLARLREKYFSETERVRAKALDSIQ	VSRLSFIVPVIIAVVIALWLLAG	26	48	GAQDQPVSPRPSDDSADVTTGGDGVSAARQQSPSKLVVDSAESSVPD	49	95	47	QQPSSLVGTSEPDGWAKTDRFGNLVPSGELRQLFEYYLSALGEETLSQLVARIRLALSALEEPARGQALGTLGRYLDYKLALSDLEAAYGGAGASGPDEIERRMAEIQALRRIWMDAGTAEAFFADEEAIDRYQLKKLSIGRDKGLTEQEREEALSAAEMALPEPMRQARQDTRKFSRYEQAREALASDPEALRAWRQKEFGDEAAQRLADLDAEQKDWRLRWQSYAKERDALKASGLAEPEREESLARLREKYFSETERVRAKALDSI	96	364
tr|A0A1M7R3B6|A0A1M7R3B6_9BURK Lipase helper protein OS=Duganella sacchari OX=551987 GN=SAMN05192549_1108 PE=3 SV=1	tr|A0A1M7R3B6|A0A1M7R3B6_9BURK	Duganella sacchari	551987	SAMN05192549_1108	MRAALRVVVLAAVAAGAAWLLWARGDAPTAAAATSAQRAAPEPLPFARSMAGTHADGDVRANANDQLEVNAELAYLFDYYLAGLGERPLDAIRTQIIRELERRLRPAPAAEARRLLDAYLAYKRALVDVEHGLPPPANPAQGARQRLSAMQQLRTAYFSNEEIAGLFGASDAYDLDAIARLDISSDTSLTATQRQQRLAELDARLPQQVREEKDAPTKVIRLEESVSAARARGADDNEVYRMRAAALSPAAAARLADVDREEADWQQRISAYQAQRKQLLQNTASAASLQQLRDTGFTPDEQKRLPAYE	LRVVVLAAVAAGAAWLLWA	5	23	RGDAPTAAAATSAQRAAPE	24	42	19	PLPFARSMAGTHADGDVRANANDQLEVNAELAYLFDYYLAGLGERPLDAIRTQIIRELERRLRPAPAAEARRLLDAYLAYKRALVDVEHGLPPPANPAQGARQRLSAMQQLRTAYFSNEEIAGLFGASDAYDLDAIARLDISSDTSLTATQRQQRLAELDARLPQQVREEKDAPTKVIRLEESVSAARARGADDNEVYRMRAAALSPAAAARLADVDREEADWQQRISAYQAQRKQLLQNTASAASLQQLRDTGFTPDEQKRLPAYE	43	309
tr|A0A1N6T167|A0A1N6T167_AQUAC Lipase chaperone OS=Aquipseudomonas alcaligenes OX=43263 GN=lifO PE=3 SV=1	tr|A0A1N6T167|A0A1N6T167_AQUAC	Aquipseudomonas alcaligenes	43263	lifO	MNKPLLLAVPLLIGAGIAVTLYFNPLDPSLQPTAQQLPGQMTVPATVAPLAQVEPTPASAESVALSTLPPSFAGTEVDGQFRLDDAGNLLMSMDIRRIFDYFLSAYGEERIQTSIARLQAYIRSQLDEPAESQALALLEQYLDYKRQLIQLEKDLPQMASLEAMRQREQAVQNLRASIFSPEAHQAFFAQEEAYNQFTLQRLAIRHDQSLNEQQKAEAMDRLRTTLPEDMQEMLVPQLQAELRQQTAVLQAQGAAPEQIRQLRLQMVGAEATARLEALDQRRLQWQQRLDAYRQEKARIEANSGLSEEDRQAAIASLAEERFDERERLRLDAAEQLAKSREKKL	LLLAVPLLIGAGIAVTLYF	5	23	NPLDPSLQPTAQQLPGQMTVPATVAPLAQVEPTPASAESVA	24	64	41	LSTLPPSFAGTEVDGQFRLDDAGNLLMSMDIRRIFDYFLSAYGEERIQTSIARLQAYIRSQLDEPAESQALALLEQYLDYKRQLIQLEKDLPQMASLEAMRQREQAVQNLRASIFSPEAHQAFFAQEEAYNQFTLQRLAIRHDQSLNEQQKAEAMDRLRTTLPEDMQEMLVPQLQAELRQQTAVLQAQGAAPEQIRQLRLQMVGAEATARLEALDQRRLQWQQRLDAYRQEKARIEANSGLSEEDRQAAIASLAEERFDERERLRLDAAEQL	65	336
tr|A0A1N6WKC6|A0A1N6WKC6_AQUAC Lipase chaperone OS=Aquipseudomonas alcaligenes OX=43263 GN=lifO PE=3 SV=1	tr|A0A1N6WKC6|A0A1N6WKC6_AQUAC	Aquipseudomonas alcaligenes	43263	lifO	MSSRIILSALALGAVVVGGTLLLYRPVPLPATAAPLTATAIPEDSRSREARDLNHNLRETPATRLADPGPLPPSLAGAHHGVQLRMDAQGHLFLQADLLHLFDFYLAGREEEGLDKVLRRIHRDLATQLREPALDQARDLLRRYVDYRIALQGLPEADASLDAGALRQRLDALNALRQQFFSADEYALFFTRENAEDEYMVQRLALTRQAGLSEEQRAQALAELELQLPEEVRMARAESIRHGELYAATQTLQEQGASAEEIRQLREQTLGSAAADALADLDRQQAAWQQRLSDYAAERNRLRQSGLNDSQLQAAIAELQSSRFDERERLRVQALDPEL	IILSALALGAVVVGGTLLLYRPV	5	27	PLPATAAPLTATAIPEDSRSREARDLNHNLRETPATRLADPG	28	69	42	PLPPSLAGAHHGVQLRMDAQGHLFLQADLLHLFDFYLAGREEEGLDKVLRRIHRDLATQLREPALDQARDLLRRYVDYRIALQGLPEADASLDAGALRQRLDALNALRQQFFSADEYALFFTRENAEDEYMVQRLALTRQAGLSEEQRAQALAELELQLPEEVRMARAESIRHGELYAATQTLQEQGASAEEIRQLREQTLGSAAADALADLDRQQAAWQQRLSDYAAERNRLRQSGLNDSQLQAAIAELQSSRFDERERLRVQALD	70	336
tr|A0A1N7CNG5|A0A1N7CNG5_9BURK Lipase helper protein OS=Janthinobacterium sp. TND4EL3 OX=1907311 GN=SAMN05880566_11696 PE=3 SV=1	tr|A0A1N7CNG5|A0A1N7CNG5_9BURK	Janthinobacterium sp. TND4EL3	1907311	SAMN05880566_11696	MRTNATWIIGGGLAALALYLVLRPGEPPAPPPEKAEPDLFAFVRSMQGTRPDGNVTVAPGDKLVVDAELGHLFDYFLAGLGEKPLAAIRNQIEAELDKRLAPVPAREAKRLLGAYLAYKQALAGAEQALPAQADPAVAAGARLQAMRALRGNYFSAEESAGLFGASDAYDDDAVARMAILGDTTLDEARRQALLAALDQKMSPARRAARDAPLQVVQLDASVKALRARGGGENEVYRLRASTLTPEAAARLAELDREESQWQQRIIAYQAQKAQQAGLRGGAQDAAALQQLRDASFTPEEQRRLGAYE	ATWIIGGGLAALALYLVL	5	22	RPGEPPAPPPEKAEPD	23	38	16	LFAFVRSMQGTRPDGNVTVAPGDKLVVDAELGHLFDYFLAGLGEKPLAAIRNQIEAELDKRLAPVPAREAKRLLGAYLAYKQALAGAEQALPAQADPAVAAGARLQAMRALRGNYFSAEESAGLFGASDAYDDDAVARMAILGDTTLDEARRQALLAALDQKMSPARRAARDAPLQVVQLDASVKALRARGGGENEVYRLRASTLTPEAAARLAELDREESQWQQRIIAYQAQKAQQAGLRGGAQDAAALQQLRDASFTPEEQRRLGAYE	39	308
tr|A0A1N7PLL4|A0A1N7PLL4_9GAMM Lipase chaperone OS=Thalassolituus maritimus OX=484498 GN=SAMN05421686_11076 PE=3 SV=1	tr|A0A1N7PLL4|A0A1N7PLL4_9GAMM	Thalassolituus maritimus	484498	SAMN05421686_11076	MKTSIVVVVLLLSATVAGFYWLPQGDLVISPSDPFSSQPDDYRGPIAATPMHARIHQSATFRGASPDGRLQVLNGALLINRDLKRWMDFYLSSVGEFSIEEITEFMEAEMRTLPAPADQQALDLLNKYLAYLDDISRYDEVSGRKINGADLAGLTARMEWLEDLRRVYFAEATIAAFFGDDEALDRYSLERMHLAQSGDTEAMQQLEKELPLHLRVAREKARAIETSQSLRESIDDPEALWQARKEQFGEAAADRLAILDAERQQWQIRLADYRAFLERNADRENIEALAEAYRIENFSSLEQKRLDAALQANSDL	IVVVVLLLSATVAGFYWL	5	22	PQGDLVISPSDPFSSQPDDYRGPIAATPMHAR	23	54	32	IHQSATFRGASPDGRLQVLNGALLINRDLKRWMDFYLSSVGEFSIEEITEFMEAEMRTLPAPADQQALDLLNKYLAYLDDISRYDEVSGRKINGADLAGLTARMEWLEDLRRVYFAEATIAAFFGDDEALDRYSLERMHLAQSGDTEAMQQLEKELPLHLRVAREKARAIETSQSLRESIDDPEALWQARKEQFGEAAADRLAILDAERQQWQIRLADYRAFLERNADRENIEALAEAYRIENFSSLEQKRLDA	55	308
tr|A0A1P8EK82|A0A1P8EK82_9GAMM Lipase chaperone OS=Acinetobacter soli OX=487316 GN=lifO PE=3 SV=1	tr|A0A1P8EK82|A0A1P8EK82_9GAMM	Acinetobacter soli	487316	lifO	MQGSKKIYIWTGVLGLVVLVTLLVMWLRPAASSAQRSDVTATQLSAASAVHASAQNAANTTMPFSSTSQRDTEINCQLKRDGSNRLVVNEQTRNCFEYFLTQYGEKSIAQIDQDFKTYLAASLTDPALSQTTDLWQRYLKYREALGTLPEPAGPKNELAYFQSVFASRMALRQRFFSAPEIEGLFGSEDLYNQYTLNRMRILNNNALSDVEKAKQLRALFDQLPTDWKANLEQLSTLDDLRQLTASIKRKGGSAQELHDMRTQLVGPEATTRLENLDTQRTAWKATVTQYLDARQSILDSSMSDSAKQKAIESLRNSTFSRQQDQVRIQTFEAAKDRGQRLPLTE	IYIWTGVLGLVVLVTLLVMW	7	26	LRPAASSAQRSDVTATQLSAASAVHASAQNAANTT	27	61	35	MPFSSTSQRDTEINCQLKRDGSNRLVVNEQTRNCFEYFLTQYGEKSIAQIDQDFKTYLAASLTDPALSQTTDLWQRYLKYREALGTLPEPAGPKNELAYFQSVFASRMALRQRFFSAPEIEGLFGSEDLYNQYTLNRMRILNNNALSDVEKAKQLRALFDQLPTDWKANLEQLSTLDDLRQLTASIKRKGGSAQELHDMRTQLVGPEATTRLENLDTQRTAWKATVTQYLDARQSILDSSMSDSAKQKAIESLRNSTFSRQQDQVRIQTFEAAK	62	335
tr|A0A1Q3N742|A0A1Q3N742_9GAMM Lipase chaperone OS=Acinetobacter sp. 39-4 OX=1895695 GN=lifO PE=3 SV=1	tr|A0A1Q3N742|A0A1Q3N742_9GAMM	Acinetobacter sp. 39-4	1895695	lifO	MNKNGKKIALLCSLLIISAVTLSVLYWLYPNQSQQSLNSTDQYSNNSNPSQLHKSPKNINQLDASFNSTSQMDTEIDCKLQFNSAQHLIVNEHTRNCFEYFISQYGERNIDEIRHNFQLYLAKTFQASQQQQVLTLWSRYLEYRQDLSKLQTQQPSQESYQYFQTIFNSMHDLKQRFFSSTEIEGLFGSEDIYQQYTLDRMKILENNELDTSAKAKQLQQRFEQLPQDWQDSLKDLSKLDDLHSLTAQIKARHGSSQELRDMRVSLVGEAATQRLEQLDQQRSDWKQRVQSYLDERKTIVDSTMSTSAKDQAVQQLKQKQFQSTQEQQRLQTFETVYDQGGTLPFSN	KIALLCSLLIISAVTLSVLYWLY	7	29	PNQSQQSLNSTDQYSNNSNPSQLHKSPKNINQLDASF	30	66	37	NSTSQMDTEIDCKLQFNSAQHLIVNEHTRNCFEYFISQYGERNIDEIRHNFQLYLAKTFQASQQQQVLTLWSRYLEYRQDLSKLQTQQPSQESYQYFQTIFNSMHDLKQRFFSSTEIEGLFGSEDIYQQYTLDRMKILENNELDTSAKAKQLQQRFEQLPQDWQDSLKDLSKLDDLHSLTAQIKARHGSSQELRDMRVSLVGEAATQRLEQLDQQRSDWKQRVQSYLDERKTIVDSTMSTSAKDQAVQQLKQKQFQSTQEQQRLQTFETVYD	67	338
tr|A0A1Q3NAS2|A0A1Q3NAS2_9GAMM Lipase chaperone OS=Acinetobacter sp. 38-8 OX=1895694 GN=lifO PE=3 SV=1	tr|A0A1Q3NAS2|A0A1Q3NAS2_9GAMM	Acinetobacter sp. 38-8	1895694	lifO	MNGKILNNKTISIVLIACLLLLLALIYWIFKPEPQNTQHVPNQQIQSQVSENGLVASPQNNQKGKMPELASSLRGTEIDCPIQVDANGKLILTVGIRSCFDYFFSSLGEKTETELIADIRQYLTATLPDTASSYASYLLDQYVAYTHALKNIKPTGNFKTGDIEGYQKVIEQMYKVQQQFFNAAEINALFGNERNLNQFNIDQMRIHANKTLTAQQKAAELAKLIDQLPSTLADGVRVSMQFAELQQLTQEVREKGGSAQELRNMRESLLGPEAADRLEKVDQEEAGWQTQVNGYLAERDQILKSDASDASKQQSINQLRNQSFGTKEDLLRAQSYEMMHDRK	IVLIACLLLLLALIYWIF	13	30	KPEPQNTQHVPNQQIQSQVSENGLVASPQNNQKGKMP	31	67	37	ELASSLRGTEIDCPIQVDANGKLILTVGIRSCFDYFFSSLGEKTETELIADIRQYLTATLPDTASSYASYLLDQYVAYTHALKNIKPTGNFKTGDIEGYQKVIEQMYKVQQQFFNAAEINALFGNERNLNQFNIDQMRIHANKTLTAQQKAAELAKLIDQLPSTLADGVRVSMQFAELQQLTQEVREKGGSAQELRNMRESLLGPEAADRLEKVDQEEAGWQTQVNGYLAERDQILKSDASDASKQQSINQLRNQSFGTKEDLLRAQSYEMMHD	68	341
tr|A0A1Q3NL79|A0A1Q3NL79_9GAMM Lipase chaperone OS=Acinetobacter sp. 38-8 OX=1895694 GN=lifO PE=3 SV=1	tr|A0A1Q3NL79|A0A1Q3NL79_9GAMM	Acinetobacter sp. 38-8	1895694	lifO	MNKNGKKIALLCSLLIISAVTLSVLYWLYPNQSQQSLNSTDQYSNNSNPSQLHKSPKNINQLDASFNSTSQMDTEIDCKLQFNSAQHLIVNEHTRNCFEYFISQYGERNIDEIRHNFQLYLAKTFQASQQQQVLTLWSRYLEYRQDLSKLQTQQPSQESYQYFQTIFNSMHDLKQRFFSSTEIEGLFGSEDIYQQYTLDRMKILENNELDTSAKAKQLQQRFEQLPQDWQDSLKDLSKLDDLHSLTAQIKARHGSSQELRDMRVSLVGEAATQRLEQLDQQRSDWKQRVQSYLDERKTIVDSNMSTSAKDQAVQQLKQKQFQSTQEQQRLQTFETVYDQGGTLPFSN	KIALLCSLLIISAVTLSVLYWLY	7	29	PNQSQQSLNSTDQYSNNSNPSQLHKSPKNINQLDASF	30	66	37	NSTSQMDTEIDCKLQFNSAQHLIVNEHTRNCFEYFISQYGERNIDEIRHNFQLYLAKTFQASQQQQVLTLWSRYLEYRQDLSKLQTQQPSQESYQYFQTIFNSMHDLKQRFFSSTEIEGLFGSEDIYQQYTLDRMKILENNELDTSAKAKQLQQRFEQLPQDWQDSLKDLSKLDDLHSLTAQIKARHGSSQELRDMRVSLVGEAATQRLEQLDQQRSDWKQRVQSYLDERKTIVDSNMSTSAKDQAVQQLKQKQFQSTQEQQRLQTFETVYD	67	338
tr|A0A1Q8DLR4|A0A1Q8DLR4_9GAMM Lipase chaperone OS=Psychrobacter sp. C 20.9 OX=1926477 GN=lifO PE=3 SV=1	tr|A0A1Q8DLR4|A0A1Q8DLR4_9GAMM	Psychrobacter sp. C 20.9	1926477	lifO	MSNNRRPAYLPIAIIAVVIIVIAAAVIMWFKPDSQRMETAQSASIASADTSESTLSTALNSEQTEQTASARNQFAFDTGLERLPASLMGTQVDGEIIIDENKQLVVTEGLRRLFDYFLSAIGEEDEAVIFARVESYIRHHTPEPAASQAVAIFGKYVAYLKALPEIEKRYGNLQLQATKNGELDLNAIAQQKQDVASLRQQYFDKTTIEAFFGASDSYDDYSIEMVRINQNEQMSEAQKQAARQDYVSRLPDGAIKTNIMQQANLNELMARTEQMKAAGASPEALYNMRRELVGAPAAERLAQVDQEDANFDQRFTQYQTQKQRLLNQSANPAEAQIQIDQLEQQLFDDAERKRLSGYAALQETKTQ	PAYLPIAIIAVVIIVIAAAVIMW	7	29	FKPDSQRMETAQSASIASADTSESTLSTALNSEQTEQTASARNQFAFDTGLER	30	82	53	LPASLMGTQVDGEIIIDENKQLVVTEGLRRLFDYFLSAIGEEDEAVIFARVESYIRHHTPEPAASQAVAIFGKYVAYLKALPEIEKRYGNLQLQATKNGELDLNAIAQQKQDVASLRQQYFDKTTIEAFFGASDSYDDYSIEMVRINQNEQMSEAQKQAARQDYVSRLPDGAIKTNIMQQANLNELMARTEQMKAAGASPEALYNMRRELVGAPAAERLAQVDQEDANFDQRFTQYQTQKQRLLNQSANPAEAQIQIDQLEQQLFDDAERKRLSGYAA	83	360
tr|A0A1Q8GCT5|A0A1Q8GCT5_9GAMM Lipase chaperone OS=Marinobacter sp. C18 OX=1772288 GN=lifO PE=3 SV=1	tr|A0A1Q8GCT5|A0A1Q8GCT5_9GAMM	Marinobacter sp. C18	1772288	lifO	MRGFLRFATTALVVMALIAAGMVIFFGDTPTPAQETVDTTADTESSVVPMLDSTSGRGVPSTLVGETAVAVPDTMPASLAGTSVPGGWAETDANGSLVPTPQLRQLFEYYLAALGEETLPQLVARIEQALARLEEPARSEALDTLGDYLDYKLALGDLEATYGHDATTNAEDMQRRMAEIRALRRTWMDAQTADAFFATDEAVDQFQVEQLRIRTDPSLSEKEREQALAEAEKALPEPLRQARRETRKFADYQRAQSEFADDPDALRAWREERFGAEAARELEKVEAEQKVWEAKWQAYSQDLAELDDMGLAGPERKAAIDALRDDYFEGAEKLRAEALDSIR	FATTALVVMALIAAGMVIFF	7	26	GDTPTPAQETVDTTADTESSVVPMLDSTSGRGVPSTLVGETAVA	27	70	44	VPDTMPASLAGTSVPGGWAETDANGSLVPTPQLRQLFEYYLAALGEETLPQLVARIEQALARLEEPARSEALDTLGDYLDYKLALGDLEATYGHDATTNAEDMQRRMAEIRALRRTWMDAQTADAFFATDEAVDQFQVEQLRIRTDPSLSEKEREQALAEAEKALPEPLRQARRETRKFADYQRAQSEFADDPDALRAWREERFGAEAARELEKVEAEQKVWEAKWQAYSQDLAELDDMGLAGPERKAAIDALRDDYFEGAEKLRAEALDSI	71	342
tr|A0A1Q8GD15|A0A1Q8GD15_9GAMM Lipase chaperone OS=Marinobacter sp. C18 OX=1772288 GN=AWH63_00695 PE=3 SV=1	tr|A0A1Q8GD15|A0A1Q8GD15_9GAMM	Marinobacter sp. C18	1772288	AWH63_00695	MNNSDRLNKKALLPLIMTVPVVFACVWFLLADEPRGEAITKAASTPATTSEQPEPGITEAPLAVGEDTPIPYQTPDSLGDQPFASSLAGTNIDGNLRADANGELIVDLETRDFFDYFLNTIGEVSAEQALDQIRTLAQQSLPESAAREAMALLNRYLAYKDASLALGNQGLDPARQHDPAYQLEMLKGALADMKQLRRRMFSADTHEAFFGLEEAYGDYTLATLDIQQRTDLSAEAKNTLAEWHRQQLPEVIRRTETRMIEESGDHRARQQALSDADSPSEAGRRLRELGVDDAQAREVVAYMEEREQFDSQYQQFQQALASLDNSGLAEEDRTTQENRLLKQHFDTEQTRTWARLRVLESQSP	LLPLIMTVPVVFACVWFLLA	12	31	DEPRGEAITKAASTPATTSEQPEPGITEAPLAVGEDTPIPYQTPDSLGDQP	32	82	51	FASSLAGTNIDGNLRADANGELIVDLETRDFFDYFLNTIGEVSAEQALDQIRTLAQQSLPESAAREAMALLNRYLAYKDASLALGNQGLDPARQHDPAYQLEMLKGALADMKQLRRRMFSADTHEAFFGLEEAYGDYTLATLDIQQRTDLSAEAKNTLAEWHRQQLPEVIRRTETRMIEESGDHRARQQALSDADSPSEAGRRLRELGVDDAQAREVVAYMEEREQFDSQYQQFQQALASLDNSGLAEEDRTTQENRLLKQHFDTEQTRTWARLRVLES	83	361
tr|A0A1R4EIP4|A0A1R4EIP4_9GAMM Lipase chaperone OS=Psychrobacter pasteurii OX=1945520 GN=lifO PE=3 SV=1	tr|A0A1R4EIP4|A0A1R4EIP4_9GAMM	Psychrobacter pasteurii	1945520	lifO	MTNKPNRKGFWLLLAGLIMLAVLVLLLIMVRLNANKQPSTSKSNSSTSDTLETQELTLDPSTDALIEDLPYQPEKFITGVEDLPRSLQGTEVDGEIIITDKAELVATRGLRRLYDYFLSALGEEDSETIDARVEAYLLNTTPQPAANEAITLYHQYQTYLKQVSAIQSQFGTPANSIDALKKAEQGEVDIEAIERQQKQIKAVRNQLFSSKVDAAFFGTEDELQAYNKQMLKIAQDKSLSTAQKQQAKQKYLQNLPDSLTKQQAEQQANLQQLMTRTEQMKKRGADEQQLLEMRTELVGVEAAQRLAKLDKQTQDFDRRFEDYQQQKQKITASRASATQKQQQIKALEQKLFSDNEQKRLVGYEHFKNQSQSQ	GFWLLLAGLIMLAVLVLLLIMVR	9	31	LNANKQPSTSKSNSSTSDTLETQELTLDPSTDALIEDLPYQPEKFITGVED	32	82	51	LPRSLQGTEVDGEIIITDKAELVATRGLRRLYDYFLSALGEEDSETIDARVEAYLLNTTPQPAANEAITLYHQYQTYLKQVSAIQSQFGTPANSIDALKKAEQGEVDIEAIERQQKQIKAVRNQLFSSKVDAAFFGTEDELQAYNKQMLKIAQDKSLSTAQKQQAKQKYLQNLPDSLTKQQAEQQANLQQLMTRTEQMKKRGADEQQLLEMRTELVGVEAAQRLAKLDKQTQDFDRRFEDYQQQKQKITASRASATQKQQQIKALEQKLFSDNEQKRLVGYEH	83	365
tr|A0A1R4GUT3|A0A1R4GUT3_9GAMM Lipase chaperone OS=Psychrobacter piechaudii OX=1945521 GN=lifO PE=3 SV=1	tr|A0A1R4GUT3|A0A1R4GUT3_9GAMM	Psychrobacter piechaudii	1945521	lifO	MTNKPNRKGFWLLLAGLIMLAVLALLVLMVKLNANKQSTNTKSETSASETIETRNSTQGSDSEQSIEDLPYRPDNFITGVEDLPRSLQGTEVDGEIIINDKAQLVATRGLRRLYDYFLSALGEEESETIDARVEAYILNTTPQPAANEAIKLYYQYQTYLKQVAAIQSQSNKPANSIEAIEKQQEQVKTVRSQLFTPKVEAAFFSTEDQLQAYNKQMLKIAQDKSLSNAEKQKAKQRYLQNLPGSLTKKQAEQQANLQQLMTRTEQMKKRGANDQQLLEMRTELVGIEAAHRLAELDKQTQDFDRRFESYQQQKQQITDSNVSASEKQQQIAALEKRLFSDNEQKRLVGYEQFKN	FWLLLAGLIMLAVLALLVLMVKL	10	32	NANKQSTNTKSETSASETIETRNSTQGSDSEQSIEDLPYRPDNFITGVED	33	82	50	LPRSLQGTEVDGEIIINDKAQLVATRGLRRLYDYFLSALGEEESETIDARVEAYILNTTPQPAANEAIKLYYQYQTYLKQVAAIQSQSNKPANSIEAIEKQQEQVKTVRSQLFTPKVEAAFFSTEDQLQAYNKQMLKIAQDKSLSNAEKQKAKQRYLQNLPGSLTKKQAEQQANLQQLMTRTEQMKKRGANDQQLLEMRTELVGIEAAHRLAELDKQTQDFDRRFESYQQQKQQITDSNVSASEKQQQIAALEKRLFSDNEQKRLVGYEQF	83	353
tr|A0A1R4J786|A0A1R4J786_9GAMM Lipase chaperone OS=Psychrobacter sp. JB385 OX=1434841 GN=CZ794_05845 PE=3 SV=1	tr|A0A1R4J786|A0A1R4J786_9GAMM	Psychrobacter sp. JB385	1434841	CZ794_05845	MSNNRRSPFLTVVMIAVVILLTVAIILWFKPNNNSVVSTQVASTTTDSPINDSESNLVSSDQDTNTSPTQGNTLLVTGLENLPRSLQGTTVDGEIIIDENKQLVVTEGLRRLFDYFLSAFGEEEESVIHERIKAYIRNHTPEPAASQAIDIFNQYVAYLKALPEIEKRYGNLQLQATQSGKLDLNVVAQRKQDVAKLRQQHFDKPTISAFFGAEEVYDNYSVEMIKINQNEQLSDTQKEVARQDYISRMPDTVTKTNIEQQANINALITRTEQMKAKGATAEELYKMRRELVGAPAAARLAQVDQEDASFDQRFTQYQTQKQLLLSQNSSNAQTQIEQIEQQLFDESERKRLSGYAALQQQKATRSN	SPFLTVVMIAVVILLTVAIILWF	7	29	KPNNNSVVSTQVASTTTDSPINDSESNLVSSDQDTNTSPTQGNTLLVTGL	30	79	50	ENLPRSLQGTTVDGEIIIDENKQLVVTEGLRRLFDYFLSAFGEEEESVIHERIKAYIRNHTPEPAASQAIDIFNQYVAYLKALPEIEKRYGNLQLQATQSGKLDLNVVAQRKQDVAKLRQQHFDKPTISAFFGAEEVYDNYSVEMIKINQNEQLSDTQKEVARQDYISRMPDTVTKTNIEQQANINALITRTEQMKAKGATAEELYKMRRELVGAPAAARLAQVDQEDASFDQRFTQYQTQKQLLLSQNSSNAQTQIEQIEQQLFDESERKRLSGYA	80	356
tr|A0A1R7QBE2|A0A1R7QBE2_ACIJO Lipase chaperone OS=Acinetobacter johnsonii OX=40214 GN=lifO PE=3 SV=1	tr|A0A1R7QBE2|A0A1R7QBE2_ACIJO	Acinetobacter johnsonii	40214	lifO	MQKKKLWLIFAVIIVVILGFLIWLAPNATVGSNQGPISSSAQNTTGLLPAASDLPHASGLSFVSNSQQDTEINCQLVLDQSNRLVVNEQTRNCFEYFITQYGEKNIDQIKQDFKAYIQQGYQEPALKQILDLWTRYLDYRVQLGSLKEPSLDKEDPEYYRKIFASMKTLRSQFFSDYEVDGLFGAENTYHEYTLDRMSIMADQSLTEVQKAQKLKELFAQLPEDWKENLEQLSKLEDLRKLTSDIKARGGSAEEIREMRQNLVGAEATVRLEKLDQDRNNWKSRVNTYLEQRDSILKSNMSQDAQQQAIQKLRDQQFNNSQEQLRLGAFETTHDTGGKLPFAD	WLIFAVIIVVILGFLIWLAP	7	26	NATVGSNQGPISSSAQNTTGLLPAASDLPHASGLS	27	61	35	FVSNSQQDTEINCQLVLDQSNRLVVNEQTRNCFEYFITQYGEKNIDQIKQDFKAYIQQGYQEPALKQILDLWTRYLDYRVQLGSLKEPSLDKEDPEYYRKIFASMKTLRSQFFSDYEVDGLFGAENTYHEYTLDRMSIMADQSLTEVQKAQKLKELFAQLPEDWKENLEQLSKLEDLRKLTSDIKARGGSAEEIREMRQNLVGAEATVRLEKLDQDRNNWKSRVNTYLEQRDSILKSNMSQDAQQQAIQKLRDQQFNNSQEQLRLGAFETTHD	62	334
tr|A0A1S2CFW5|A0A1S2CFW5_9GAMM Lipase chaperone OS=Marinobacter sp. AC-23 OX=1879031 GN=lifO PE=3 SV=1	tr|A0A1S2CFW5|A0A1S2CFW5_9GAMM	Marinobacter sp. AC-23	1879031	lifO	MKSVSRLAFTVPVIIAVVIALWLLADGAENQPASARPYGNAADIKTNDADFSTGHQQPPSKLVGESAELTVPGQPPASLAGTTEPGGWAKTDRFGNLVPTGDLRQLFEYYLSALGEETLSQLVARIRLALSVLEEPARGQALDTLGRYLDYKLALSDLEAAYGEAGASEPAEIERRMLEIHALRRTWMDAATAEAFFADEETIDRFQLKKRSIGKDSSLTEQQREEALAEAEMALPEPVRKARQDTRKFSRYEQARVAMANDPEALRAWRRQEFGDEAAEKLEGLDAEQKDWNRRWQSYAKEREALEASGLAEPEREEGLTRLREKYFSESERVRAQALDSIQ	LAFTVPVIIAVVIALWLLA	7	25	DGAENQPASARPYGNAADIKTNDADFSTGHQQPPSKLVGESAELTVPG	26	73	48	QPPASLAGTTEPGGWAKTDRFGNLVPTGDLRQLFEYYLSALGEETLSQLVARIRLALSVLEEPARGQALDTLGRYLDYKLALSDLEAAYGEAGASEPAEIERRMLEIHALRRTWMDAATAEAFFADEETIDRFQLKKRSIGKDSSLTEQQREEALAEAEMALPEPVRKARQDTRKFSRYEQARVAMANDPEALRAWRRQEFGDEAAEKLEGLDAEQKDWNRRWQSYAKEREALEASGLAEPEREEGLTRLREKYFSESERVRAQALDSI	74	342
tr|A0A1S8CW13|A0A1S8CW13_9GAMM Lipase chaperone OS=Alkanindiges hydrocarboniclasticus OX=1907941 GN=lifO PE=3 SV=1	tr|A0A1S8CW13|A0A1S8CW13_9GAMM	Alkanindiges hydrocarboniclasticus	1907941	lifO	MKKILEKGGLVIGITIFCLVVLLMIWQLKPKSTEILVSQNVGTLQKASAAINIPTAVQMSLNPKPVAQLPTLAPSLRGTEVDCSLAIDQEKQLILTTGIRNCFDYFLSSLGEKTESQLVADIDLYLNTVLPPTASPYALQLLDKYMAYRHASQQQSLKFTKIEKITPEVLEGILYRVKNLRQQFFTPPEEEAFFGNEDAYTQYTIAEMKINADSSLSAAQKAEQIADLIARQPPELAKSMKSLMQYAEIQKLTKQIQAQGGSPEELRKMRVNLVGEAAADRLAVLDANNAIWQKQVNSYLAAREQINVSVADPQARQREIDSLRASMFNTPEQQLRVQTYEQISLKRN	KGGLVIGITIFCLVVLLMIW	7	26	QLKPKSTEILVSQNVGTLQKASAAINIPTAVQMSLNPKPVAQ	27	68	42	LPTLAPSLRGTEVDCSLAIDQEKQLILTTGIRNCFDYFLSSLGEKTESQLVADIDLYLNTVLPPTASPYALQLLDKYMAYRHASQQQSLKFTKIEKITPEVLEGILYRVKNLRQQFFTPPEEEAFFGNEDAYTQYTIAEMKINADSSLSAAQKAEQIADLIARQPPELAKSMKSLMQYAEIQKLTKQIQAQGGSPEELRKMRVNLVGEAAADRLAVLDANNAIWQKQVNSYLAAREQINVSVADPQARQREIDSLRASMFNTPEQQLRVQTYEQI	69	343
tr|A0A1S8CXQ6|A0A1S8CXQ6_9GAMM Lipase chaperone OS=Alkanindiges hydrocarboniclasticus OX=1907941 GN=lifO PE=3 SV=1	tr|A0A1S8CXQ6|A0A1S8CXQ6_9GAMM	Alkanindiges hydrocarboniclasticus	1907941	lifO	MSKNKLRYVLLAVAAILVLALLYWIRPANGVLQAAAPLNNTTAPTSHSSTINILQATSLASGQQFKTGLENLPKSLQGTEVDGMFEVDEHGNLRITRYVRQTFDYFLSALGEEDLATILNRLRAYIADKLPPRAAAQASALLDTYIAYREALSKLPPVPDALNNLTAVRQQKQTIADLRSRYFDRNTTQAFFGDEEAYDEYTLSRLEILQNKNFTEAQKAEKIRQLQQQQPVALQEEIRAINQFQELNSLTRQWKQNKGTTEELRRIREQIVGPEAADRLEALDRETQQWDNRMNDYLGQRDQILNNTSLSTEGRQQLIALIRQKSFNTQELVRVDALERLHDQGALP	RYVLLAVAAILVLALLYWI	7	25	RPANGVLQAAAPLNNTTAPTSHSSTINILQATSLASGQQFKTGLE	26	70	45	NLPKSLQGTEVDGMFEVDEHGNLRITRYVRQTFDYFLSALGEEDLATILNRLRAYIADKLPPRAAAQASALLDTYIAYREALSKLPPVPDALNNLTAVRQQKQTIADLRSRYFDRNTTQAFFGDEEAYDEYTLSRLEILQNKNFTEAQKAEKIRQLQQQQPVALQEEIRAINQFQELNSLTRQWKQNKGTTEELRRIREQIVGPEAADRLEALDRETQQWDNRMNDYLGQRDQILNNTSLSTEGRQQLIALIRQKSFNTQELVRVDALERLHD	71	343
tr|A0A1S8CZT2|A0A1S8CZT2_9GAMM Lipase chaperone OS=Alkanindiges hydrocarboniclasticus OX=1907941 GN=lifO PE=3 SV=1	tr|A0A1S8CZT2|A0A1S8CZT2_9GAMM	Alkanindiges hydrocarboniclasticus	1907941	lifO	MKKKYLLATTLVVVLAIAVTSLILWLKPDNPSTLSAHDVPFTTQSHAQQTTSLQDPVAVKISSPTEAAEGLSASLQDTELDCALEATSAGQLVLNVNIRRCFEYFLTQIGEKPLTAIDQQVKQYISQNLPDSAATQATDLWQRYLKYREAEGKLQNSGANTDPDHLQRVLNQLIQLRQQYFNPAELNALFGDEITYNQYTIDRLSILDNKALSAAQKAQQLKQRFAQLPQDLQKNLQDMSKLQDLRALTQQIRQKNGSKAELQQMREQLVGHEAAERLDQLDQSRASWQNRVQDYLSQRQSILNSNQAAEDKQQAITALRERQFSNEAERQRAVTYEHFKDQGTNISELLQ	YLLATTLVVVLAIAVTSLILWL	5	26	KPDNPSTLSAHDVPFTTQSHAQQTTSLQDPVAVKISSPTEAAEG	27	70	44	LSASLQDTELDCALEATSAGQLVLNVNIRRCFEYFLTQIGEKPLTAIDQQVKQYISQNLPDSAATQATDLWQRYLKYREAEGKLQNSGANTDPDHLQRVLNQLIQLRQQYFNPAELNALFGDEITYNQYTIDRLSILDNKALSAAQKAQQLKQRFAQLPQDLQKNLQDMSKLQDLRALTQQIRQKNGSKAELQQMREQLVGHEAAERLDQLDQSRASWQNRVQDYLSQRQSILNSNQAAEDKQQAITALRERQFSNEAERQRAVTYEHFK	71	340
tr|A0A1T1H4X7|A0A1T1H4X7_9GAMM Lipase chaperone OS=Acinetobacter amyesii OX=2942470 GN=lifO PE=3 SV=1	tr|A0A1T1H4X7|A0A1T1H4X7_9GAMM	Acinetobacter amyesii	2942470	lifO	MQKNKLWLIIALVVIAVAAFIFWLAPKASQNDPSDQSIQQQNTPLTQGESATAQATSGSSLLSPSQQDTEVNCQISMDGSNRLIVNEQTRNCFEYFITQYGEKSIDQIKKDFKAYIAQGHKEPALSQIYDLWDRYMKYREQLGNLQPPSDDKESPQYYRSIYSSTQNLRKQFFSDYEIEGLFGKENTYHEYTLKRMEVVNDKKLSESEKAKKLKALFDELPEDWKENLEQINKLEDLRKLTADIKARGGSSEEIHQMRLNLVGPEATQRLENLDTQRSSWKSSVNQYLTERDSIVKSNMSDSAKQQAVQQLRNQHFKSKEDQLRVSTFESVHDQGGKLPFAE	WLIIALVVIAVAAFIFWLAP	7	26	KASQNDPSDQSIQQQNTPLTQGESATAQATSGSS	27	60	34	LLSPSQQDTEVNCQISMDGSNRLIVNEQTRNCFEYFITQYGEKSIDQIKKDFKAYIAQGHKEPALSQIYDLWDRYMKYREQLGNLQPPSDDKESPQYYRSIYSSTQNLRKQFFSDYEIEGLFGKENTYHEYTLKRMEVVNDKKLSESEKAKKLKALFDELPEDWKENLEQINKLEDLRKLTADIKARGGSSEEIHQMRLNLVGPEATQRLENLDTQRSSWKSSVNQYLTERDSIVKSNMSDSAKQQAVQQLRNQHFKSKEDQLRVSTFESVHD	61	333
tr|A0A1T1JI93|A0A1T1JI93_9GAMM Lipase chaperone OS=Acinetobacter sp. MF4640 OX=1960826 GN=lifO PE=3 SV=1	tr|A0A1T1JI93|A0A1T1JI93_9GAMM	Acinetobacter sp. MF4640	1960826	lifO	MQKKKLWLIFAVIIVVILGFLIWLAPNATVGSNQGPVRSSSPNTTGLLPAASDLPHASGLPFVSNSQQDTEVNCQLVLDQGNRLVVNEQTRNCFEYFITQYGEKNIDQIKQDFKAYIQQGYQEPALKQILDLWTRYLDYRVQLGSLKEPNLNKEDPEYYRKIFTLMKNLRSQFFSDYEIEGLFGAENTYHEYTLDRMSIMADQSLTEVQKAQKLKELFAQLPEDWKENLEQLSKLEDLRKLTSDIKARGGSAEEIRQMRQNLVGAEATVRLEKLDQDRNNWKSRVNTYLEQRDSILNSNMSQDAQQQAIQKLRDQQFNNSQEQLRLGAFETTHDTGGKLPFAD	WLIFAVIIVVILGFLIWLAPNAT	7	29	VGSNQGPVRSSSPNTTGLLPAASDLPHASGL	30	60	31	PFVSNSQQDTEVNCQLVLDQGNRLVVNEQTRNCFEYFITQYGEKNIDQIKQDFKAYIQQGYQEPALKQILDLWTRYLDYRVQLGSLKEPNLNKEDPEYYRKIFTLMKNLRSQFFSDYEIEGLFGAENTYHEYTLDRMSIMADQSLTEVQKAQKLKELFAQLPEDWKENLEQLSKLEDLRKLTSDIKARGGSAEEIRQMRQNLVGAEATVRLEKLDQDRNNWKSRVNTYLEQRDSILNSNMSQDAQQQAIQKLRDQQFNNSQEQLRLGAFETTHD	61	334
tr|A0A1U6GJN0|A0A1U6GJN0_9GAMM Lipase chaperone OS=Psychrobacter sp. DAB_AL43B OX=1028416 GN=lifO1 PE=3 SV=1	tr|A0A1U6GJN0|A0A1U6GJN0_9GAMM	Psychrobacter sp. DAB_AL43B	1028416	lifO1	MSYNRRSPFLPVVIIAVIIAITVAVILWFKPNNSSVNASQSLSATDNNDAENSSINMANPSNGAGMSSNKNSTQFATGLENLPRSLQGTDVDGDIIIDENKQLVVTEGLRRLFDYFLSALGEEEEAIIYARVESYIRSHTPEPAASQAVTIFDQYIAYLKSIPDIENRYGNLQLQATEKGELDLNVVAQQKQDVAKLRQRHFAKETITAFFGAEDEYDDYSIEMVRINQNQQLSEAQKEAAKQDHISRMPDNSTKANIAKQANLNELMSRTEQMQAKGATAEELYNMRRDLVGAPAAARLAQVDQEDANFEQRFNQYQVQKQRLLSQNTDKTQAQTQINQIEQQLFNEAERKRLAGYAALQQQKAADIN	SPFLPVVIIAVIIAITVAVILWF	7	29	KPNNSSVNASQSLSATDNNDAENSSINMANPSNGAGMSSNKNSTQFATGLE	30	80	51	NLPRSLQGTDVDGDIIIDENKQLVVTEGLRRLFDYFLSALGEEEEAIIYARVESYIRSHTPEPAASQAVTIFDQYIAYLKSIPDIENRYGNLQLQATEKGELDLNVVAQQKQDVAKLRQRHFAKETITAFFGAEDEYDDYSIEMVRINQNQQLSEAQKEAAKQDHISRMPDNSTKANIAKQANLNELMSRTEQMQAKGATAEELYNMRRDLVGAPAAARLAQVDQEDANFEQRFNQYQVQKQRLLSQNTDKTQAQTQINQIEQQLFNEAERKRLAGYAA	81	359
tr|A0A1U6GLG2|A0A1U6GLG2_9GAMM Lipase chaperone OS=Psychrobacter sp. DAB_AL43B OX=1028416 GN=lifO3 PE=3 SV=1	tr|A0A1U6GLG2|A0A1U6GLG2_9GAMM	Psychrobacter sp. DAB_AL43B	1028416	lifO3	MNNKRHTQTIIIIALLLLAVLTGLIWWLKPKSVSIPAKETKISSTTLSTSLTNTTDTANDNNQITNSDNLSRFTTGLEQLPNSLKGTDVDGGIIVDENRQLVVTEGLRRLFDYFLSAMGEEDEATIIARVEAYIRSHTPEPAASSAIQIFQQYVNYLKGLDDLQANYGSLQMQTTQAGKLDLNLIAQRRQDVNRLRQQLFDQPTIEAFFGGEDAYEDYSVAMLSIEQDTGLDEAQKKARREDYISRLPDGDIKQNFQQQANFGELTQRTEEMKAKGASAEELFAMRRGLVGEAAASRLAEVDTREADFDNRFNQYQAKRQALINSAGNEAGARAQIEQLERSQFNEDERKRLTGYAELQEIEKIKSNK	TIIIIALLLLAVLTGLIWWL	9	28	KPKSVSIPAKETKISSTTLSTSLTNTTDTANDNNQITNSDNLSRFTTGLE	29	78	50	QLPNSLKGTDVDGGIIVDENRQLVVTEGLRRLFDYFLSAMGEEDEATIIARVEAYIRSHTPEPAASSAIQIFQQYVNYLKGLDDLQANYGSLQMQTTQAGKLDLNLIAQRRQDVNRLRQQLFDQPTIEAFFGGEDAYEDYSVAMLSIEQDTGLDEAQKKARREDYISRLPDGDIKQNFQQQANFGELTQRTEEMKAKGASAEELFAMRRGLVGEAAASRLAEVDTREADFDNRFNQYQAKRQALINSAGNEAGARAQIEQLERSQFNEDERKRLTGYAE	79	357
tr|A0A1V2UZW3|A0A1V2UZW3_9GAMM Lipase chaperone OS=Acinetobacter genomosp. 33YU OX=1675530 GN=lifO PE=3 SV=1	tr|A0A1V2UZW3|A0A1V2UZW3_9GAMM	Acinetobacter genomosp. 33YU	1675530	lifO	MQRMQKKILWCVLGFFILSLIACVYWLSPDSKSASPQRNQEEAKSLAATSQTTLNSSLNQNIYSSKSQQDTQVNCQLKVDSNQHLVVNSQTRDCFEYFITQYGEGNLQQVKTHFEKFIQDQYLEPARSQIIDLWNRYLKYREELAHIQTPQSKQQDQSYFQKIFNSIQDIRKRFFSASEIEGLFSTEDVYQNYTLDRMKILEDSSLSEIEKAQKLKERFEQLPVDWQQNLQELSKLDDLHTLTKQIKARNGSAEELRQMRTALVGAEATQRLETLDTQRNAWQQRVTGYLNQRDEVLNSSMSDSAKNQAIQQLRQQQFSSSQEQLRLQTFEKVHDKGGELPFSY	KILWCVLGFFILSLIACVYWLSP	7	29	DSKSASPQRNQEEAKSLAATSQTTLNSSLNQN	30	61	32	IYSSKSQQDTQVNCQLKVDSNQHLVVNSQTRDCFEYFITQYGEGNLQQVKTHFEKFIQDQYLEPARSQIIDLWNRYLKYREELAHIQTPQSKQQDQSYFQKIFNSIQDIRKRFFSASEIEGLFSTEDVYQNYTLDRMKILEDSSLSEIEKAQKLKERFEQLPVDWQQNLQELSKLDDLHTLTKQIKARNGSAEELRQMRTALVGAEATQRLETLDTQRNAWQQRVTGYLNQRDEVLNSSMSDSAKNQAIQQLRQQQFSSSQEQLRLQTFEKVHD	62	335
tr|A0A1W0CXC1|A0A1W0CXC1_9NEIS Lipase chaperone OS=Chromobacterium haemolyticum OX=394935 GN=lifO PE=3 SV=1	tr|A0A1W0CXC1|A0A1W0CXC1_9NEIS	Chromobacterium haemolyticum	394935	lifO	MMRRAWVGWACALLLGGLVWLGRPGADEATAQAGGSAPLAAAPSLRGTQVDGRASAEASGALRVDAELRRLFDYQLAALGERDLPAVRKAVQQALQAQLNGAALKQALELFDRYVAYRRALSDGKAAAGGVAERLQQMRALRLQFLSASEVAGLFGEEDVYDDFTVKRLRIAADVSLSAEQKAARLKALEAGLPADLRAARLEPVKHLSLAEAEEALRKKGGGEQELYALRAGMVGQAAADRLSQLDREQAQWQSRVEAYRLEARRLQTVAGLDAAQRRQALAGWRAQRFNTQEQLRLDAFVPPQ	AWVGWACALLLGGLVWLG	5	22	RPGADEATAQAGGSA	23	37	15	PLAAAPSLRGTQVDGRASAEASGALRVDAELRRLFDYQLAALGERDLPAVRKAVQQALQAQLNGAALKQALELFDRYVAYRRALSDGKAAAGGVAERLQQMRALRLQFLSASEVAGLFGEEDVYDDFTVKRLRIAADVSLSAEQKAARLKALEAGLPADLRAARLEPVKHLSLAEAEEALRKKGGGEQELYALRAGMVGQAAADRLSQLDREQAQWQSRVEAYRLEARRLQTVAGLDAAQRRQALAGWRAQRFNTQEQLRLDAF	38	301
tr|A0A1W0D3L8|A0A1W0D3L8_9NEIS Lipase chaperone OS=Chromobacterium haemolyticum OX=394935 GN=lifO PE=3 SV=1	tr|A0A1W0D3L8|A0A1W0D3L8_9NEIS	Chromobacterium haemolyticum	394935	lifO	MMRRAWVGWACALLLGGLVWLGRPGADEAAAQAGGSAPQAAPSLRGTQVDGRASAEASGALRVDAELRRLFDYQLAALGERDLPAVRKAVQQVLQAQLNGAALKQALELFDRYVAYRRALSDGKAAAGGVAERLQQMRALRLQFLSESEVAGLFGEEDVYDDFTVKRLRIAADVSLSAEQKAARLKALEAGLPADLRAARLEPVKHLTLAEAEETLRNKGGGEQELYALRAGMVGQAAADRLSQLDREQAQWQSRVEAYRLEGQRLQTVAGLDAAQRRQALVGWRAQRFNPQEQLRLDAIVPPQ	AWVGWACALLLGGLVWLG	5	22	RPGADEAAAQAGGSAPQ	23	39	17	AAPSLRGTQVDGRASAEASGALRVDAELRRLFDYQLAALGERDLPAVRKAVQQVLQAQLNGAALKQALELFDRYVAYRRALSDGKAAAGGVAERLQQMRALRLQFLSESEVAGLFGEEDVYDDFTVKRLRIAADVSLSAEQKAARLKALEAGLPADLRAARLEPVKHLTLAEAEETLRNKGGGEQELYALRAGMVGQAAADRLSQLDREQAQWQSRVEAYRLEGQRLQTVAGLDAAQRRQALVGWRAQRFNPQEQLRLDAI	40	300
tr|A0A1W6K5R7|A0A1W6K5R7_9GAMM Lipase chaperone OS=Marinobacter salarius OX=1420917 GN=lifO PE=3 SV=1	tr|A0A1W6K5R7|A0A1W6K5R7_9GAMM	Marinobacter salarius	1420917	lifO	MRGFLRFVTTALVVMALIAAGMVIFFGDTPTPAQETVDTTADTESSVVPMLDSTSGRGVPSTLVGETAVAVPDTMPASLAGTSVPGGWAETDANGSLVPTPQLRQLFEYYLAALGEETLPQLVARIEQALARLEEPARSEALDTLGDYLDYKLALGDLEATYGHDATTNAEDMQRRMAEIRALRRTWMDAQTADAFFAMDEAVDQFQVEQLRIRTDQSLSEKEREQALAEAEKALPEPLRQARRETRKFADYQRAQSEFADDPDALRAWREERFGAEAARELEKVEAEQKVWEAKWRAYSQDLAELDDMGLAGPERKAAIDALRDDYFEGAEKLRAEALDSIR	FVTTALVVMALIAAGMVIFF	7	26	GDTPTPAQETVDTTADTESSVVPMLDSTSGRGVPSTLVGETAVA	27	70	44	VPDTMPASLAGTSVPGGWAETDANGSLVPTPQLRQLFEYYLAALGEETLPQLVARIEQALARLEEPARSEALDTLGDYLDYKLALGDLEATYGHDATTNAEDMQRRMAEIRALRRTWMDAQTADAFFAMDEAVDQFQVEQLRIRTDQSLSEKEREQALAEAEKALPEPLRQARRETRKFADYQRAQSEFADDPDALRAWREERFGAEAARELEKVEAEQKVWEAKWRAYSQDLAELDDMGLAGPERKAAIDALRDDYFEGAEKLRAEALDSI	71	342
tr|A0A1W6K5X0|A0A1W6K5X0_9GAMM Lipase chaperone OS=Marinobacter salarius OX=1420917 GN=MARSALSMR5_00672 PE=3 SV=1	tr|A0A1W6K5X0|A0A1W6K5X0_9GAMM	Marinobacter salarius	1420917	MARSALSMR5_00672	MNNSDRLNKKALLPLIMTVPVVFACVWFLLADEPRGEAITKAASTPATTSEQPEPGITEAPLAVGEDTPIPYQTPDSLGDQPFASSLAGTNIDGNLRADANGELIVDLETRDFFDYFLNTIGEVSAEQALDQIRTLAQQSLPESAAREAMALLNRYLAYKDASLALGNQGLDPARQHDPAYQLEMLKGALADMKQLRRRMFSADTHEAFFGLEEAYGDYTLATLDIQQRTDLSAEAKNTLAEWHRQQLPEVIRRTETRMIVESRDHRARQQALSDADSPSEAGRRLRELGVDDAQAREVVAYMEEREQFDSQYQQFQQALASLDNSGLAEEDRATQKNRLLNQHFDTEQSRTWARLRALESQSP	LLPLIMTVPVVFACVWFLLA	12	31	DEPRGEAITKAASTPATTSEQPEPGITEAPLAVGEDTPIPYQTPDSLGDQP	32	82	51	FASSLAGTNIDGNLRADANGELIVDLETRDFFDYFLNTIGEVSAEQALDQIRTLAQQSLPESAAREAMALLNRYLAYKDASLALGNQGLDPARQHDPAYQLEMLKGALADMKQLRRRMFSADTHEAFFGLEEAYGDYTLATLDIQQRTDLSAEAKNTLAEWHRQQLPEVIRRTETRMIVESRDHRARQQALSDADSPSEAGRRLRELGVDDAQAREVVAYMEEREQFDSQYQQFQQALASLDNSGLAEEDRATQKNRLLNQHFDTEQSRTWARLRALES	83	361
tr|A0A1W6LDK5|A0A1W6LDK5_9BURK Lipase helper protein OS=Piscinibacter gummiphilus OX=946333 GN=A4W93_21915 PE=3 SV=1	tr|A0A1W6LDK5|A0A1W6LDK5_9BURK	Piscinibacter gummiphilus	946333	A4W93_21915	MITVDRPSPARRPLLAAAACAGLAALVWLAWPSVDPVDLPSAPTAAGAAGASTVTGPGSRPRVLPVPGSSEPVDPARMFDLGVAGDLRVDLETKTALDLIVAELGDNPSAEALAKLERSLRGGLPREAAEQVLAMVQSYRGYTQALARSTALQRPPQTPEEMRQLLAQDAALRRQHFDAATSNALFGVQEAYSRYTLDAQAIESDPRLSAVEKARQIHALRAALPGEVAELEPALSPKASELALRIAELRERGGTEAQVQALRTQYMGSDAASSIGEMDAQNAQWAERHQAFRQQRDALLATSPADPQAAVEQLMAQHFSAEELPGARAYDQQAKR	PLLAAAACAGLAALVWLAWP	13	32	SVDPVDLPSAPTAAGAAGASTVTGPGSRPRVLPVPGSSEPVD	33	74	42	PARMFDLGVAGDLRVDLETKTALDLIVAELGDNPSAEALAKLERSLRGGLPREAAEQVLAMVQSYRGYTQALARSTALQRPPQTPEEMRQLLAQDAALRRQHFDAATSNALFGVQEAYSRYTLDAQAIESDPRLSAVEKARQIHALRAALPGEVAELEPALSPKASELALRIAELRERGGTEAQVQALRTQYMGSDAASSIGEMDAQNAQWAERHQAFRQQRDALLATSPADPQAAVEQLMAQHFSAEELPGARAYDQ	75	332
tr|A0A1W6LEU7|A0A1W6LEU7_9BURK Lipase chaperone OS=Piscinibacter gummiphilus OX=946333 GN=lifO PE=3 SV=1	tr|A0A1W6LEU7|A0A1W6LEU7_9BURK	Piscinibacter gummiphilus	946333	lifO	MGAIVVHKPRSARWAGLVFGSVAIGVALAWWVHADDIAGAPRALASAPVADAAPVSPAPVVRGTTATSAVFQTGVEALPASLRGTEVSGELEEDAQGNLKLTRGVRNVFDYFLSATGEEPAAQQRARVAAFAARHVGPRAAAQVLALFDRYVAYKDDLDARLRDTRPVSLEDMRARVVSVRAARDRHFDPAVVKAFFGDEDTYDTYSLGRLAIMKDTSLSPQEKARRVAALRAGLPESMRSEQDVVEVVETLGTLTEDLKQRSGTASDLRQLRETLVGSEAAERLETLDRQTEAWNHRVADYLRQRAVLLGDVSLADSTRRERVDALRSEAFSATERLRIETIERIQDSGARDATSASRLSVPG	ARWAGLVFGSVAIGVALAWWVHA	12	34	DDIAGAPRALASAPVADAAPVSPAPVVRGTTATSAVFQTGVE	35	76	42	ALPASLRGTEVSGELEEDAQGNLKLTRGVRNVFDYFLSATGEEPAAQQRARVAAFAARHVGPRAAAQVLALFDRYVAYKDDLDARLRDTRPVSLEDMRARVVSVRAARDRHFDPAVVKAFFGDEDTYDTYSLGRLAIMKDTSLSPQEKARRVAALRAGLPESMRSEQDVVEVVETLGTLTEDLKQRSGTASDLRQLRETLVGSEAAERLETLDRQTEAWNHRVADYLRQRAVLLGDVSLADSTRRERVDALRSEAFSATERLRIETIERIQD	77	348
tr|A0A1X0ST10|A0A1X0ST10_PSEAI Lipase chaperone OS=Pseudomonas aeruginosa OX=287 GN=lifO PE=3 SV=1	tr|A0A1X0ST10|A0A1X0ST10_PSEAI	Pseudomonas aeruginosa	287	lifO	MKKILLLIPLAFAASLAWFVWLEPSPAPETAPPASAQAGAVHAPPAASAGEAVPAPQVMPAKVAPLPTSFRGTSVDGSFSVDASGNLLITRDIRNLFDYFLSAVGEEPLQQSLDRLRAYIAAELQEPARGQALALMQQYIDYKKELVLLERDLPRLADLDALRQREAAVKALRARIFSNEAHVAFFADEETYNQFTLERLAIRQDGKLSAEEKAAAIDRLRASLPEDQQESVLPQLQSELQQQTAALQAAGAGPEAIRQMRQQLVGAEATTRLEQLDRQRSAWKGRLDDYFAEKSRIEGNTGLSEADRRAAVERLAEERFSEQERLRLGALEQMRQAEQR	LLLIPLAFAASLAWFVWL	5	22	EPSPAPETAPPASAQAGAVHAPPAASAGEAVPAPQVMPAK	23	62	40	VAPLPTSFRGTSVDGSFSVDASGNLLITRDIRNLFDYFLSAVGEEPLQQSLDRLRAYIAAELQEPARGQALALMQQYIDYKKELVLLERDLPRLADLDALRQREAAVKALRARIFSNEAHVAFFADEETYNQFTLERLAIRQDGKLSAEEKAAAIDRLRASLPEDQQESVLPQLQSELQQQTAALQAAGAGPEAIRQMRQQLVGAEATTRLEQLDRQRSAWKGRLDDYFAEKSRIEGNTGLSEADRRAAVERLAEERFSEQERLRLGALEQMR	63	335
tr|A0A1X7AP64|A0A1X7AP64_9GAMM Lipase chaperone OS=Parendozoicomonas haliclonae OX=1960125 GN=EHSB41UT_03885 PE=3 SV=1	tr|A0A1X7AP64|A0A1X7AP64_9GAMM	Parendozoicomonas haliclonae	1960125	EHSB41UT_03885	MVLPLPKSIALLLAGLLVTLLAGWLLHSAPSQPVQISDNHTDDTNTNSSVERPMLHSGALTTPTQSHTPSPQIRSLRGTSPDGSITVDEQGNIFITAGMRRLFEYYLATLGEQSLSSIRQQFYQAVKTQHNARIAQRATDYLDQYINYRVALAEQQQSLAASSSQLSLSELFRLKTELLTTTRLEYLGAEMTEAFYGDETLYDQYMQEKLAIQSNSSLSADERSIQQQQLAKTWPQFAQPAASERFNTVQQQIETAKEQGASPNDIYVLRSQAYGTEAAERLTALDKRRHQWQTRLDHYQQQKQQLLASGFPPGDSTFQNLIENSFSGPEQHLVLALEKTNKL	IALLLAGLLVTLLAGWLL	9	26	HSAPSQPVQISDNHTDDTNTNSSVERPMLHSGALTTPTQSHTP	27	69	43	SPQIRSLRGTSPDGSITVDEQGNIFITAGMRRLFEYYLATLGEQSLSSIRQQFYQAVKTQHNARIAQRATDYLDQYINYRVALAEQQQSLAASSSQLSLSELFRLKTELLTTTRLEYLGAEMTEAFYGDETLYDQYMQEKLAIQSNSSLSADERSIQQQQLAKTWPQFAQPAASERFNTVQQQIETAKEQGASPNDIYVLRSQAYGTEAAERLTALDKRRHQWQTRLDHYQQQKQQLLASGFPPGDSTFQNLIENSFSGPEQHLVLALEK	70	339
tr|A0A1X7FPT9|A0A1X7FPT9_TRICW Lipase chaperone OS=Trinickia caryophylli OX=28094 GN=lifO PE=3 SV=1	tr|A0A1X7FPT9|A0A1X7FPT9_TRICW	Trinickia caryophylli	28094	lifO	MQGRRIVAAALGAGLVVGAVIVALRAFRENSPSPSAMNAVTAAAMSASVPTSASVGKARPEVAAVLPDSFAGTAVPHLPLDARGHLAVDRVVRDFFDYFLTAQHQMPAGALDAAVRRAVAAQLDGTPAQDEALDLWRRYGAYRDALERLAVLQQPAGASGVDLEAARAAFAERAVVASRTLGPAWSEAFFGREWRHAAYAIERLRIMRDGTLNDAQKAARLSVLVETLPPDEREALRRETDAQATIATVASLDAQASGLSTEALRARAAEALGAQAAARIVEMHEAEAAWRARYADYATQRARIDAMPLAPDEREAQRAKLRERTFSDPGERVRAASLDRTAD	RIVAAALGAGLVVGAVIVALRAF	5	27	RENSPSPSAMNAVTAAAMSASVPTSASVGKARPEV	28	62	35	AAVLPDSFAGTAVPHLPLDARGHLAVDRVVRDFFDYFLTAQHQMPAGALDAAVRRAVAAQLDGTPAQDEALDLWRRYGAYRDALERLAVLQQPAGASGVDLEAARAAFAERAVVASRTLGPAWSEAFFGREWRHAAYAIERLRIMRDGTLNDAQKAARLSVLVETLPPDEREALRRETDAQATIATVASLDAQASGLSTEALRARAAEALGAQAAARIVEMHEAEAAWRARYADYATQRARIDAMPLAPDEREAQRAKLRERTFSDPGERVRAASLDRTA	63	342
tr|A0A1Y0IAU9|A0A1Y0IAU9_9GAMM Lipase chaperone OS=Oleiphilus messinensis OX=141451 GN=OLMES_3248 PE=3 SV=1	tr|A0A1Y0IAU9|A0A1Y0IAU9_9GAMM	Oleiphilus messinensis	141451	OLMES_3248	MKSVNQRARYALQIAAALLIVCVCGVAYIFLSMNWGDGEHDSLSPVIALAEPPATGAESATGQVSGNSNVPDVNAKRVDQNQSIPEAVEWQAESYAAVLAGTEIDGQLQVDSAGNLVLDLSVKDFFDYFLSAVGEVSAADAILEIQKQAQARVPDQAVQQVMQLLESYVAYQHALQEIMDQSLRPPEEQNYTYFAETMEKTFEHIKRLRREYMSPEAADAFFRLEEAYAEFAVNTMKIRAKDHLTPEEQAIQIRALEAKMPDNMHSAQAAARESAELANQARDLFDAGEPEVVIREQLSKNYSTETIDSMLEHYQREQDWQNRLDQYLALHQYVQDSVSDPAEQQQQLETLRHAYFSDDELPRLKAHEAIYRKTVLAQGALP	LQIAAALLIVCVCGVAYIFL	12	31	SMNWGDGEHDSLSPVIALAEPPATGAESATGQVSGNSNVPDVNAKRVDQNQSIPEAVEWQAESYA	32	96	65	AVLAGTEIDGQLQVDSAGNLVLDLSVKDFFDYFLSAVGEVSAADAILEIQKQAQARVPDQAVQQVMQLLESYVAYQHALQEIMDQSLRPPEEQNYTYFAETMEKTFEHIKRLRREYMSPEAADAFFRLEEAYAEFAVNTMKIRAKDHLTPEEQAIQIRALEAKMPDNMHSAQAAARESAELANQARDLFDAGEPEVVIREQLSKNYSTETIDSMLEHYQREQDWQNRLDQYLALHQYVQDSVSDPAEQQQQLETLRHAYFSDDELPRLKAHEAI	97	370
tr|A0A1Y0IC60|A0A1Y0IC60_9GAMM Lipase chaperone OS=Oleiphilus messinensis OX=141451 GN=OLMES_4101 PE=3 SV=1	tr|A0A1Y0IC60|A0A1Y0IC60_9GAMM	Oleiphilus messinensis	141451	OLMES_4101	MNYRPYFIPIALLCLLIMLGMASTYWFKQQVPKRNYQPIDTGITSADEDITFVESNVDDTLSTNRLKESSNLAIPVREYQVHGSLTGSSIAGQLAMDSNGELIVDQNVRFVFEYFLSTLGEQSLESIREEVISLATLELSATARTQLMALYDRFIAYEENKPQGIHSSGQFKFEHSDFQSIYDHLMELQESRREFLGEEVAVAFFEQEELRDRYYIGKKVIETNPAFSDYEKQQQLTELQRSLPRDYQEKLNRIEQFKQVEVEVNYAREQGADKDLIYHLRADVYGHKAALRIQDAEAASDNWRTRYDAYSNAKKVLSSDQSLTDRELSRAIENLRKTHFSDREIREVVRIDRIENS	PYFIPIALLCLLIMLGMASTYWF	5	27	KQQVPKRNYQPIDTGITSADEDITFVESNVDDTLSTNRLKESSNLAIPVREYQ	28	80	53	VHGSLTGSSIAGQLAMDSNGELIVDQNVRFVFEYFLSTLGEQSLESIREEVISLATLELSATARTQLMALYDRFIAYEENKPQGIHSSGQFKFEHSDFQSIYDHLMELQESRREFLGEEVAVAFFEQEELRDRYYIGKKVIETNPAFSDYEKQQQLTELQRSLPRDYQEKLNRIEQFKQVEVEVNYAREQGADKDLIYHLRADVYGHKAALRIQDAEAASDNWRTRYDAYSNAKKVLSSDQSLTDRELSRAIENLRKTHFSDREIREVVRIDRI	81	354
tr|A0A1Y0IDI1|A0A1Y0IDI1_9GAMM Lipase chaperone OS=Oleiphilus messinensis OX=141451 GN=OLMES_4586 PE=3 SV=1	tr|A0A1Y0IDI1|A0A1Y0IDI1_9GAMM	Oleiphilus messinensis	141451	OLMES_4586	MKARIGSALLIVFFGVTGTYLVLSSTHSSRNNLQAETPTVWPPEVSTSDRDNLSALPAETRPEPASNPTPDQPLAGTGIAMPDSLRGTDVDGGLRVDPAGNLIVDKSVKRLFDYFLGTVGEWSVADIRNNLQALVDQTLVEPARTQALDLLDNYLQLKKAIHEYEQQVGETDLLSLQPHQLASMGDRLQYLEDLRRSYLGDSAANAFYSDAEAVDRFTLTKLNVLNNPELSETEKRAIVAQAEADLPVGVKAVRAKNHLHEKLAEAEAELHSSGAGPQQIQSLREDVLGVESAKALAQVEHNQAAFRKKLAEYRRVKAQILDSPLGSIEQEQELHRIRESLFSGKDLSRVEAMERVAVANTRS	IGSALLIVFFGVTGTYLVLS	5	24	STHSSRNNLQAETPTVWPPEVSTSDRDNLSALPAETRPEPASNPTPDQPLAGTG	25	78	54	IAMPDSLRGTDVDGGLRVDPAGNLIVDKSVKRLFDYFLGTVGEWSVADIRNNLQALVDQTLVEPARTQALDLLDNYLQLKKAIHEYEQQVGETDLLSLQPHQLASMGDRLQYLEDLRRSYLGDSAANAFYSDAEAVDRFTLTKLNVLNNPELSETEKRAIVAQAEADLPVGVKAVRAKNHLHEKLAEAEAELHSSGAGPQQIQSLREDVLGVESAKALAQVEHNQAAFRKKLAEYRRVKAQILDSPLGSIEQEQELHRIRESLFSGKDLSRVEAMERV	79	356
tr|A0A1Y0IE43|A0A1Y0IE43_9GAMM Lipase chaperone OS=Oleiphilus messinensis OX=141451 GN=lifO PE=3 SV=1	tr|A0A1Y0IE43|A0A1Y0IE43_9GAMM	Oleiphilus messinensis	141451	lifO	MGPIKRWQRWLPLILAPLIIALIISLDGSEKTSQKPMKAQQLDITAHSQLLPPAPRPGHAGLPRANQQHRESETVQQLPALPKSLQGTSVPDGLAVDRNGQLILNRGLRDVFDYYLSTLGEENPELIQRRILAMLNQALPEPALSQSIAALDRYISYLKSLETLQQYGGVTPDQIDPERLQEQQQELKALREQYLGDTLAQAFFQDDESWADYTIARIRILQNTTLNQIDKARELDVLRTGQPEFVQSQLNAVSVYQDLKQLTSELEEQGANQAEVRLLREQMVGVEAADRLEALDQKRAQFQQRINNWLTQRESLLNQSQLDHDARQRAVKEARASQFEAQEMNRVIAFEHRHDQHNRTN	WQRWLPLILAPLIIALIISLDGS	7	29	EKTSQKPMKAQQLDITAHSQLLPPAPRPGHAGLPRANQQHRESETVQ	30	76	47	QLPALPKSLQGTSVPDGLAVDRNGQLILNRGLRDVFDYYLSTLGEENPELIQRRILAMLNQALPEPALSQSIAALDRYISYLKSLETLQQYGGVTPDQIDPERLQEQQQELKALREQYLGDTLAQAFFQDDESWADYTIARIRILQNTTLNQIDKARELDVLRTGQPEFVQSQLNAVSVYQDLKQLTSELEEQGANQAEVRLLREQMVGVEAADRLEALDQKRAQFQQRINNWLTQRESLLNQSQLDHDARQRAVKEARASQFEAQEMNRVIAFEHRHD	77	355
tr|A0A1Y0IFI5|A0A1Y0IFI5_9GAMM Lipase chaperone OS=Oleiphilus messinensis OX=141451 GN=OLMES_4107 PE=3 SV=1	tr|A0A1Y0IFI5|A0A1Y0IFI5_9GAMM	Oleiphilus messinensis	141451	OLMES_4107	MQMTLKHRYIVLLLGLISGLCAIGIHTWSHVSDVESQAVRSTQPYAETPSYTSEKQSALVKKEELKRNGVHKSFDLKSLPHSLINTQVTGSLEQDSNGHLILNQSVRHVFDYFFTARGEETQAQIALRITHYIKDRLSEPAQSEALMLLDKYIDYHDRLMAYKNNLPEEQPYFPWDNHQGLSTVEELLALRQTVRDNVFTTTETEALFGEDIAYDDLSLAILKVSSDPNLNNDQKRQRISALEQTIPLQQYEQRQKSFSAMNLKHVEKSLRSSNASEEEIYQKRVDLVGSAAADRLALIDERKKQWEKKRLQYLAEKAIIESHSGMTDADKKAAINHLMRNTMGLSQADIKRMEALDHIARIKQNS	YIVLLLGLISGLCAIGIHTWSHV	9	31	SDVESQAVRSTQPYAETPSYTSEKQSALVKKEELKRNGVHKSFDLK	32	77	46	SLPHSLINTQVTGSLEQDSNGHLILNQSVRHVFDYFFTARGEETQAQIALRITHYIKDRLSEPAQSEALMLLDKYIDYHDRLMAYKNNLPEEQPYFPWDNHQGLSTVEELLALRQTVRDNVFTTTETEALFGEDIAYDDLSLAILKVSSDPNLNNDQKRQRISALEQTIPLQQYEQRQKSFSAMNLKHVEKSLRSSNASEEEIYQKRVDLVGSAAADRLALIDERKKQWEKKRLQYLAEKAIIESHSGMTDADKKAAINHLMRNTMGLSQADIKRMEALDHI	78	359
tr|A0A1Y0IGF5|A0A1Y0IGF5_9GAMM Lipase chaperone OS=Oleiphilus messinensis OX=141451 GN=lifO PE=3 SV=1	tr|A0A1Y0IGF5|A0A1Y0IGF5_9GAMM	Oleiphilus messinensis	141451	lifO	MNKFTLFGLTGIIMVSGAVFAYWNLSSDTRNTPIQLLSASPLESKRLAKQTVVSASTETAAPLTIDTAKRVNARIHEHSKQTQEHLSTRGLPESLQGVRHEIRLQTDPQGNLIINRDVKDLIEFYLSAVGEAPLASILLQIQHDFAQQLQFPARDQANQILRNFVDYKIALAEQAPSAMNHATTPEYSSGMLRQQKSQVQQLREQFFTPDQYDSFFAEEDTYDNYMLDQLDISRNEHLSQEEKRIQSAALAATLPPEVKQLRESVSRFGELHQETEQLKSQGASAGQLFEVRAEKLGSEAATALAELDQQRANWKQRLNQYVEQRNLIRASDMSSADQVTAIKSLIEDSFKGTERIRVRALDADI	FTLFGLTGIIMVSGAVFAYWNLS	4	26	SDTRNTPIQLLSASPLESKRLAKQTVVSASTETAAPLTIDTAKRVNARIHEHSKQTQEHLSTR	27	89	63	GLPESLQGVRHEIRLQTDPQGNLIINRDVKDLIEFYLSAVGEAPLASILLQIQHDFAQQLQFPARDQANQILRNFVDYKIALAEQAPSAMNHATTPEYSSGMLRQQKSQVQQLREQFFTPDQYDSFFAEEDTYDNYMLDQLDISRNEHLSQEEKRIQSAALAATLPPEVKQLRESVSRFGELHQETEQLKSQGASAGQLFEVRAEKLGSEAATALAELDQQRANWKQRLNQYVEQRNLIRASDMSSADQVTAIKSLIEDSFKGTERIRVRALDA	90	363
tr|A0A1Y3C9H1|A0A1Y3C9H1_9GAMM Lipase chaperone OS=Acinetobacter sp. ANC 3903 OX=1977883 GN=lifO PE=3 SV=1	tr|A0A1Y3C9H1|A0A1Y3C9H1_9GAMM	Acinetobacter sp. ANC 3903	1977883	lifO	MHKNHKLWIILVVILVCLGVLLFWLAPSQSTAEQTEAAQTADVQNNTLTSSMPATTDQSRALVSHSQQDTQVNCQLGLDKANHLIVNEQTRNCFEYFITEYGEKDLKQIKHDFKAYIQLNYKEPALGQIIDLWNRYMDYREKLGDLQAPNIDKEDSKYYQSVFANMKNLRKQLFSDYEIEGLFGTEDTYHEYTLNRMAVLADKSLTEAQKAQKLKDLFNQLPEDWKENLEQLNKLEDLRKLTADIKARGGSAEEIHQMRTNLVGPEATQRLEALDSQRTDWKDKVNQYLNERDSIMKSGMSDEAKQQAVQKLRTQHFKKPEEQLRVGTFETIHDQGGKLPYSE	LWIILVVILVCLGVLLFWLA	7	26	PSQSTAEQTEAAQTADVQNNTLTSSMPATTDQSR	27	60	34	ALVSHSQQDTQVNCQLGLDKANHLIVNEQTRNCFEYFITEYGEKDLKQIKHDFKAYIQLNYKEPALGQIIDLWNRYMDYREKLGDLQAPNIDKEDSKYYQSVFANMKNLRKQLFSDYEIEGLFGTEDTYHEYTLNRMAVLADKSLTEAQKAQKLKDLFNQLPEDWKENLEQLNKLEDLRKLTADIKARGGSAEEIHQMRTNLVGPEATQRLEALDSQRTDWKDKVNQYLNERDSIMKSGMSDEAKQQAVQKLRTQHFKKPEEQLRVGTFETIHD	61	334
tr|A0A1Y3CFH2|A0A1Y3CFH2_9GAMM Lipase chaperone OS=Acinetobacter sp. ANC 4470 OX=1977881 GN=lifO PE=3 SV=1	tr|A0A1Y3CFH2|A0A1Y3CFH2_9GAMM	Acinetobacter sp. ANC 4470	1977881	lifO	MQKYKLWVILALIVLCIGAVLFWLAPSQSSADQTNSAQTITTQGNLSTENNTTESIRGQNLVSKSQQDTEINCQLRLDHTNRLIVNEQTRNCFEYFITQYGEKDLKQIKADFKTYIEQSYQEPARAQILDLWNRYMDYREKLGHLPAPNIDKEDPKYYQSIFANMKNLRQQLFSNYEIDGLFGTEDIYHEYTLNRMTVLDDKNLTEAQKAEKLKNLFNQLPEDWKENLQQLNKLEDLRKLTADIKARGGSAEEIHQMRTNLVGPEVTQRLETLDTERSDWKNKVDGYLNERDSVMKSGMSDTAKQKAVQQLRQQHFNKSEEQLRVSTFESIHDQGGKLPFSE	WVILALIVLCIGAVLFWLAP	7	26	SQSSADQTNSAQTITTQGNLSTENNTTESIRGQN	27	60	34	LVSKSQQDTEINCQLRLDHTNRLIVNEQTRNCFEYFITQYGEKDLKQIKADFKTYIEQSYQEPARAQILDLWNRYMDYREKLGHLPAPNIDKEDPKYYQSIFANMKNLRQQLFSNYEIDGLFGTEDIYHEYTLNRMTVLDDKNLTEAQKAEKLKNLFNQLPEDWKENLQQLNKLEDLRKLTADIKARGGSAEEIHQMRTNLVGPEVTQRLETLDTERSDWKNKVDGYLNERDSVMKSGMSDTAKQKAVQQLRQQHFNKSEEQLRVSTFESIHD	61	333
tr|A0A1Y3CMG2|A0A1Y3CMG2_9GAMM Lipase chaperone OS=Acinetobacter silvestris OX=1977882 GN=lifO PE=3 SV=1	tr|A0A1Y3CMG2|A0A1Y3CMG2_9GAMM	Acinetobacter silvestris	1977882	lifO	MQKKYRGIILGFIIVVILAFIFWLKPHDSNQGNKENSPHIQAQTNASTITAANMTTESSQAFSSQSQQDTQINCQIHADQSNHLVVNAQTKDCFEYFITQYGEKNIQQIKTDFIHYVKASFKEPILSQLSDLWSRYLQYREQLGQLTAPNVKPEDPQYYRTIFSNIKNLRTQFFSGYEIEGLFGKEDTYNNYTLDRIEVMDDKHLSPEEKAQKLKKLFNNLPEDWKENLQQLSQLEDLRKLTAEIKARGGSADELHQMRTNLVGPEATQRLEKLDVQRDDWKQRVNQYLTDRDHITQSSMSDAAKQAAVEQLKAQQFNNSSEQLRLHTFERVHDQGGKLPFSN	GIILGFIIVVILAFIFWL	7	24	KPHDSNQGNKENSPHIQAQTNASTITAANMTTESSQ	25	60	36	AFSSQSQQDTQINCQIHADQSNHLVVNAQTKDCFEYFITQYGEKNIQQIKTDFIHYVKASFKEPILSQLSDLWSRYLQYREQLGQLTAPNVKPEDPQYYRTIFSNIKNLRTQFFSGYEIEGLFGKEDTYNNYTLDRIEVMDDKHLSPEEKAQKLKKLFNNLPEDWKENLQQLSQLEDLRKLTAEIKARGGSADELHQMRTNLVGPEATQRLEKLDVQRDDWKQRVNQYLTDRDHITQSSMSDAAKQAAVEQLKAQQFNNSSEQLRLHTFERVHD	61	334
tr|A0A1Y3CWH0|A0A1Y3CWH0_9GAMM Lipase chaperone OS=Acinetobacter sp. ANC 4169 OX=1977879 GN=lifO PE=3 SV=1	tr|A0A1Y3CWH0|A0A1Y3CWH0_9GAMM	Acinetobacter sp. ANC 4169	1977879	lifO	MQKHHKLWIILVVILVCLGVLLFWLAPSQSTAEQTEAAQTADVQNNALTSSMPATTDQSRALVSHSQQDTEVNCQLRLDNANRLIVNEQTRNCFEYFITEYGEKDLKQIKHDFKAYIQLNHKEPALGQIIDLWNRYMDYREKLGDLQAPNIDKEDPKYYQSVFANMKNLRKQLFSDYEIEGLFGTEDSYHEYTLNRMAVLADKSLTEAQKAQKLKDLFNQLPEDWKENLEQLNKLEDLRKLTADIKARGGSAEEIHQMRTNLVGPEATQRLEALDSQRTDWKDKVNQYLNERDSIMQSGMSDEAKQQAVQKLRTQHFKKPEEQLRVGTFETIHDQGGKLPYSE	LWIILVVILVCLGVLLFWLA	7	26	PSQSTAEQTEAAQTADVQNNALTSSMPATTDQSR	27	60	34	ALVSHSQQDTEVNCQLRLDNANRLIVNEQTRNCFEYFITEYGEKDLKQIKHDFKAYIQLNHKEPALGQIIDLWNRYMDYREKLGDLQAPNIDKEDPKYYQSVFANMKNLRKQLFSDYEIEGLFGTEDSYHEYTLNRMAVLADKSLTEAQKAQKLKDLFNQLPEDWKENLEQLNKLEDLRKLTADIKARGGSAEEIHQMRTNLVGPEATQRLEALDSQRTDWKDKVNQYLNERDSIMQSGMSDEAKQQAVQKLRTQHFKKPEEQLRVGTFETIHD	61	334
tr|A0A1Y3D484|A0A1Y3D484_9GAMM Lipase chaperone OS=Acinetobacter sp. ANC 4648 OX=1977875 GN=lifO PE=3 SV=1	tr|A0A1Y3D484|A0A1Y3D484_9GAMM	Acinetobacter sp. ANC 4648	1977875	lifO	MQGTQKKYWVIGLSFIIMLILAFIFGLKPHYLKQDTRVNSSDIQDQTQASHAETSTNTTSQTHMFSSQSQQDTQINCQIRVDQVNRLVVNEQTKDCFEYFITQYGEKNIQQIKTDFVTYIKSSFKEPISSQLTDLWSRYIQYREQLGLLEAPNIKPEDPKYYRTIFSNMQNLRQKFFSTYESEGLFGKEDSYNDYTLDRLAILDDQSLSTEEKAKQLAARFNQLPEDWKENLQQLSQLEDLRKLTSEIKARGGSATELRQMRTNLVGADATQRLEKLDIQRDDWKQRVNQYLTDRDQITQSSMSDTAKQTAVEQLKTQQFNNPSEQLRLHTFESVHDQGGKLPFSN	KYWVIGLSFIIMLILAFIFG	7	26	LKPHYLKQDTRVNSSDIQDQTQASHAETSTNTTSQT	27	62	36	HMFSSQSQQDTQINCQIRVDQVNRLVVNEQTKDCFEYFITQYGEKNIQQIKTDFVTYIKSSFKEPISSQLTDLWSRYIQYREQLGLLEAPNIKPEDPKYYRTIFSNMQNLRQKFFSTYESEGLFGKEDSYNDYTLDRLAILDDQSLSTEEKAKQLAARFNQLPEDWKENLQQLSQLEDLRKLTSEIKARGGSATELRQMRTNLVGADATQRLEKLDIQRDDWKQRVNQYLTDRDQITQSSMSDTAKQTAVEQLKTQQFNNPSEQLRLHTFESVHD	63	337
tr|A0A1Y4YW62|A0A1Y4YW62_ACINO Lipase chaperone OS=Acinetobacter nosocomialis OX=106654 GN=lifO PE=3 SV=1	tr|A0A1Y4YW62|A0A1Y4YW62_ACINO	Acinetobacter nosocomialis	106654	lifO	MQRMQKKILWCVLGFFILSLIACVYWLSPDSKSSSPRFNQDETKTLTSTHQTPLNSITSDNAYLSKSQQDTQVNCQLKIDSSQHLVVNNQTRDCFEYFITQYGESNLQQVKTHFEKFIQDQYLEPARSQIIDLWTRYLKYREQLAQIQPPQSKQQDQNYFQKIFSSIQDIRKRFFSASEIEGLFSTEDIYQNYTLDRMKILEDSSLSEIEKAKKLKERFEQLPADWQQNLQELSKLDDLHTLTKQIKARNGSAEELRQMRTALVGAEATQRLETLDTQRNAWQQRVTGFLKQRDEVLNSNMSDSAKNQAIQQLRQQQFSSSQEQLRLQTFEKVHDQGGELPFNY	KILWCVLGFFILSLIACVYWLSP	7	29	DSKSSSPRFNQDETKTLTSTHQTPLNSITSDN	30	61	32	AYLSKSQQDTQVNCQLKIDSSQHLVVNNQTRDCFEYFITQYGESNLQQVKTHFEKFIQDQYLEPARSQIIDLWTRYLKYREQLAQIQPPQSKQQDQNYFQKIFSSIQDIRKRFFSASEIEGLFSTEDIYQNYTLDRMKILEDSSLSEIEKAKKLKERFEQLPADWQQNLQELSKLDDLHTLTKQIKARNGSAEELRQMRTALVGAEATQRLETLDTQRNAWQQRVTGFLKQRDEVLNSNMSDSAKNQAIQQLRQQQFSSSQEQLRLQTFEKVHD	62	335
tr|A0A1Y5GR52|A0A1Y5GR52_9GAMM Lipase chaperone OS=Gammaproteobacteria bacterium 45_16_T64 OX=1856297 GN=lifO PE=3 SV=1	tr|A0A1Y5GR52|A0A1Y5GR52_9GAMM	Gammaproteobacteria bacterium 45_16_T64	1856297	lifO	MNKKVMVGILVALVLVVGLLGYALNTAMTALEGATNYAVPDKTGLTSSPVVANHSVGARTIAPAIYYDTYESTFGALPRSLRGTKIPVSFTLDDEGHLVITKSIKVLIEYFLSLVGEESVERITDRIREFIQQQLEEPAESEAIAVLDRYLEYKKALVEVEESLGYDIESSGNAADYATMFRLRRETRISYLGQEIYDAFFADEDKKAEYTVAQMALRADDSLSDAEKREKERELERLLPPKEQEHKNLERVRNELNERVQEAKARGASENEIFHLRTEVYGYEAARRFASADKESKAWDLRFSVYREQRQLILDAEGMSSTDKDAQIIQLQDTLFSVTERLRIPTLDRMAEQQ	VGILVALVLVVGLLGYALNTAMT	7	29	ALEGATNYAVPDKTGLTSSPVVANHSVGARTIAPAIYYDTYESTFG	30	75	46	ALPRSLRGTKIPVSFTLDDEGHLVITKSIKVLIEYFLSLVGEESVERITDRIREFIQQQLEEPAESEAIAVLDRYLEYKKALVEVEESLGYDIESSGNAADYATMFRLRRETRISYLGQEIYDAFFADEDKKAEYTVAQMALRADDSLSDAEKREKERELERLLPPKEQEHKNLERVRNELNERVQEAKARGASENEIFHLRTEVYGYEAARRFASADKESKAWDLRFSVYREQRQLILDAEGMSSTDKDAQIIQLQDTLFSVTERLRIPTLDRMA	76	351
tr|A0A1Y5GUA8|A0A1Y5GUA8_9GAMM Lipase chaperone OS=Gammaproteobacteria bacterium 45_16_T64 OX=1856297 GN=lifO PE=3 SV=1	tr|A0A1Y5GUA8|A0A1Y5GUA8_9GAMM	Gammaproteobacteria bacterium 45_16_T64	1856297	lifO	MRTILGLGIAALMIGAAWWLWPEEDAALAMNIEQVETPVSSTENGKMAKEKNIASNWISPNLTYDNYESEYGDLPPSLIGTTIPFRLEVNDRGELIVSSHLRRFFDYFLTTVGEEPMETILARIKEMLTFYLPETAVPRAIEILHQYYELKSAEIDLEKQLSDDYLATEQRPSHAEMKRLLRDLRASNMDAEAYTAFFGKENMLDDYAIRRLEIQGDESLTDNERHTALIAIEEHLPEADREHKRVERTQIQALEAVAQGRRDGASDAEIFEIRTQAFGAEAAQRFAEADQRQATWDSRVSAYRAERREILASEGIAEEDKAYEIDQLRQGHFQDSERKRIPVIDKMKDIQGKR	LGLGIAALMIGAAWWLWP	5	22	EEDAALAMNIEQVETPVSSTENGKMAKEKNIASNWISPNLTYDNYESEYGD	23	73	51	LPPSLIGTTIPFRLEVNDRGELIVSSHLRRFFDYFLTTVGEEPMETILARIKEMLTFYLPETAVPRAIEILHQYYELKSAEIDLEKQLSDDYLATEQRPSHAEMKRLLRDLRASNMDAEAYTAFFGKENMLDDYAIRRLEIQGDESLTDNERHTALIAIEEHLPEADREHKRVERTQIQALEAVAQGRRDGASDAEIFEIRTQAFGAEAAQRFAEADQRQATWDSRVSAYRAERREILASEGIAEEDKAYEIDQLRQGHFQDSERKRIPVIDKMKD	74	349
tr|A0A1Y5HVM1|A0A1Y5HVM1_OLEAN Lipase chaperone OS=Oleispira antarctica OX=188908 GN=A9R00_01335 PE=3 SV=1	tr|A0A1Y5HVM1|A0A1Y5HVM1_OLEAN	Oleispira antarctica	188908	A9R00_01335	MSMRINPVNVLFYFSISILVLIISSSFFNQADSTIISNNPASESRQPLTPDNKHGINQPTTNLVIENIEYAHYQSSFGPLPKSLKNTHIPLHFKLTEDGQLVVTRSIRSLIEYFLSANSQESIATITGRIRELMDSALQEPARSQAKEVLKQYIEYKHALIQIEQHLSDEQVLSGNQGDYQQVFQYRTQAREKYLSREVYDAFFKKDDSRDNYTAGILALKKDPSFTDEERTQQILLLEQSLPPEEQAIKTAQHRRESLQMDVMKARDTGANDADIFQMRAQVYDQETAERFAKSDQKQAKWNGRFAHYRQQRQQIMAGVGMTDEDKESQVHALQTELFNDNEQRRLSTLDRLADNRVH	PVNVLFYFSISILVLIISSSFFN	7	29	QADSTIISNNPASESRQPLTPDNKHGINQPTTNLVIENIEYAHYQSSFG	30	78	49	PLPKSLKNTHIPLHFKLTEDGQLVVTRSIRSLIEYFLSANSQESIATITGRIRELMDSALQEPARSQAKEVLKQYIEYKHALIQIEQHLSDEQVLSGNQGDYQQVFQYRTQAREKYLSREVYDAFFKKDDSRDNYTAGILALKKDPSFTDEERTQQILLLEQSLPPEEQAIKTAQHRRESLQMDVMKARDTGANDADIFQMRAQVYDQETAERFAKSDQKQAKWNGRFAHYRQQRQQIMAGVGMTDEDKESQVHALQTELFNDNEQRRLSTLDRLAD	79	355
tr|A0A1Z7YVI7|A0A1Z7YVI7_9GAMM Lipase chaperone OS=Gammaproteobacteria bacterium 42_54_T18 OX=1856293 GN=lifO PE=3 SV=1	tr|A0A1Z7YVI7|A0A1Z7YVI7_9GAMM	Gammaproteobacteria bacterium 42_54_T18	1856293	lifO	MQRILVVCGTVLLTVLVWWLWSRETVTNNITPEAPIEENTIVNIVDYEGIAPDSTWVPPTITYDTYQSIHGALPPSLEGTRVPFNLLIDENGELIVNESLRRLFDYFFTTNGEEPLEIIVARIKELITTHLPEIAQGSALEILQQYFELKQAEIELARQMDFEFKASGERPSLIEIRRVLRDLRASNLDADVYAAFFGVENQRDDYTLNRLEIQGDASLTDEERQTALETIEEYLPPADREHMESEREAQQVYQDVKNAKAEGATEAEVFHLREQVFGVEAAQRYADADSKQASWDNRITTYRAQREDILNATGLTEDDKTNQIGQLRQQHFEGTELKRISVIDRMMDSEE	LVVCGTVLLTVLVWWLWS	5	22	RETVTNNITPEAPIEENTIVNIVDYEGIAPDSTWVPPTITYDTYQSIHG	23	71	49	ALPPSLEGTRVPFNLLIDENGELIVNESLRRLFDYFFTTNGEEPLEIIVARIKELITTHLPEIAQGSALEILQQYFELKQAEIELARQMDFEFKASGERPSLIEIRRVLRDLRASNLDADVYAAFFGVENQRDDYTLNRLEIQGDASLTDEERQTALETIEEYLPPADREHMESEREAQQVYQDVKNAKAEGATEAEVFHLREQVFGVEAAQRYADADSKQASWDNRITTYRAQREDILNATGLTEDDKTNQIGQLRQQHFEGTELKRISVIDRMM	72	347
tr|A0A1Z7ZD32|A0A1Z7ZD32_9GAMM Lipase chaperone OS=Gammaproteobacteria bacterium 42_54_T18 OX=1856293 GN=A9Q81_13065 PE=3 SV=1	tr|A0A1Z7ZD32|A0A1Z7ZD32_9GAMM	Gammaproteobacteria bacterium 42_54_T18	1856293	A9Q81_13065	MSQKIKIILLLLIISTSIIFFVTDDNSDNYSTSLQSTSPQATKNTINHQNTITPLSNNKILTTPIDISGKLPSVPSFATLQGTRIHGNLRVDDQGNLIIDNDIKKLLHYFLNVEGEISREELIILLRKGISDYLPQPAEGQALEILTQYLAYQNALQEQINQGVYQLQSGGIEGYRQAFELRNQLRIQYLGAEVASAFFAEEEAYDLYTVTRLELSSDTSLSDAERTAQLKVVEEQLPEQYLNVRKKQQSRVAINEEINTLRESNASIYELQDTWTQHYGAEAAQRLVTLEVKRQEWKDRYTTYSQQRQSLQAMGLGDEAFKSQLNLLKTSLFTEAEQKRIQALDKINEGG	IILLLLIISTSIIFFVTD	7	24	DNSDNYSTSLQSTSPQATKNTINHQNTITPLSNNKILTTPIDISGKLPSVPS	25	76	52	FATLQGTRIHGNLRVDDQGNLIIDNDIKKLLHYFLNVEGEISREELIILLRKGISDYLPQPAEGQALEILTQYLAYQNALQEQINQGVYQLQSGGIEGYRQAFELRNQLRIQYLGAEVASAFFAEEEAYDLYTVTRLELSSDTSLSDAERTAQLKVVEEQLPEQYLNVRKKQQSRVAINEEINTLRESNASIYELQDTWTQHYGAEAAQRLVTLEVKRQEWKDRYTTYSQQRQSLQAMGLGDEAFKSQLNLLKTSLFTEAEQKRIQALDKIN	77	348
tr|A0A1Z9YWD9|A0A1Z9YWD9_9GAMM Lipase chaperone OS=Acinetobacter populi OX=1582270 GN=lifO PE=3 SV=1	tr|A0A1Z9YWD9|A0A1Z9YWD9_9GAMM	Acinetobacter populi	1582270	lifO	MSNKKRSRTFLYVVIFILALLITVIFWLRPGNSQQSLFTHTPQSMQQPHGTAQAIQAAQHQTANMLSPSQQDTEINCQLQLDANNRLIVNAQTRDCFEYFISQYGEAPLDQIKAHFIAYAQQSYQQPALAQIIDLWTRYIEYRKQLGELKPPAGDPQSAKYLREIFAATENLRKKFFSTSEIAGLFSTQNVYDQYTLDRMAILEQTTLSEAEKAKQLNALFQELPQDWQENIQQLSVLEDLRQLTAELKARGGTANELRQMRLNLVGPDATSRLEHLDVERQDWKTRVNQYLTDRDSILNSGLSDSGKQQAITQLQTQQFTTEQEQLRLQTFESIHDKGGALPFAE	TFLYVVIFILALLITVIFWL	9	28	RPGNSQQSLFTHTPQSMQQPHGTAQAIQAAQHQTAN	29	64	36	MLSPSQQDTEINCQLQLDANNRLIVNAQTRDCFEYFISQYGEAPLDQIKAHFIAYAQQSYQQPALAQIIDLWTRYIEYRKQLGELKPPAGDPQSAKYLREIFAATENLRKKFFSTSEIAGLFSTQNVYDQYTLDRMAILEQTTLSEAEKAKQLNALFQELPQDWQENIQQLSVLEDLRQLTAELKARGGTANELRQMRLNLVGPDATSRLEHLDVERQDWKTRVNQYLTDRDSILNSGLSDSGKQQAITQLQTQQFTTEQEQLRLQTFESIHD	65	337
tr|A0A212TBM1|A0A212TBM1_9GAMM Lipase chaperone OS=Marinobacter sp. es.048 OX=1761795 GN=lifO PE=3 SV=1	tr|A0A212TBM1|A0A212TBM1_9GAMM	Marinobacter sp. es.048	1761795	lifO	MVKKPRIRLFLVLLLIIAAVGSFWLMTADPVAVGEPVASASVGEPPIPLGEERGTSGPSDLVNSASSVGIPEQLPASLAGTSVPDGWARTDRLGNLIPTPHLRQLFEYFLSALGEESLRQLVARIETALSVLDESARSQALATLGNYLEYKLAVSELEQSYGEVSGLGAVEMQRRMAEIQALRRTWLDTDTADAFFADDEAVDRFQIEKLRIASDDSLTDEQKAGALRQAESGLPEPLRKAREKTRRFADYEQMREELAGDPRALDAWRQEAFGTEAAERLARLEDEQKDWDRRWQGYSRERERLLSSGLAEPERQEALERLRASHFNEIERIRAQALDSIR	IRLFLVLLLIIAAVGSFWLM	7	26	TADPVAVGEPVASASVGEPPIPLGEERGTSGPSDLVNSASSVGIPE	27	72	46	QLPASLAGTSVPDGWARTDRLGNLIPTPHLRQLFEYFLSALGEESLRQLVARIETALSVLDESARSQALATLGNYLEYKLAVSELEQSYGEVSGLGAVEMQRRMAEIQALRRTWLDTDTADAFFADDEAVDRFQIEKLRIASDDSLTDEQKAGALRQAESGLPEPLRKAREKTRRFADYEQMREELAGDPRALDAWRQEAFGTEAAERLARLEDEQKDWDRRWQGYSRERERLLSSGLAEPERQEALERLRASHFNEIERIRAQALDSI	73	341
tr|A0A229G2U7|A0A229G2U7_9GAMM Lipase chaperone OS=Psychrobacter sp. DAB_AL32B OX=1028414 GN=lifO PE=3 SV=1	tr|A0A229G2U7|A0A229G2U7_9GAMM	Psychrobacter sp. DAB_AL32B	1028414	lifO	MNNKRHTQTIIIIALLLLAVLTGVIWWLKPKSASIPVNDADTSSTTLSNSLTNTTDTANDKITNSDNLSRFTTGLEQLPNSLKGTDVDGGIIIDENRQLVVTEGLRRLFDYFLSAMGEEDEATIIARVEAYIRSHTPEPAASSAIQIFQQYVNYLKGLDDLQANYGSLQMQTTQAGKLDLNLIAQRRQDVNRLRQQLFDQPTIEAFFGGEDAYEDYSVAMLSIEQDTGLDEAQKKARREDYISRLPDGDIKQNFQQQANFGELTQRTEEMKAKGASAEELFAMRRGLVGEAAASRLAEVDTREADFDNRFNQYQAKRQALINSAGNEAGARAQIEQLERSQFNEDERKRLTGYAELQEIEKIKSNK	TIIIIALLLLAVLTGVIWWL	9	28	KPKSASIPVNDADTSSTTLSNSLTNTTDTANDKITNSDNLSRFTTGLE	29	76	48	QLPNSLKGTDVDGGIIIDENRQLVVTEGLRRLFDYFLSAMGEEDEATIIARVEAYIRSHTPEPAASSAIQIFQQYVNYLKGLDDLQANYGSLQMQTTQAGKLDLNLIAQRRQDVNRLRQQLFDQPTIEAFFGGEDAYEDYSVAMLSIEQDTGLDEAQKKARREDYISRLPDGDIKQNFQQQANFGELTQRTEEMKAKGASAEELFAMRRGLVGEAAASRLAEVDTREADFDNRFNQYQAKRQALINSAGNEAGARAQIEQLERSQFNEDERKRLTGYAE	77	355
tr|A0A229GHK8|A0A229GHK8_9GAMM Lipase chaperone OS=Psychrobacter sp. DAB_AL32B OX=1028414 GN=lifO PE=3 SV=1	tr|A0A229GHK8|A0A229GHK8_9GAMM	Psychrobacter sp. DAB_AL32B	1028414	lifO	MSNNRHSPFLPVVIIAVIIAITVAVILWFKPNNSSVNASQSLSETDNNDAENNSINMANPNNGAGMSSNKNSTQFATGLENLPRSLQGTDVDGEIIIDENKQLVVTEGLRRLFDYFLSALGEEEEAVIYARVESYIRSHTPEPAASQAVTIFDQYIAYLKSIPDIENRYGNLQLQATEKGELDLNVVAQQKQDVAKLRQRHFAKETIIAFFGAEDEYDDYSIEMVRINQNQQLSEAQKEAAKQDYISRMPDNSTKANIAKQANLNELMSRTEQMQAKGATAEELYNMRRDLVGAPAAARLAQVDQEDANFEQRFNQYQAQKQRLLSQNTDKTQAQTQINQIEQQLFNEAERKRLAGYAALQQQKAADTN	SPFLPVVIIAVIIAITVAVILWF	7	29	KPNNSSVNASQSLSETDNNDAENNSINMANPNNGAGMSSNKNSTQFATGLE	30	80	51	NLPRSLQGTDVDGEIIIDENKQLVVTEGLRRLFDYFLSALGEEEEAVIYARVESYIRSHTPEPAASQAVTIFDQYIAYLKSIPDIENRYGNLQLQATEKGELDLNVVAQQKQDVAKLRQRHFAKETIIAFFGAEDEYDDYSIEMVRINQNQQLSEAQKEAAKQDYISRMPDNSTKANIAKQANLNELMSRTEQMQAKGATAEELYNMRRDLVGAPAAARLAQVDQEDANFEQRFNQYQAQKQRLLSQNTDKTQAQTQINQIEQQLFNEAERKRLAGYAA	81	359
tr|A0A240E752|A0A240E752_9GAMM Lipase chaperone OS=Acinetobacter puyangensis OX=1096779 GN=lifO PE=3 SV=1	tr|A0A240E752|A0A240E752_9GAMM	Acinetobacter puyangensis	1096779	lifO	MSGKKRSPVFLYTVMLILVLVSVLIFWLRPSNSQQTLFSPTSQSDQQAHDANQPSQIVQHQTAPVLSPSQQDTEINCQLQLDASHRLIVNAQTRDCFEYFISQYGEANLDEIKTRFIAYAQHSYQQPALAQIIDLWTRYIEYRKQLGELKPPAGDPQSAQYLKEIFAATENLRKKFFSTAEIAGLFNTQNVYDQYTLDRMAILEQTTLSEAEKAKQLNALFQDLPQDWQENIQQLSVLEDLRQLTAALKARGGTANELHQMRLNLVGADATNRLEHLDVERQDWKGRINQYLTDRDSILNSGLSESGKQQAIAQLQTQQFATQQEQLRLQTFESIHDKGGTLPFAE	SPVFLYTVMLILVLVSVLIFWLR	7	29	PSNSQQTLFSPTSQSDQQAHDANQPSQIVQHQTA	30	63	34	PVLSPSQQDTEINCQLQLDASHRLIVNAQTRDCFEYFISQYGEANLDEIKTRFIAYAQHSYQQPALAQIIDLWTRYIEYRKQLGELKPPAGDPQSAQYLKEIFAATENLRKKFFSTAEIAGLFNTQNVYDQYTLDRMAILEQTTLSEAEKAKQLNALFQDLPQDWQENIQQLSVLEDLRQLTAALKARGGTANELHQMRLNLVGADATNRLEHLDVERQDWKGRINQYLTDRDSILNSGLSESGKQQAIAQLQTQQFATQQEQLRLQTFESIHD	64	337
tr|A0A241V048|A0A241V048_9GAMM Lipase chaperone OS=Acinetobacter sp. ANC 4204 OX=1977884 GN=lifO PE=3 SV=1	tr|A0A241V048|A0A241V048_9GAMM	Acinetobacter sp. ANC 4204	1977884	lifO	MQKKKLWLLFAVIVIVVLGFLIWLAPNATDGSSNEQSTMRSSGHDMSAALTKSGLQSSTALPFVSNSQQDTEVNCQLALDPSNHLIVNEQTRNCFEYFITQYGEKNIDQIKQDFKAYIEQGYKEPALKQILDLWNRYLDYRVQLGSLKEPSLSKEDPEYYRKIFGLMKNLRSQFFSDYEIEGLFGAENIYHEYTLNRMSIMADKSLNEVQKAQKLKELFAQLPEDWKENLEQLSKLEDLRKLTSEIKARGGSVEELRQMRINLVGVEATGRLEQLDQDRGNWKSRVNSYLEKRDGILKSNMSQSAQQQAIQQLRDQQFSNSQEQLRLGAFETTHDSGGKLPYAE	WLLFAVIVIVVLGFLIWLAPNAT	7	29	DGSSNEQSTMRSSGHDMSAALTKSGLQSSTA	30	60	31	LPFVSNSQQDTEVNCQLALDPSNHLIVNEQTRNCFEYFITQYGEKNIDQIKQDFKAYIEQGYKEPALKQILDLWNRYLDYRVQLGSLKEPSLSKEDPEYYRKIFGLMKNLRSQFFSDYEIEGLFGAENIYHEYTLNRMSIMADKSLNEVQKAQKLKELFAQLPEDWKENLEQLSKLEDLRKLTSEIKARGGSVEELRQMRINLVGVEATGRLEQLDQDRGNWKSRVNSYLEKRDGILKSNMSQSAQQQAIQQLRDQQFSNSQEQLRLGAFETTHD	61	335
tr|A0A241V600|A0A241V600_9GAMM Lipase chaperone OS=Acinetobacter sp. ANC 4218 OX=1977880 GN=lifO PE=3 SV=1	tr|A0A241V600|A0A241V600_9GAMM	Acinetobacter sp. ANC 4218	1977880	lifO	MHKHHKLWIILLVIIVCLAVLLFWLAPSQSTAEQTETVQNTEVQNHLLTSSIPAPTDQNQAFVSPSQQDTEVNCQLRLDNANRLIVNEQTRNCFEYFITQYGEKDLKQIKHDFKTYIQQNYKQPALGQIIDLWNRYINYREKLGDLQPPNIDKEDPQYYQSIFANMKNLRKQLFSNYEIEGLFGTEDTYHEYTLNRMTVLADKSLTEAQKAQKLKDLFNQLPKDWKENLEQLNKLEDLRKLTADIKARGGSAQDIHQMRMNLVGPEATQRLEALDEQRNDWKDKVNQYLDERDSIMKSGMSDEAKQEAVQKLRTQHFNKPQQQLRVGTFETIHDQGGKLPYGD	LWIILLVIIVCLAVLLFWLA	7	26	PSQSTAEQTETVQNTEVQNHLLTSSIPAPTDQNQ	27	60	34	AFVSPSQQDTEVNCQLRLDNANRLIVNEQTRNCFEYFITQYGEKDLKQIKHDFKTYIQQNYKQPALGQIIDLWNRYINYREKLGDLQPPNIDKEDPQYYQSIFANMKNLRKQLFSNYEIEGLFGTEDTYHEYTLNRMTVLADKSLTEAQKAQKLKDLFNQLPKDWKENLEQLNKLEDLRKLTADIKARGGSAQDIHQMRMNLVGPEATQRLEALDEQRNDWKDKVNQYLDERDSIMKSGMSDEAKQEAVQKLRTQHFNKPQQQLRVGTFETIHD	61	334
tr|A0A241VQY9|A0A241VQY9_9GAMM Lipase chaperone OS=Acinetobacter sp. ANC 5054 OX=1977877 GN=lifO PE=3 SV=1	tr|A0A241VQY9|A0A241VQY9_9GAMM	Acinetobacter sp. ANC 5054	1977877	lifO	MQKNKLWLILASVIIIAAAFIYWLSPKATQNENNPNAELQQTAMAASGETATLANSAGSSLMSPSQSDTEVNCQISMDGSNRLIVNEQTRNCFEYFITQYGEKSIDQIKKDFKTYIAQGHKEPALSQIYDLWDRYMKYRERLGDLQPPGDDKESPQYYRSIYNSTQNLRKQFFSDYEIEGLFGKENTYHEYTLKRMEVVNDKKLSEAEKAQKLKALFDELPEDWKESLEQINKLDDLRKLTSDIKARGGSSDEIRQMRLNLVGAEATQRLENLDSQRSEWKGNVNQYLNERDTIMKSNMSDSAKLQAVQQLRNQQFKSKEDQLRLSTFEAVHDQGGKLPFSE	WLILASVIIIAAAFIYWL	7	24	SPKATQNENNPNAELQQTAMAASGETATLANSAGSS	25	60	36	LMSPSQSDTEVNCQISMDGSNRLIVNEQTRNCFEYFITQYGEKSIDQIKKDFKTYIAQGHKEPALSQIYDLWDRYMKYRERLGDLQPPGDDKESPQYYRSIYNSTQNLRKQFFSDYEIEGLFGKENTYHEYTLKRMEVVNDKKLSEAEKAQKLKALFDELPEDWKESLEQINKLDDLRKLTSDIKARGGSSDEIRQMRLNLVGAEATQRLENLDSQRSEWKGNVNQYLNERDTIMKSNMSDSAKLQAVQQLRNQQFKSKEDQLRLSTFEAVHD	61	333
tr|A0A241W4B7|A0A241W4B7_9GAMM Lipase chaperone OS=Acinetobacter sp. ANC 4558 OX=1977876 GN=lifO PE=3 SV=1	tr|A0A241W4B7|A0A241W4B7_9GAMM	Acinetobacter sp. ANC 4558	1977876	lifO	MKKYILVTLLLIIFFTVIIIAYWLYPVKKESLHEQKIYKTTENPPQIHDINRSLNFSSTSQQDIQINCQLTIKHQQFIINEQTKNCFEFFITQYGEKKIDQINQDFNAYIKQNYLNPAQSQILNLWNRYLQYRTQLPNMAPSSTSSNNQIQDFLAVFNNLQKIRKQFFSNNEIEGLFGEENTYYLYTLKRMEILADKHLSEQDKAKKLQDLFKNLPENWQENLEQLNKLEDLQQLTSDIKARGGSYEEIRQMRLNLVGSAATERLENLDVQRRDWNIKVNQYLLERDMIKKNHLKNVSRDKALQQLKEKYFISPNEQLRIETFEHIHDQGGTLPLLE	ILVTLLLIIFFTVIIIAYWLYPV	5	27	KKESLHEQKIYKTTENPPQIHDINRSLN	28	55	28	FSSTSQQDIQINCQLTIKHQQFIINEQTKNCFEFFITQYGEKKIDQINQDFNAYIKQNYLNPAQSQILNLWNRYLQYRTQLPNMAPSSTSSNNQIQDFLAVFNNLQKIRKQFFSNNEIEGLFGEENTYYLYTLKRMEILADKHLSEQDKAKKLQDLFKNLPENWQENLEQLNKLEDLQQLTSDIKARGGSYEEIRQMRLNLVGSAATERLENLDVQRRDWNIKVNQYLLERDMIKKNHLKNVSRDKALQQLKEKYFISPNEQLRIETFEHIHD	56	328
tr|A0A241WQ90|A0A241WQ90_9GAMM Lipase chaperone OS=Acinetobacter sp. ANC 3832 OX=1977874 GN=lifO PE=3 SV=1	tr|A0A241WQ90|A0A241WQ90_9GAMM	Acinetobacter sp. ANC 3832	1977874	lifO	MQSLHKKHIWMIVSAIILVVLTLILWLKPQNQNTSVQADSSNTNAVDHVADSAISASQAQSFASKSQQDIQINCQIRLDNANHLIVNEQTKDCFEFFMTQYGEKTIDQIKTDFVTYSKASYKEPLLSQLTDLWSRYIQYRGQMGDMQAPNVSKDDPKYYRTILTNMKNLRKKFFSNYEIEGLFGQEDTYNDYTLDRMDVMDDKNLSAEEKAKKLKELFNNLPEDWKENLQQLSQLEDLRKLTAEIKARGGSGEELRQMRTNLVGPEATQRLENLDVQRNDWKQRVDQYLSDRDGIMKSSMSDSAKQSAVEQLRTQQFNNPQDKLRVQTFETVHDQGGKLPYGN	WMIVSAIILVVLTLILWL	10	27	KPQNQNTSVQADSSNTNAVDHVADSAISASQAQS	28	61	34	FASKSQQDIQINCQIRLDNANHLIVNEQTKDCFEFFMTQYGEKTIDQIKTDFVTYSKASYKEPLLSQLTDLWSRYIQYRGQMGDMQAPNVSKDDPKYYRTILTNMKNLRKKFFSNYEIEGLFGQEDTYNDYTLDRMDVMDDKNLSAEEKAKKLKELFNNLPEDWKENLQQLSQLEDLRKLTAEIKARGGSGEELRQMRTNLVGPEATQRLENLDVQRNDWKQRVDQYLSDRDGIMKSSMSDSAKQSAVEQLRTQQFNNPQDKLRVQTFETVHD	62	334
tr|A0A241WSG8|A0A241WSG8_9GAMM Lipase chaperone OS=Acinetobacter sp. ANC 4654 OX=1977872 GN=lifO PE=3 SV=1	tr|A0A241WSG8|A0A241WSG8_9GAMM	Acinetobacter sp. ANC 4654	1977872	lifO	MQKYKLWVILALIVLCIGAVLFWLAPSQSSADPTNSAQAIAIQENFLTANNSIKSVQGKAFMGKSQQDTEINCQLRLDQTNRLIVNEQTRNCFEYFITQYGEKDLKQIKTDFKTYIEQSYQEPARAQILDLWNRYMDYREKLGHLQAPNIDKDDAKYYQSIFADMKNLRKQLFSNYEIEGLFGTEDTYHEYTLNRMAVLDDKNLTEAQKAEKLKNLFNQLPEDWKENLQQLNKLEDLRKLTTDIKARGGSAEEIHQMRTNLVGPEVTQRLETLDTERSDWKNKVNGYLNERDSVMKSGMSDDAKQKAVQQLRQQHFNKSEEQLRVSTFESIHDQGGKLPFSE	WVILALIVLCIGAVLFWLAP	7	26	SQSSADPTNSAQAIAIQENFLTANNSIKSVQGK	27	59	33	AFMGKSQQDTEINCQLRLDQTNRLIVNEQTRNCFEYFITQYGEKDLKQIKTDFKTYIEQSYQEPARAQILDLWNRYMDYREKLGHLQAPNIDKDDAKYYQSIFADMKNLRKQLFSNYEIEGLFGTEDTYHEYTLNRMAVLDDKNLTEAQKAEKLKNLFNQLPEDWKENLQQLNKLEDLRKLTTDIKARGGSAEEIHQMRTNLVGPEVTQRLETLDTERSDWKNKVNGYLNERDSVMKSGMSDDAKQKAVQQLRQQHFNKSEEQLRVSTFESIHD	60	333
tr|A0A242U5C4|A0A242U5C4_ACIPI Lipase chaperone OS=Acinetobacter pittii OX=48296 GN=lifO PE=3 SV=1	tr|A0A242U5C4|A0A242U5C4_ACIPI	Acinetobacter pittii	48296	lifO	MQGMQKKVLWCVLGFFILGLIACVYWLSPESKNTSTQLNQNEAKSLASIPPTNHSSLNADAYHSKSQQDTEVNCQLKIDSSQHLVVNSQTRDCFEYFITQYGENDLEQIKNHFGQFIQGKYLEPARSQILDLWGRYLKYREQLAQIQTPSSKQQDKNYFQKIFNSIQDLRKRFFSAAEIEGLFSNEDIYQNYTLDRMQILEDSSLNEIEKAQKLKERFEQLPENWQQNLQELSKLDDLHTLTKQIKARHGSAEELRQMRTALVGAEATQRLETLDTQRSAWQQRVTSYLSGRDEIIKSNMSDSAKNQAIQQLRQQQFNSAQEQLRLRTFETVHDQGGELPFNY	KVLWCVLGFFILGLIACVYWLSP	7	29	ESKNTSTQLNQNEAKSLASIPPTNHSSLNAD	30	60	31	AYHSKSQQDTEVNCQLKIDSSQHLVVNSQTRDCFEYFITQYGENDLEQIKNHFGQFIQGKYLEPARSQILDLWGRYLKYREQLAQIQTPSSKQQDKNYFQKIFNSIQDLRKRFFSAAEIEGLFSNEDIYQNYTLDRMQILEDSSLNEIEKAQKLKERFEQLPENWQQNLQELSKLDDLHTLTKQIKARHGSAEELRQMRTALVGAEATQRLETLDTQRSAWQQRVTSYLSGRDEIIKSNMSDSAKNQAIQQLRQQQFNSAQEQLRLRTFETVHD	61	334
tr|A0A250K130|A0A250K130_9BACT Lipase helper protein OS=Corallococcus macrosporus DSM 14697 OX=1189310 GN=MYMAC_005322 PE=3 SV=1	tr|A0A250K130|A0A250K130_9BACT	Corallococcus macrosporus DSM 14697	1189310	MYMAC_005322	MKSRVVIPVAALCALLGAGVFSWWKARATSTPPGPAVTAVPTPGGPAPRVGAPAPRRAAVPAASATEATPTALPPMPGSLQDTEEDGSVQVDGSGHLVVTPDLRRLFDYYLSAMGEEPLSVIRERILASLRAKNLPAAAMEEAVRLLDDYLAYRDAARTFAANQRGAELDLGARLESLRELRREHLGPWADGLFGDEERVDAVSVERMKLQQDTTLTPEERERRIAALDEQLPADYRAGRDEALRPLRQQTVERELVESGATAEDLRQHRLATVGPEATERLEAMDREEEAFKQRLAEFRARRDALAQSEPNPAARQAAAQRLLFDSFTPEERLRVEALDAIDAAAKAP	VVIPVAALCALLGAGVFSWW	5	24	KARATSTPPGPAVTAVPTPGGPAPRVGAPAPRRAAVPAASATEATPTA	25	72	48	LPPMPGSLQDTEEDGSVQVDGSGHLVVTPDLRRLFDYYLSAMGEEPLSVIRERILASLRAKNLPAAAMEEAVRLLDDYLAYRDAARTFAANQRGAELDLGARLESLRELRREHLGPWADGLFGDEERVDAVSVERMKLQQDTTLTPEERERRIAALDEQLPADYRAGRDEALRPLRQQTVERELVESGATAEDLRQHRLATVGPEATERLEAMDREEEAFKQRLAEFRARRDALAQSEPNPAARQAAAQRLLFDSFTPEERLRVEALDAI	73	342
tr|A0A258NDH8|A0A258NDH8_9BURK Lipase helper protein OS=Acidovorax sp. 35-64-16 OX=1970312 GN=B7Y64_10925 PE=3 SV=1	tr|A0A258NDH8|A0A258NDH8_9BURK	Acidovorax sp. 35-64-16	1970312	B7Y64_10925	MPRHRTLPVAAAAATVAAGALLWLAWPADPAPLRTQLQPGGAAVAGHNPGALRAATPTEHRLAAQAAGAGVDGRDSFLTRELRNTLEALLLEAGDAADPATLKQRLAALVGRHFAPDLATRALAMAERYVDYRVALGQLRAPTDLADPRALRSALAEREQLRRQHFQDEEYEALFAHEAELDQYTLARLEIAHNPTLTAQQKELALREAQAALSPERQAERASATLHMTVAQQTQQFNAQGTDERTRHAARSAQYGEEAARALAQLDRDETDWQNRLDQYSQAQAQTTDSAALQQLRQQLFTPQEQQRLAAAQAVRKLQPAPAPR	LPVAAAAATVAAGALLWLAW	7	26	PADPAPLRTQLQPGGAAVAGHNPGALRAATPTEHRLAAQAAGAGVDGRDSF	27	77	51	LTRELRNTLEALLLEAGDAADPATLKQRLAALVGRHFAPDLATRALAMAERYVDYRVALGQLRAPTDLADPRALRSALAEREQLRRQHFQDEEYEALFAHEAELDQYTLARLEIAHNPTLTAQQKELALREAQAALSPERQAERASATLHMTVAQQTQQFNAQGTDERTRHAARSAQYGEEAARALAQLDRDETDWQNRLDQYSQAQAQTTDSAALQQLRQQLFTPQEQQRLAAA	78	312
tr|A0A259M8E9|A0A259M8E9_9GAMM Lipase chaperone OS=Marinobacter sp. 34-60-7 OX=1970395 GN=B7X58_00345 PE=3 SV=1	tr|A0A259M8E9|A0A259M8E9_9GAMM	Marinobacter sp. 34-60-7	1970395	B7X58_00345	MTRKTRSARGWFFSGTLLALVAGGVFVLTADPQTPEPALAGSSAATPSTPEASGNRQAIPNVAAPSGPADPAEDTLARTPASLGAVPFAPSLAGTDIDGALKADANGALIVDLETRDFFDYFLSTVGEVSPETAIGQIEQMARNHLPEPAASQALALLDDYLAYKQAALGVMQSELDPARAQDPAYQLTALGNALADLKALRQSTFSSPAHQAFFGLEEAYSEYTLASLGIQQRQDLSDDGKQALIDYHRDQLPEVIRRTEERLHQEVTVQRQRVDAISSADSPEAAGEKLAELGLDAQSVKGVTDYLKQRQRFDASFATFEQALSEARLSGLATDDQRQHREALLKQHFPDEQTQTWARLRLLDNS	SARGWFFSGTLLALVAGGVFVLT	7	29	ADPQTPEPALAGSSAATPSTPEASGNRQAIPNVAAPSGPADPAEDTLARTPASLGAV	30	86	57	PFAPSLAGTDIDGALKADANGALIVDLETRDFFDYFLSTVGEVSPETAIGQIEQMARNHLPEPAASQALALLDDYLAYKQAALGVMQSELDPARAQDPAYQLTALGNALADLKALRQSTFSSPAHQAFFGLEEAYSEYTLASLGIQQRQDLSDDGKQALIDYHRDQLPEVIRRTEERLHQEVTVQRQRVDAISSADSPEAAGEKLAELGLDAQSVKGVTDYLKQRQRFDASFATFEQALSEARLSGLATDDQRQHREALLKQHFPDEQTQTWARLRLL	87	364
tr|A0A261GM44|A0A261GM44_HAHS4 Lipase chaperone OS=Hahella sp. (strain CCB-MM4) OX=1926491 GN=BTA51_15515 PE=3 SV=1	tr|A0A261GM44|A0A261GM44_HAHS4	Hahella sp. (strain CCB-MM4)	1926491	BTA51_15515	MKIKIRDQYLFPLSVVITAISLALTAAWLWQSEPYKAKPDVETVSLETALEDPWVAPQGPLGITNTEEAATLDDESVRQDETTWVTPKQYDGAAFAASLAGTDIDGELRADESGHLIVSVAVKDFFDYFFNTVGEVPPEKALAEIERLARSSLPPAAADEAMALMDQYLEYKQLALDLMQEPLLPVDQQTPEYHLKVLRGSLTRLKQIRREVMNEDTVQAFFGMEEAYADYTLDKMSIQQDKELSPDKKQQLIVERRRHLPQELRTVDEQLERSAIRAQQAAALLQNAASEEDIRSGLGNLGYPAEEIDQIAKNWEARRKFDLRYAQYQVQRDQILEAGLSEEDQQRQLESLRAEYFTDERERLKARLRDRTS	YLFPLSVVITAISLALTAAWLWQ	9	31	SEPYKAKPDVETVSLETALEDPWVAPQGPLGITNTEEAATLDDESVRQDETTWVTPKQYDG	32	92	61	AAFAASLAGTDIDGELRADESGHLIVSVAVKDFFDYFFNTVGEVPPEKALAEIERLARSSLPPAAADEAMALMDQYLEYKQLALDLMQEPLLPVDQQTPEYHLKVLRGSLTRLKQIRREVMNEDTVQAFFGMEEAYADYTLDKMSIQQDKELSPDKKQQLIVERRRHLPQELRTVDEQLERSAIRAQQAAALLQNAASEEDIRSGLGNLGYPAEEIDQIAKNWEARRKFDLRYAQYQVQRDQILEAGLSEEDQQRQLESLRAEYFTDERERLKAR	93	367
tr|A0A261GMV7|A0A261GMV7_HAHS4 Lipase chaperone OS=Hahella sp. (strain CCB-MM4) OX=1926491 GN=BTA51_15505 PE=3 SV=1	tr|A0A261GMV7|A0A261GMV7_HAHS4	Hahella sp. (strain CCB-MM4)	1926491	BTA51_15505	MHNAVRRHMPVQVTVIAIAAVLMIIAGWLWFNRTPGLFQEPSRQVTESTTQTAPHALEQAAESHSGGDASNVPGAVPNLSGDSANLPGATPKKYDGEKFAASLEGTDIDGQLKVDETGKLIISIEVKDFFDYFLNTVGEVTPEQALAEIERLARTSLPPAAAEQALAMLDQYLEYKQAALQLMQQPLLPVDQQTPEYHLSVLTQSLEQLKQIRRQIMNQEVVDAFFGMEEAYADYTLTKMAIQQDPSLSMTEKQQLLAAKRQQLPQELKVVDEQLESSAIRASQATELFQSATSETALRQGLAGLSYEPRQIDDLVGQWQSQRQFEDKYAQYLSQKERILAAGLTAEDQDKQVVLLRQQFFTGEEELVQARLRDMSL	VTVIAIAAVLMIIAGWLWF	13	31	NRTPGLFQEPSRQVTESTTQTAPHALEQAAESHSGGDASNVPGAVPNLSGDSANLPGATPKKYDGEK	32	98	67	FAASLEGTDIDGQLKVDETGKLIISIEVKDFFDYFLNTVGEVTPEQALAEIERLARTSLPPAAAEQALAMLDQYLEYKQAALQLMQQPLLPVDQQTPEYHLSVLTQSLEQLKQIRRQIMNQEVVDAFFGMEEAYADYTLTKMAIQQDPSLSMTEKQQLLAAKRQQLPQELKVVDEQLESSAIRASQATELFQSATSETALRQGLAGLSYEPRQIDDLVGQWQSQRQFEDKYAQYLSQKERILAAGLTAEDQDKQVVLLRQQFFTGEEELVQA	99	370
tr|A0A285Q8D0|A0A285Q8D0_9GAMM Lipase chaperone OS=Marinobacter sp. LV10R510-11A OX=1415568 GN=lifO PE=3 SV=1	tr|A0A285Q8D0|A0A285Q8D0_9GAMM	Marinobacter sp. LV10R510-11A	1415568	lifO	MKSVSRLYFAVPVIIAVVIALWLLADSSQDQPASTRAPERAADATPDDTNLAEARQQTPSKLVDGSSGRNIPQGHPSSLVGTSEPSGWAKTDRLGNLIPTDELRQLFEYYLSALGEETLPQLVARIRRALSALEEPAREQALDTLGRYLDYKLALSDLEAAYGDVGASGPSEIERRMAEVHALRRTWMDADTAEAFFADDEAIDRHQLKKLSIDRDKSLTEQQREEALAEAEMALPEPVRQARQETRKFSRYEQARETLDNDPEALRAWRQKEFGVEAAERLESLDTEQKDWSRRWQSYANERDALSASGLAEPERDESLSRLREKYFSESERIRAQALDSIQ	LYFAVPVIIAVVIALWLL	7	24	ADSSQDQPASTRAPERAADATPDDTNLAEARQQTPSKLVDGSSGRNIPQ	25	73	49	GHPSSLVGTSEPSGWAKTDRLGNLIPTDELRQLFEYYLSALGEETLPQLVARIRRALSALEEPAREQALDTLGRYLDYKLALSDLEAAYGDVGASGPSEIERRMAEVHALRRTWMDADTAEAFFADDEAIDRHQLKKLSIDRDKSLTEQQREEALAEAEMALPEPVRQARQETRKFSRYEQARETLDNDPEALRAWRQKEFGVEAAERLESLDTEQKDWSRRWQSYANERDALSASGLAEPERDESLSRLREKYFSESERIRAQALDSI	74	342
tr|A0A2A2B8R2|A0A2A2B8R2_9GAMM Lipase chaperone OS=Psychrobacter sp. JB193 OX=2024406 GN=lifO PE=3 SV=1	tr|A0A2A2B8R2|A0A2A2B8R2_9GAMM	Psychrobacter sp. JB193	2024406	lifO	MSNNGRSPFLTVVMIAVVILLTVAIILWFKPNSSSVASTQLASTTTGRPITDSESNLVSSDQGTTTSPTQGNTPFITGLENLPRSLQGTTVDGEIIIDENKQLVVTEGLRRLFDYFLSAFGEEDESVIHERVKGYIRNHTPEPAASQAISIFDQYVAYLKALPEIEKRYGNLQLQATQSGELDLNIVAQRKQDVAKLRQQYFDKQTIRAFFGAEEIYDNYSVEMIRINQNEQLSDAQKEVARQDYISRMPDTVTKTNIEQQANISTLITRTEQMKAKGATAEELYKMRRELVGAPAAARLAKVDQEDASFDQRFTQYQTQKQLLLSQNSDNAQTQIEQIEQQLFDESERKRLTGYAALQQQKAASSN	SPFLTVVMIAVVILLTVAIILWF	7	29	KPNSSSVASTQLASTTTGRPITDSESNLVSSDQGTTTSPTQGNTPFITGLE	30	80	51	NLPRSLQGTTVDGEIIIDENKQLVVTEGLRRLFDYFLSAFGEEDESVIHERVKGYIRNHTPEPAASQAISIFDQYVAYLKALPEIEKRYGNLQLQATQSGELDLNIVAQRKQDVAKLRQQYFDKQTIRAFFGAEEIYDNYSVEMIRINQNEQLSDAQKEVARQDYISRMPDTVTKTNIEQQANISTLITRTEQMKAKGATAEELYKMRRELVGAPAAARLAKVDQEDASFDQRFTQYQTQKQLLLSQNSDNAQTQIEQIEQQLFDESERKRLTGYAA	81	357
tr|A0A2A2DHZ6|A0A2A2DHZ6_9PSED Lipase chaperone OS=Pseudomonas sp. PIC25 OX=1958773 GN=lifO PE=3 SV=1	tr|A0A2A2DHZ6|A0A2A2DHZ6_9PSED	Pseudomonas sp. PIC25	1958773	lifO	MFPRSWFLASVALALVCAGAVLYWQWPATPEVATSSRMVASLAPAPLGVVPLPSRAQDAPSVQRPTIPAMADTEIDGELTMDAAGNLVLSLRVRDYLDYFLSAAERIGLEPAVAAMVDDAGRRLREPALGQFSRLLADYMDYKRASLALMQQPLDSSQSQPQALEDAFQRLARLRREHMDAVAVEAFFGAEEAYARYTLDSLALQARDDLSGEDKAQAIEALRAQLPEAMRASEALAVQEESERLWQEGASEEQVRDFLAMTYDPPTVERLLAEQRAERLWKQRYAAYRSELAGLRGNGLSEADRERESRLLRQRLFSADDLHRVETYDAIAAKQELADSGH	FLASVALALVCAGAVLYWQWPAT	7	29	PEVATSSRMVASLAPAPLGVVPLPSRAQDAPSVQRP	30	65	36	TIPAMADTEIDGELTMDAAGNLVLSLRVRDYLDYFLSAAERIGLEPAVAAMVDDAGRRLREPALGQFSRLLADYMDYKRASLALMQQPLDSSQSQPQALEDAFQRLARLRREHMDAVAVEAFFGAEEAYARYTLDSLALQARDDLSGEDKAQAIEALRAQLPEAMRASEALAVQEESERLWQEGASEEQVRDFLAMTYDPPTVERLLAEQRAERLWKQRYAAYRSELAGLRGNGLSEADRERESRLLRQRLFSADDLHRVETYDAI	66	331
tr|A0A2A2I6E6|A0A2A2I6E6_9GAMM Lipase chaperone OS=Tamilnaduibacter salinus OX=1484056 GN=lifO PE=3 SV=1	tr|A0A2A2I6E6|A0A2A2I6E6_9GAMM	Tamilnaduibacter salinus	1484056	lifO	MAFFVSVFVVLAGGFWLVVGALSVEPGTSVGSSDAPAGESTELNGGDPALPTGSLARYAREGRQQARPESLEGTRVDGSLTTDAAGNLKLTPDVRRVFEYFLSTIGEVDPENASALLAAHIESSLPPKAASQAWDLFLRYLDMKQALSEMPAHDGTVSDMEATLAQRQAIRESVLGAEAADAFFGMAHQYSDYRLSRQAIQENPDLSATERQRQLDQLRDNAPERIRSLLTQPDSPAAVSQAVSSMRQEGVSDQAIQAYRMEKLGPEAARRLEQLDQQREQWQQRYDQYRQERQAILNSGLAAPDRQEAIQRLRDRHFDESQRRRVEALDRIRASESSDQAAGATGP	AFFVSVFVVLAGGFWLVVGALSV	2	24	EPGTSVGSSDAPAGESTELNGGDPALPTGSLARYAREGRQQ	25	65	41	ARPESLEGTRVDGSLTTDAAGNLKLTPDVRRVFEYFLSTIGEVDPENASALLAAHIESSLPPKAASQAWDLFLRYLDMKQALSEMPAHDGTVSDMEATLAQRQAIRESVLGAEAADAFFGMAHQYSDYRLSRQAIQENPDLSATERQRQLDQLRDNAPERIRSLLTQPDSPAAVSQAVSSMRQEGVSDQAIQAYRMEKLGPEAARRLEQLDQQREQWQQRYDQYRQERQAILNSGLAAPDRQEAIQRLRDRHFDESQRRRVEALDRIR	66	333
tr|A0A2A2ISQ3|A0A2A2ISQ3_9PSED Lipase chaperone OS=Pseudomonas sp. HAR-UPW-AIA-41 OX=1985301 GN=lifO PE=3 SV=1	tr|A0A2A2ISQ3|A0A2A2ISQ3_9PSED	Pseudomonas sp. HAR-UPW-AIA-41	1985301	lifO	MSKKFFLNSWAIGFSALGITAVLFFGELNPPSVETQGKPATLVPKDPRSQQATTYNQQLQQTPAAQLDDPGPLPPSLLGSHHGVLLRQNDQGGLVIELAQIKLFEFYLAGLEEEGVDKVLLRIHRELAQQLRGAALTQARDLLRRYVDYRLALQILPRHDHNLDPGTLRQRYEALSGIRQQFFSAEEYQAFFGRDNAQDEYMLQRLALVQQQGLSNLQRQQALNELETQLPEDIRRIRSESTRHGDLYEATQAMQAAGASPEEIRLLREQTLGSEAAQRLAELDKQQAEWQQRLSDYASERDRLRALGLSETDFQNALSELLASRFDELERIRVNALDAEL	FFLNSWAIGFSALGITAVLFFGE	5	27	LNPPSVETQGKPATLVPKDPRSQQATTYNQQLQQTPAAQLDDPG	28	71	44	PLPPSLLGSHHGVLLRQNDQGGLVIELAQIKLFEFYLAGLEEEGVDKVLLRIHRELAQQLRGAALTQARDLLRRYVDYRLALQILPRHDHNLDPGTLRQRYEALSGIRQQFFSAEEYQAFFGRDNAQDEYMLQRLALVQQQGLSNLQRQQALNELETQLPEDIRRIRSESTRHGDLYEATQAMQAAGASPEEIRLLREQTLGSEAAQRLAELDKQQAEWQQRLSDYASERDRLRALGLSETDFQNALSELLASRFDELERIRVNALDA	72	339
tr|A0A2A2J0H3|A0A2A2J0H3_9PSED Lipase chaperone OS=Pseudomonas sp. HAR-UPW-AIA-41 OX=1985301 GN=lifO PE=3 SV=1	tr|A0A2A2J0H3|A0A2A2J0H3_9PSED	Pseudomonas sp. HAR-UPW-AIA-41	1985301	lifO	MKPTELRTYVLTLTLALATITGVIWWSQPATDTPLPAAPTAASENRSVTPAAESAEATRPLPSGIKPLPASFQGTEIDGRLRVDASGNLIIEGEIRHLFDYFLSSFGEEPLKASIERLQSYITAQLTEPAEGQALQLLQQYLDYKRQLVDLERDLPQLTHLDGIRQREQAVSALRARLFSQEAHQAFFAEEEAYNQFTLNRLSIQNDASLSAEQKGQAMQALRDSLPEILEQAVLPQLQSELHQQTQALRARNGSPEELRALRQQLVGSEATARLEALDQQRADWQQRLKRYSSAKAEIENNPGLSETDRQAALDELISSNFNEQERLRLDAALALHQSRQENNSN	RTYVLTLTLALATITGVIWW	7	26	SQPATDTPLPAAPTAASENRSVTPAAESAEATRPLPSGIK	27	66	40	PLPASFQGTEIDGRLRVDASGNLIIEGEIRHLFDYFLSSFGEEPLKASIERLQSYITAQLTEPAEGQALQLLQQYLDYKRQLVDLERDLPQLTHLDGIRQREQAVSALRARLFSQEAHQAFFAEEEAYNQFTLNRLSIQNDASLSAEQKGQAMQALRDSLPEILEQAVLPQLQSELHQQTQALRARNGSPEELRALRQQLVGSEATARLEALDQQRADWQQRLKRYSSAKAEIENNPGLSETDRQAALDELISSNFNEQERLRLDAA	67	333
tr|A0A2A3S773|A0A2A3S773_9GAMM Lipase chaperone OS=Psychrobacter sp. FDAARGOS_221 OX=1975705 GN=A6J60_000085 PE=3 SV=1	tr|A0A2A3S773|A0A2A3S773_9GAMM	Psychrobacter sp. FDAARGOS_221	1975705	A6J60_000085	MPNQSQQNSQKSFSIKAANPIVLALLFVSIIALLIWLFKSKESADNTDANIDNTKPVQAVNQSQNESDDVVTDEVIEDLDYTPDALTIGVENMPRSLQGTQVDGDLIVNEEYELVETRELRRLFDYFLSAQGEEDSDTINRRVESYISSRTPEPAASKAIDLYYQYLAYLQQLSTIDGKYGNQSKQANEMNVQRIKQQQREVQALRSKLFSKQANKAFFDEDDALVDYNAAMLSIAQDKSLTQAQKQQARDKYINQLPESAIKQHAKQQANIEQLLTRTQQLQQQGASQDQLFAMRSQMVGKEAAQRLAQLDAETADFDQRFEQYQAVKNKILTATKDEQSQQRQIDQLQNKLFSKTEQKRLTGYALFKQQQQ	IVLALLFVSIIALLIWLF	21	38	KSKESADNTDANIDNTKPVQAVNQSQNESDDVVTDEVIEDLDYTPDALTIGVE	39	91	53	NMPRSLQGTQVDGDLIVNEEYELVETRELRRLFDYFLSAQGEEDSDTINRRVESYISSRTPEPAASKAIDLYYQYLAYLQQLSTIDGKYGNQSKQANEMNVQRIKQQQREVQALRSKLFSKQANKAFFDEDDALVDYNAAMLSIAQDKSLTQAQKQQARDKYINQLPESAIKQHAKQQANIEQLLTRTQQLQQQGASQDQLFAMRSQMVGKEAAQRLAQLDAETADFDQRFEQYQAVKNKILTATKDEQSQQRQIDQLQNKLFSKTEQKRLTGY	92	365
tr|A0A2A4ESL3|A0A2A4ESL3_9BURK Lipase helper protein OS=Paraburkholderia acidicola OX=1912599 GN=BWP39_29585 PE=3 SV=1	tr|A0A2A4ESL3|A0A2A4ESL3_9BURK	Paraburkholderia acidicola	1912599	BWP39_29585	MVFEMRLPLPAIAACGVAGAIALISLYAVHPFREGNRAPEIALAQAGGDSRPATAQPVYAAHPAIRPASLAGVPVPDGLRADSHGDLIRDKALRDYFDYFLAAQDELKSDERLRQFVRGDMETRIQGAALSQAEDLWDRYRRYLAEASTPAQGAVGDATQLDGVERALAARESLQSRDLPDVASAWFGDENRHAEFSLAQMRIASDTSLSADERKRQLEALNAGLPKNEQTQLAAAGKPAALGKLIAGMNAQGATDDAIASRIATDFGADVAQRYLQSRQQDTQWKNRYDGYAVQRDAIRQQPGLSDAERTQQIDALRQQYFGDRTEVLHAYLSDAGNR	LPLPAIAACGVAGAIALISLYAV	7	29	HPFREGNRAPEIALAQAGGDSRPATAQPVYAAH	30	62	33	PAIRPASLAGVPVPDGLRADSHGDLIRDKALRDYFDYFLAAQDELKSDERLRQFVRGDMETRIQGAALSQAEDLWDRYRRYLAEASTPAQGAVGDATQLDGVERALAARESLQSRDLPDVASAWFGDENRHAEFSLAQMRIASDTSLSADERKRQLEALNAGLPKNEQTQLAAAGKPAALGKLIAGMNAQGATDDAIASRIATDFGADVAQRYLQSRQQDTQWKNRYDGYAVQRDAIRQQPGLSDAERTQQIDALRQQYFGDRTEVLH	63	330
tr|A0A2A5PJJ9|A0A2A5PJJ9_9GAMM Lipase chaperone OS=Acinetobacter sp. YT-02 OX=2018564 GN=lifO PE=3 SV=1	tr|A0A2A5PJJ9|A0A2A5PJJ9_9GAMM	Acinetobacter sp. YT-02	2018564	lifO	MQKHKIWIVLGVVILLIAALVYWLMPQSNSPDTSPQQSSNDETSQALSMQQAMQNNPAANFLSPSQQDTEVNCQLKLDASNRLIVNEQTRNCFEYFITQYGEKSLEAISTDFKAYITQSHKEPALSQILDLWQRYLDYRNALGQLQTPNLSQEDPQYYRSIFSNMQNLRKQYFSDYEIEGLFGTEDIYHEYTLKRMAVMDDKKLSEAEKAQKLQELFKQLPQDWQENLEQLNTLQDLRSLTAAIKARGGSAAEIRQMRLNLVGPEATQRLEQLDGQRSQWKSRVEDYLSTRDQIMQSGMNDQAKQQAVKQLRGQHFQNPQEQLRLETFEQVHDQGGKLPFAD	WIVLGVVILLIAALVYWLMP	7	26	QSNSPDTSPQQSSNDETSQALSMQQAMQNNPAA	27	59	33	NFLSPSQQDTEVNCQLKLDASNRLIVNEQTRNCFEYFITQYGEKSLEAISTDFKAYITQSHKEPALSQILDLWQRYLDYRNALGQLQTPNLSQEDPQYYRSIFSNMQNLRKQYFSDYEIEGLFGTEDIYHEYTLKRMAVMDDKKLSEAEKAQKLQELFKQLPQDWQENLEQLNTLQDLRSLTAAIKARGGSAAEIRQMRLNLVGPEATQRLEQLDGQRSQWKSRVEDYLSTRDQIMQSGMNDQAKQQAVKQLRGQHFQNPQEQLRLETFEQVHD	60	333
tr|A0A2C9WUN4|A0A2C9WUN4_9GAMM Lipase chaperone OS=Acinetobacter sp. ANC 3813 OX=1977873 GN=lifO PE=3 SV=1	tr|A0A2C9WUN4|A0A2C9WUN4_9GAMM	Acinetobacter sp. ANC 3813	1977873	lifO	MQKNKLWILAAAVIIAIGALIFWLSPNKGSTPAAENTDQQSTLAAGEMASSQAASTGGTSFSSRSQQDTEINCQMKLDSSNRLIVNEQTRNCFEYFITQYGEKSIEQIRKDFKTYIDEDYKEPALSQILDLWNRYMDYREKLGSLQAPNLSQDDPQYYRSVFNSTQNIRKQFFSDYEIEGLFGAENTYHIYTLKRLDVINDKSLSEQEKAQKLKALFDELPAEWKENLEQINKLEDLRKLTADIKARGGSAEEIHQMRTNLVGPEATQRLEKLDTQRADWKSNVNSYLSERDSIMKSGMGDDAKQKAVNQLRGQYFKAKEDQLRVNTFETLHDQGEKLPFSE	WILAAAVIIAIGALIFWL	7	24	SPNKGSTPAAENTDQQSTLAAGEMASSQAASTGGTSF	25	61	37	SSRSQQDTEINCQMKLDSSNRLIVNEQTRNCFEYFITQYGEKSIEQIRKDFKTYIDEDYKEPALSQILDLWNRYMDYREKLGSLQAPNLSQDDPQYYRSVFNSTQNIRKQFFSDYEIEGLFGAENTYHIYTLKRLDVINDKSLSEQEKAQKLKALFDELPAEWKENLEQINKLEDLRKLTADIKARGGSAEEIHQMRTNLVGPEATQRLEKLDTQRADWKSNVNSYLSERDSIMKSGMGDDAKQKAVNQLRGQYFKAKEDQLRVNTFETLHD	62	333
tr|A0A2D1IP66|A0A2D1IP66_9GAMM Lipase chaperone OS=Acinetobacter sp. LoGeW2-3 OX=1808001 GN=lifO PE=3 SV=1	tr|A0A2D1IP66|A0A2D1IP66_9GAMM	Acinetobacter sp. LoGeW2-3	1808001	lifO	MQKYKIWIIAVLVILCLITLLLWLSPQDEKQTENGSGGAQAAMLNSESNAVNVSAQNNTFFSSPSQQDTEINCQMQLDSSNRLIVNEQTRNCFEYFITQYGEKTIEQIQQDFKTYISQNHKEPALSQILDLWDRYLQYRQSLGEITPPAGLNQEDPAYYRSIYTSTQNQRKRFFSNYEIEGLFGTEDTYHEYTLDRMAVMADKNLSEAEKAQKLKELFQQLPEDWQENLEQLNKLEDLRKLTADIKARSGSAEEIRQMRLNLVGPEATQRLESLDSERASWKSSVTSYLNERDNIMKSGLNDNAKQKAVQELRAQHFKKPEERLRVETFEQVHDKGGKLPFAD	WIIAVLVILCLITLLLWL	7	24	SPQDEKQTENGSGGAQAAMLNSESNAVNVSAQNNTF	25	60	36	FSSPSQQDTEINCQMQLDSSNRLIVNEQTRNCFEYFITQYGEKTIEQIQQDFKTYISQNHKEPALSQILDLWDRYLQYRQSLGEITPPAGLNQEDPAYYRSIYTSTQNQRKRFFSNYEIEGLFGTEDTYHEYTLDRMAVMADKNLSEAEKAQKLKELFQQLPEDWQENLEQLNKLEDLRKLTADIKARSGSAEEIRQMRLNLVGPEATQRLESLDSERASWKSSVTSYLNERDNIMKSGLNDNAKQKAVQELRAQHFKKPEERLRVETFEQVHD	61	334
tr|A0A2D2LVZ9|A0A2D2LVZ9_MOROS Lipase chaperone OS=Moraxella osloensis OX=34062 GN=NP7_08100 PE=3 SV=1	tr|A0A2D2LVZ9|A0A2D2LVZ9_MOROS	Moraxella osloensis	34062	NP7_08100	MPMVPSNNPDTNQRPINWLIIVLASSIIALLIACILWLKPKDAVKTANPLPQDAASAMPSGELPSHQTATLANASSITANANPLPISLATSLPKSLQGTQVDGEIIIDENKQLVVTAGLRRLFDYFLSAQGEEPLTQIEQRVIAYIREHTPEPAASQAVNIFQNYLTYLTAVSQLDKPKAQQNPNVSALDLSAIKNQLRAVQQLQARYFDAKTREAFFGDEQALNDYNMTVVEANQNAQLSNDQRQAIIDKAQTAYIASVKDPNLQTKLTEQRNIDKLLAQTQQMQQQGATQSQINAMRSQYVSPEAVKRLEQLDQSEAQFAQRVATYQTQSNQILSKLGNVPQAQQQIVALQQTMFTPEERLRLDVLTKQR	PINWLIIVLASSIIALLIACILW	15	37	LKPKDAVKTANPLPQDAASAMPSGELPSHQTATLANASSITANANPLPISL	38	88	51	ATSLPKSLQGTQVDGEIIIDENKQLVVTAGLRRLFDYFLSAQGEEPLTQIEQRVIAYIREHTPEPAASQAVNIFQNYLTYLTAVSQLDKPKAQQNPNVSALDLSAIKNQLRAVQQLQARYFDAKTREAFFGDEQALNDYNMTVVEANQNAQLSNDQRQAIIDKAQTAYIASVKDPNLQTKLTEQRNIDKLLAQTQQMQQQGATQSQINAMRSQYVSPEAVKRLEQLDQSEAQFAQRVATYQTQSNQILSKLGNVPQAQQQIVALQQTMFTPEERLRLDVLTK	89	370
tr|A0A2D4S1G7|A0A2D4S1G7_9GAMM Lipase chaperone OS=Bermanella sp OX=2024825 GN=CL679_04705 PE=3 SV=1	tr|A0A2D4S1G7|A0A2D4S1G7_9GAMM	Bermanella sp	2024825	CL679_04705	MLKYLVVFVALIAGLAIWFKPSAVVTSSDTLATTPINEELDERAVPELKGAASNQLPDFLQGTSLKGTAIDGLYPVDENGNLLLSGSIKHRFEYFLSTMGEFSLEQVQAMIRDDITLNLEEPARSQALQLFEDYVGYKYALSDLEQSLQAPQPYEINDIERMRLQLQQLRDKRREYFNQETVDAFFGFDELYDDFMLNRLDIQSNSQLTAEEKSEQISSLEQSLPAEVRSMRDETQRISQVFELTNQMRDEGASDSEIFERNSQEFGQAAAERLQQLDNQRQAFAQKAEGFIARKQLILANDSLTDTEKQTQIDEALTAFDDNEKRRLKALELMQLEAQTSQEN	LVVFVALIAGLAIWFKPSAVVTS	5	27	SDTLATTPINEELDERAVPELKGAASNQLPDFL	28	60	33	QGTSLKGTAIDGLYPVDENGNLLLSGSIKHRFEYFLSTMGEFSLEQVQAMIRDDITLNLEEPARSQALQLFEDYVGYKYALSDLEQSLQAPQPYEINDIERMRLQLQQLRDKRREYFNQETVDAFFGFDELYDDFMLNRLDIQSNSQLTAEEKSEQISSLEQSLPAEVRSMRDETQRISQVFELTNQMRDEGASDSEIFERNSQEFGQAAAERLQQLDNQRQAFAQKAEGFIARKQLILANDSLTDTEKQTQIDEALTAFDDNEKRRLKALEL	61	333
tr|A0A2D5EK72|A0A2D5EK72_9GAMM Lipase chaperone OS=Marinobacter sp OX=50741 GN=CMG79_18015 PE=3 SV=1	tr|A0A2D5EK72|A0A2D5EK72_9GAMM	Marinobacter sp	50741	CMG79_18015	MKHQSTRKLRWPLPVALLAIMASSGLWYWQAPDSKPRPDPAKTFASAPAVTPPAVTQASAPVPSNKEPPHQTPASLPDQNFARSLAGTDIDGALKADGNGELILDLGVRDFFDYFLSAVGEVSPEAAIGQIQSLARNYLPEPAASDAMVLLDQYLAYKQAALQLMQTELDPSRQHDPGYQLTALGDALSSLKQLRRSTFSPDAHQAFFGEEEAYSEYTLAAMSIQQREDLSDQGKQALIEWHRKQLPESLQATEQRLQSETREHQARLSALENTESPEAAGRKLVELGMDPESAEGVVXYLKQRXSFDQQFSEFEQAXDAEDLEGLAGADRQKHKDALLEQYFPDEQSRTWARLRMLNQS	LRWPLPVALLAIMASSGLWYWQA	9	31	PDSKPRPDPAKTFASAPAVTPPAVTQASAPVPSNKEPPHQTPASLPDQ	32	79	48	NFARSLAGTDIDGALKADGNGELILDLGVRDFFDYFLSAVGEVSPEAAIGQIQSLARNYLPEPAASDAMVLLDQYLAYKQAALQLMQTELDPSRQHDPGYQLTALGDALSSLKQLRRSTFSPDAHQAFFGEEEAYSEYTLAAMSIQQREDLSDQGKQALIEWHRKQLPESLQATEQRLQSETREHQARLSALENTESPEAAGRKLVELGMDPESAEGVVXYLKQRXSFDQQFSEFEQAXDAEDLEGLAGADRQKHKDALLEQYFPDEQ	80	347
tr|A0A2D5VSF5|A0A2D5VSF5_PSESP Lipase chaperone OS=Pseudomonas sp OX=306 GN=lifO PE=3 SV=1	tr|A0A2D5VSF5|A0A2D5VSF5_PSESP	Pseudomonas sp	306	lifO	MKKALFILSLLTAASLALMLYLQPGHQTTHLTPPAATAAPPAPQPAAQAMTPSVEDAQKQKKVSKLALPRSFVGTEVDGSFRVDAAGNLIISEDIRRIFDYFLASIGEESLDASVSRLRSYIDSQLQEPARARAQMLLEQYLSYKRELVLLERDLPQMANLDAMRQRETAVQALRARLFDNETHQAFFAREEGYNRFTLERLAIQHDGKMSAEEKGVAVDRLRASLPEELQDAVLPQLQQELRQNTARLQAEGASAAQIRQMRQQLVGAEATTRLEALDSQRQNWQKRLDGYLAEKARIDASEGLSAGDKRAAIEALAAERFDERERLRLDAAEQLAAASKKQ	LFILSLLTAASLALMLYL	5	22	QPGHQTTHLTPPAATAAPPAPQPAAQAMTPSVEDAQKQKKVSK	23	65	43	LALPRSFVGTEVDGSFRVDAAGNLIISEDIRRIFDYFLASIGEESLDASVSRLRSYIDSQLQEPARARAQMLLEQYLSYKRELVLLERDLPQMANLDAMRQRETAVQALRARLFDNETHQAFFAREEGYNRFTLERLAIQHDGKMSAEEKGVAVDRLRASLPEELQDAVLPQLQQELRQNTARLQAEGASAAQIRQMRQQLVGAEATTRLEALDSQRQNWQKRLDGYLAEKARIDASEGLSAGDKRAAIEALAAERFDERERLRLDAAEQ	66	335
tr|A0A2D5WNJ2|A0A2D5WNJ2_9GAMM Lipase chaperone OS=Oceanospirillaceae bacterium OX=1899355 GN=CMI04_15495 PE=3 SV=1	tr|A0A2D5WNJ2|A0A2D5WNJ2_9GAMM	Oceanospirillaceae bacterium	1899355	CMI04_15495	MKVSIVVVALVMSAAVAGFFWLPQGGVVISQSEPSSSQSIDARRPIADSPLRSRFLQSATFRGATPDGRLQVLNGNLLVNRDLKRWMDFYLSSVGEFSIQEITEFMEAEMRTLPAPADQQALDLLHKYLAYLDDISRYDEVSGRKVNGADLDGLVARMEWLEDLRRIYFADTTIAAFFGDDEALDRYSLERMRLAKNGGDTAALDQLEDTLPLHLRVAREKARSIETSQSLRDTIDDPQALWEARKERFGQAAADRLAALDVERQQWHARLSDYRAFLEHNADKKNIDDLTEAYLTEHFSPVEQKRVDAALQASSD	IVVVALVMSAAVAGFFWL	5	22	PQGGVVISQSEPSSSQSIDARRPIADSPLRSRF	23	55	33	LQSATFRGATPDGRLQVLNGNLLVNRDLKRWMDFYLSSVGEFSIQEITEFMEAEMRTLPAPADQQALDLLHKYLAYLDDISRYDEVSGRKVNGADLDGLVARMEWLEDLRRIYFADTTIAAFFGDDEALDRYSLERMRLAKNGGDTAALDQLEDTLPLHLRVAREKARSIETSQSLRDTIDDPQALWEARKERFGQAAADRLAALDVERQQWHARLSDYRAFLEHNADKKNIDDLTEAYLTEHFSPVEQKRVDA	56	309
tr|A0A2D6VWA7|A0A2D6VWA7_9GAMM Lipase chaperone OS=Marinobacter sp OX=50741 GN=CMG78_01305 PE=3 SV=1	tr|A0A2D6VWA7|A0A2D6VWA7_9GAMM	Marinobacter sp	50741	CMG78_01305	MKHQSTRKLRWXLPVALLAIMASSGLWYWQAPDSXPRPDPAKTFASAPAVTPPAVTQASAPVPSNKEPPHQTPXXLPDQNFARSLAGTDIDGALKADXNGELILDLGVRDFFDYFLSAVGEVSPEAAIGQIQSLARNYLPXPAASDAMXLLDQYLAYKQAALQLMQTELDPSRQHDPGYQLTALGDALSSLKQLRRSTFSPDAHQAFFGEEEAYSEYTLAAMSIQQREDLSDQGKQALIEWHRKQLPESLRATEQRLQSETXEHQARLSALENTEXPEAAGRKLVELGMDPESAEGVVSYLKQRXSFDQQFSEFEQAXDAEDLEGLAGADRQKHKDALLEQYFPDEQSRTWARLRMLNQS	LRWXLPVALLAIMASSGLWYWQA	9	31	PDSXPRPDPAKTFASAPAVTPPAVTQASAPVPSNKEPPHQTPXXLPDQ	32	79	48	NFARSLAGTDIDGALKADXNGELILDLGVRDFFDYFLSAVGEVSPEAAIGQIQSLARNYLPXPAASDAMXLLDQYLAYKQAALQLMQTELDPSRQHDPGYQLTALGDALSSLKQLRRSTFSPDAHQAFFGEEEAYSEYTLAAMSIQQREDLSDQGKQALIEWHRKQLPESLRATEQRLQSETXEHQARLSALENTEXPEAAGRKLVELGMDPESAEGVVSYLKQRXSFDQQFSEFEQAXDAEDLEGLAGADRQKHKDALLEQYFPDEQ	80	347
tr|A0A2D8AG38|A0A2D8AG38_9GAMM Lipase chaperone OS=Thalassolituus sp OX=2030822 GN=CMI13_16875 PE=3 SV=1	tr|A0A2D8AG38|A0A2D8AG38_9GAMM	Thalassolituus sp	2030822	CMI13_16875	MMKPLHGAIALTICGIAIWAVGMLTEPQVRVASEHATEVMTGQVAVLASFHQDDQTDIKLNELKTFRGASADGLLRTDLQGNLIIDMALKRWIDFYLSARGELPLDDIIAAMHSEISQLIQPGQQQAMTLLDNYLGYLAALGEYDEQTGQRLAGADFDAMAARLQWQQRLRREWLQPDVVEAFFAEDEAIDSYTLERIRVARAGGDPAGVSDDVLPQNIRDMRERSRSVISMRSSEADMRAAGAGDDEIHSWRVATFGEEVAQRLAAVDEKQQAWRERLREYKKYTDSLAVQQLGDTERERLLNAYKNRYFSPVEIKRIPAALSLLASDE	LHGAIALTICGIAIWAVG	5	22	MLTEPQVRVASEHATEVMTGQVAVLASFHQDDQTDIKLNE	23	62	40	LKTFRGASADGLLRTDLQGNLIIDMALKRWIDFYLSARGELPLDDIIAAMHSEISQLIQPGQQQAMTLLDNYLGYLAALGEYDEQTGQRLAGADFDAMAARLQWQQRLRREWLQPDVVEAFFAEDEAIDSYTLERIRVARAGGDPAGVSDDVLPQNIRDMRERSRSVISMRSSEADMRAAGAGDDEIHSWRVATFGEEVAQRLAAVDEKQQAWRERLREYKKYTDSLAVQQLGDTERERLLNAYKNRYFSPVEIKRIPA	63	321
tr|A0A2D8R8N7|A0A2D8R8N7_9GAMM Lipase chaperone OS=Hahellaceae bacterium OX=2048971 GN=lifO PE=3 SV=1	tr|A0A2D8R8N7|A0A2D8R8N7_9GAMM	Hahellaceae bacterium	2048971	lifO	MSSKVVSSTRRCLLAGSIAAVCFMLLFRLAASVPTKVESAASAGMIRHDAGGSAVSKGNAVAGVELLDTIAPGPLPASLQGAEPELELITDAEGHLVPDYDLMVLFDFYLGALEEEPLETVLARLHLALAAQLEGQALAEAKDLLGRYVDYRIGLAELETQATLSADGSFDADNLQARLQSIQALRASLFDGEELQAFFQLDEVQDQFVVQQLAISYDTTLSPGERSEALAALEQQLPQPIRELRQQVHQNADLYSKAEAMREAGASAEAIFQERAAVHGEAIAADLAKLDEERAQWRARIDAYAVERQRLLQSGLSAADQQAAIDALRAGRFSELEQLEVRAFESEL	LLAGSIAAVCFMLLFRLAASVPT	13	35	KVESAASAGMIRHDAGGSAVSKGNAVAGVELLDTIAP	36	72	37	GPLPASLQGAEPELELITDAEGHLVPDYDLMVLFDFYLGALEEEPLETVLARLHLALAAQLEGQALAEAKDLLGRYVDYRIGLAELETQATLSADGSFDADNLQARLQSIQALRASLFDGEELQAFFQLDEVQDQFVVQQLAISYDTTLSPGERSEALAALEQQLPQPIRELRQQVHQNADLYSKAEAMREAGASAEAIFQERAAVHGEAIAADLAKLDEERAQWRARIDAYAVERQRLLQSGLSAADQQAAIDALRAGRFSELEQLEVRAFES	73	346
tr|A0A2D8RDX8|A0A2D8RDX8_9GAMM Lipase chaperone OS=Hahellaceae bacterium OX=2048971 GN=CME36_12750 PE=3 SV=1	tr|A0A2D8RDX8|A0A2D8RDX8_9GAMM	Hahellaceae bacterium	2048971	CME36_12750	MRNRRIDPNSTGSTSTSRTLLVIALIFVLTIALLIAAGALGLLDRGQTTDRIGAADASPTDPAAATAPVPTPDPAPAPVAAAVDSTPEPEAWDGAAFAPSLAGTDIDGKLEADEQGYLKVSIDVKDFFDYFLGAVGERSVEDVMAMLHQQIDQRLPPEAAAQARMMLENYVGYQHAMADMMGQPMAAQDQSNMQQTYDYYAQTMEQTFEQLKALRRQYFGPQEVDAFFSLEEAYGEYALTAMKLNADESLTPQAREAALKEAERILPAQMIEAEKQARKQVALSDATVELFEQGRSPEEIKSILAQRYPDQYDAKATDSVVSHLAREAAFEQRMQGYLEQKAALLADGISEADASAAIAALQARTFDEAELARVAAEEAIARKTAQASITAP	LLVIALIFVLTIALLIAAGALGL	20	42	LDRGQTTDRIGAADASPTDPAAATAPVPTPDPAPAPVAAAVDSTPEPEAWD	43	93	51	GAAFAPSLAGTDIDGKLEADEQGYLKVSIDVKDFFDYFLGAVGERSVEDVMAMLHQQIDQRLPPEAAAQARMMLENYVGYQHAMADMMGQPMAAQDQSNMQQTYDYYAQTMEQTFEQLKALRRQYFGPQEVDAFFSLEEAYGEYALTAMKLNADESLTPQAREAALKEAERILPAQMIEAEKQARKQVALSDATVELFEQGRSPEEIKSILAQRYPDQYDAKATDSVVSHLAREAAFEQRMQGYLEQKAALLADGISEADASAAIAALQARTFDEAELARVAAEEA	94	379
tr|A0A2D9LAH6|A0A2D9LAH6_9GAMM Lipase chaperone OS=Marinobacter sp OX=50741 GN=CMG81_05135 PE=3 SV=1	tr|A0A2D9LAH6|A0A2D9LAH6_9GAMM	Marinobacter sp	50741	CMG81_05135	MKHQSTRKLRWPLPVALLAIMASSGLWYWQAPDSEPRPDPAKTFASAPAVTPPAVTQASAPVPSNKEPPHQTPTNLPDQNFARSLAGTDIDGALKADRNGELILDLGVRDFFDYFLSAVGEVSPEAAIGQIQSLARNYLPEPAASDAMVLLDQYLAYKQAALQLMQTELDPSRQHDPGYQLTALGDALSSLKQLRRSTFSPDAHQAFFGEEEAYSEYTLAAMSIQQREDLSDQGKQALIEWHRKQLPESLRATEQRLQSETHEHQARLSALENTEAPEAAGRKLVELGMDPESAEGVVSYLKQRESFDQQFSEFEQAFDAEDLEGLAGADRQKHKDALLKQYFPDEQSRTWARLRMLNQS	LRWPLPVALLAIMASSGLWYWQA	9	31	PDSEPRPDPAKTFASAPAVTPPAVTQASAPVPSNKEPPHQTPTNLPDQ	32	79	48	NFARSLAGTDIDGALKADRNGELILDLGVRDFFDYFLSAVGEVSPEAAIGQIQSLARNYLPEPAASDAMVLLDQYLAYKQAALQLMQTELDPSRQHDPGYQLTALGDALSSLKQLRRSTFSPDAHQAFFGEEEAYSEYTLAAMSIQQREDLSDQGKQALIEWHRKQLPESLRATEQRLQSETHEHQARLSALENTEAPEAAGRKLVELGMDPESAEGVVSYLKQRESFDQQFSEFEQAFDAEDLEGLAGADRQKHKDALLKQYFPDEQ	80	347
tr|A0A2D9TVY1|A0A2D9TVY1_9GAMM Lipase chaperone OS=Pseudomonadales bacterium OX=1891229 GN=lifO PE=3 SV=1	tr|A0A2D9TVY1|A0A2D9TVY1_9GAMM	Pseudomonadales bacterium	1891229	lifO	MKRFMVALSVPIALAAVVGFIYLNKMPRNRAESFSTQKESTSSAVDFTLEPASPAFITGLEQLPASLQGTEVDGTLLADDNGNLIINPDIRRVFDYFLSTLGAESLAQIEQRLRAHIQHQLPSNAAHQAEQLLGKYMALNQALSKLELSEESEPNTLLETGVLRERLLSIQSLRREYLPVDVIDAFYADDDALDQLALARIDIMQDNELSEGERQKALSDLEFSLPPHLHRVMSDLNKQQQLTTSTTRLRNNGGTDADLYLLRESIYGSGAAERLAVLDELRQQWQTRMTRWLQERNSLMAISGLDDTDRQQQIDRLRRDHFEPAELNRVKILERIHNSAP	MVALSVPIALAAVVGFIYLN	5	24	KMPRNRAESFSTQKESTSSAVDFTLEPASPAFITGLE	25	61	37	QLPASLQGTEVDGTLLADDNGNLIINPDIRRVFDYFLSTLGAESLAQIEQRLRAHIQHQLPSNAAHQAEQLLGKYMALNQALSKLELSEESEPNTLLETGVLRERLLSIQSLRREYLPVDVIDAFYADDDALDQLALARIDIMQDNELSEGERQKALSDLEFSLPPHLHRVMSDLNKQQQLTTSTTRLRNNGGTDADLYLLRESIYGSGAAERLAVLDELRQQWQTRMTRWLQERNSLMAISGLDDTDRQQQIDRLRRDHFEPAELNRVKILERIH	62	337
tr|A0A2E2QQB1|A0A2E2QQB1_HALSX Lipase chaperone OS=Halomonas sp OX=1486246 GN=CME81_01080 PE=3 SV=1	tr|A0A2E2QQB1|A0A2E2QQB1_HALSX	Halomonas sp	1486246	CME81_01080	MKQPLIGYRRWLFPVALSAILAGSGLWYGINYYPPLPTAEAPLSSAEQAGPALPSPASLPAAATAETRVPQARNTTPSSLGPDPFAPSLAGTDIDGALQADANGQLVINLQVRDFFDYFLSTVGEVSPETAIRQIERMARTHLPEPASGQALALLDQYLAYKQASLTVMQASLDPARREDPAYQLAALGDALAQLKTLRQSTFDADVHQAFFGLEEAYSEYTLATLAIQQRDDLSEQGKQALVEWHRNQLPTTLKTTEQDLHASTRQQQARVAAINSASSPDAAGQQLRELGLDPDGAESVVKYLKHRERFDERFESFQEALSQNGSSGLATQDLANQREELLLRHFPDEQDRTWARLKMLDSS	LFPVALSAILAGSGLWYGINYYP	12	34	PLPTAEAPLSSAEQAGPALPSPASLPAAATAETRVPQARNTTPSSLGPD	35	83	49	PFAPSLAGTDIDGALQADANGQLVINLQVRDFFDYFLSTVGEVSPETAIRQIERMARTHLPEPASGQALALLDQYLAYKQASLTVMQASLDPARREDPAYQLAALGDALAQLKTLRQSTFDADVHQAFFGLEEAYSEYTLATLAIQQRDDLSEQGKQALVEWHRNQLPTTLKTTEQDLHASTRQQQARVAAINSASSPDAAGQQLRELGLDPDGAESVVKYLKHRERFDERFESFQEALSQNGSSGLATQDLANQREELLLRHFPDEQDRTWARLK	84	359
tr|A0A2E2QTB3|A0A2E2QTB3_HALSX Lipase chaperone OS=Halomonas sp OX=1486246 GN=lifO PE=3 SV=1	tr|A0A2E2QTB3|A0A2E2QTB3_HALSX	Halomonas sp	1486246	lifO	MKSLIRFCAALPVIIAVIVAFWLFTTDSQETTPSANFFYQSGQTVVVAEQGPAGGRSAPSKLVGESAVTVPKTLPASLAGTSVPGGWARTDRLGNLIPTAHLRQMFEYFLSALGEESLQQLVARIGSALAALGEPARSQALATLGSYLDYKLAVSELEQAYGDMTDLGPDEMQRRMAEIHGLRRTWLDAATAEAFFADDEAVDRFQMEKRRIARDGNLTAEEKAAALRKAESSLPEPLREAREETRQFAEYEQVRQQLAGDPRALQAWRQEVFGAEAADRLAQLEKEQREWDRRWQVYSVERNRLMSSGLAAQERQEALDRLRARHFNETERIRAEALDSIR	FCAALPVIIAVIVAFWLFTT	7	26	DSQETTPSANFFYQSGQTVVVAEQGPAGGRSAPSKLVGESAV	27	68	42	TVPKTLPASLAGTSVPGGWARTDRLGNLIPTAHLRQMFEYFLSALGEESLQQLVARIGSALAALGEPARSQALATLGSYLDYKLAVSELEQAYGDMTDLGPDEMQRRMAEIHGLRRTWLDAATAEAFFADDEAVDRFQMEKRRIARDGNLTAEEKAAALRKAESSLPEPLREAREETRQFAEYEQVRQQLAGDPRALQAWRQEVFGAEAADRLAQLEKEQREWDRRWQVYSVERNRLMSSGLAAQERQEALDRLRARHFNETERIRAEALDSI	69	341
tr|A0A2E3BAR6|A0A2E3BAR6_9GAMM Lipase chaperone OS=Oleispira sp OX=2024846 GN=CMI14_03565 PE=3 SV=1	tr|A0A2E3BAR6|A0A2E3BAR6_9GAMM	Oleispira sp	2024846	CMI14_03565	MIKTKSLVFTLTAVVGVTISSIYLITEKASNISEPSKEIVSSSAANEETAENILGYKSKYGALPTSLRGTTIGNALQVDEYGNLVISIDLKDLFDYFLSTITEEDLDTILLRIDEYLTHYLQDPALSEAKAILTQYIEFKYSLMDFEKEMGEELAQMSQQDKVNGGYLRFLQQQMHQRNALRSQHLDIAVHEAFYEDEERYDEYTYARLLVTSDTSLSASEQQDRVVELQNALPEDVRNSIRKTQMTEELKIRTEELLENGGDHEQVRELRRDMFGDSAVQRFDELDQKRAAWNARVNSYLTQRTTLLNSDGLTEEELNFQVDDLRSSLFNKLEQIRILGME	LVFTLTAVVGVTISSIYLIT	7	26	EKASNISEPSKEIVSSSAANEETAENILGYKSKYG	27	61	35	ALPTSLRGTTIGNALQVDEYGNLVISIDLKDLFDYFLSTITEEDLDTILLRIDEYLTHYLQDPALSEAKAILTQYIEFKYSLMDFEKEMGEELAQMSQQDKVNGGYLRFLQQQMHQRNALRSQHLDIAVHEAFYEDEERYDEYTYARLLVTSDTSLSASEQQDRVVELQNALPEDVRNSIRKTQMTEELKIRTEELLENGGDHEQVRELRRDMFGDSAVQRFDELDQKRAAWNARVNSYLTQRTTLLNSDGLTEEELNFQVDDLRSSLFNKLEQIRI	62	338
tr|A0A2E3BD32|A0A2E3BD32_9GAMM Lipase chaperone OS=Oleispira sp OX=2024846 GN=CMI14_07895 PE=3 SV=1	tr|A0A2E3BD32|A0A2E3BD32_9GAMM	Oleispira sp	2024846	CMI14_07895	MKFSLLSFATLSFVTVLTIFIVNTFNLNDSDTKHESLSIDQEEIVSPQSTTQPAPSEIDNLNILELNTFRFSSVDGAIKVDKHNHLIIDEDLRHWFDFYLSAIGEIDINKITLLMEKEINALPSPGKEQAHNIMNQYLAYKRELAQYENQELRSVDGNHDIEQLSNRLDWQMRLRRQHLDDNVVESFWKKDEIIDSYALEKLKIRNSDISEADKEEQLEALENSLPEELYSFKQELYIASNLLEKEKELAESSNPTELRNLRIEEVGIEAADRLAEVDKSQQEWQLKVLAYRNEVQKISDSEGISNIDKEELISEYREENFSNTEILRLKAAVQLLSDTQ	LLSFATLSFVTVLTIFIVNTFNL	5	27	NDSDTKHESLSIDQEEIVSPQSTTQPAPSEIDNLNILELNTF	28	69	42	RFSSVDGAIKVDKHNHLIIDEDLRHWFDFYLSAIGEIDINKITLLMEKEINALPSPGKEQAHNIMNQYLAYKRELAQYENQELRSVDGNHDIEQLSNRLDWQMRLRRQHLDDNVVESFWKKDEIIDSYALEKLKIRNSDISEADKEEQLEALENSLPEELYSFKQELYIASNLLEKEKELAESSNPTELRNLRIEEVGIEAADRLAEVDKSQQEWQLKVLAYRNEVQKISDSEGISNIDKEELISEYREENFSNTEILRLKA	70	331
tr|A0A2E3CXU8|A0A2E3CXU8_9GAMM Lipase chaperone OS=Pseudomonadales bacterium OX=1891229 GN=CMK89_08730 PE=3 SV=1	tr|A0A2E3CXU8|A0A2E3CXU8_9GAMM	Pseudomonadales bacterium	1891229	CMK89_08730	MHKRLFLAVASGVLLGGVLFFTQQQSSRGIVNYPETKAMTLTQRQSSQAVASEEWGPLVTGLERLPHSLQGVQVDGELQHDDQGSLILNADVRRVFDFFLNAVGEEQPERVSDRIRAYIRWQLPLPAAEQALLVLQEYLALRDAMTLEQHDLKVNAYRFSDEADLTASTLQQQKQKLLDMRSRYLSPEVDRAFYEEEDIFDDYTLSKLALMEDDEMSSADKSAAIASLEAGLPLAIQEQIVAVSRIQLLAKLRKTWQMEQGDAAGLRQLRESVVGAAAADRLEQLDQKRLNWHSRVDAWMQTRNHILAQEALAFQDRQAGVSRARAENFDTSELKRVQALEKLHDYSSVNGSQ	LFLAVASGVLLGGVLFFT	5	22	QQQSSRGIVNYPETKAMTLTQRQSSQAVASEEWGPLVTGLE	23	63	41	RLPHSLQGVQVDGELQHDDQGSLILNADVRRVFDFFLNAVGEEQPERVSDRIRAYIRWQLPLPAAEQALLVLQEYLALRDAMTLEQHDLKVNAYRFSDEADLTASTLQQQKQKLLDMRSRYLSPEVDRAFYEEEDIFDDYTLSKLALMEDDEMSSADKSAAIASLEAGLPLAIQEQIVAVSRIQLLAKLRKTWQMEQGDAAGLRQLRESVVGAAAADRLEQLDQKRLNWHSRVDAWMQTRNHILAQEALAFQDRQAGVSRARAENFDTSELKRVQALEKLHD	64	345
tr|A0A2E3HHJ3|A0A2E3HHJ3_9GAMM Lipase chaperone OS=Alcanivorax sp OX=1872427 GN=lifO PE=3 SV=1	tr|A0A2E3HHJ3|A0A2E3HHJ3_9GAMM	Alcanivorax sp	1872427	lifO	MEKRYLFGALLLFLMAVLLIWGLPGDPESHRTAKPARDTASTSLSDPEIAGLTDTEGYDHFRQRAQSVGPTPASLQGTRVDGQLLVNANGDLVINPAVRQVFDYFLTAVGEEPLEDIQARLAGYLSEQLPPQAARQAWTIYQQYMAXREAMEQLPEHDGSVAAMRQAITQRHDMQQAYLGPEVADAFYGLDMTYDRYMIEQQAVRENDNLTAVERDQQLAALEQNLPAGLQQMLNETRAPIRLQQRTREMREQGASEAEIRALREQTFGPQAAERXEALEQQRQDWEQRYQAYRQERLQLINSGLSHXDQQVALARLQQRLFQEKELARVQALDRINSEDR	YLFGALLLFLMAVLLIWGLP	5	24	GDPESHRTAKPARDTASTSLSDPEIAGLTDTEGYDHFRQRAQSVG	25	69	45	PTPASLQGTRVDGQLLVNANGDLVINPAVRQVFDYFLTAVGEEPLEDIQARLAGYLSEQLPPQAARQAWTIYQQYMAXREAMEQLPEHDGSVAAMRQAITQRHDMQQAYLGPEVADAFYGLDMTYDRYMIEQQAVRENDNLTAVERDQQLAALEQNLPAGLQQMLNETRAPIRLQQRTREMREQGASEAEIRALREQTFGPQAAERXEALEQQRQDWEQRYQAYRQERLQLINSGLSHXDQQVALARLQQRLFQEKELARVQALDRI	70	336
tr|A0A2E5MJC1|A0A2E5MJC1_9ALTE Lipase chaperone OS=Alteromonadaceae bacterium OX=1916082 GN=CL604_04770 PE=3 SV=1	tr|A0A2E5MJC1|A0A2E5MJC1_9ALTE	Alteromonadaceae bacterium	1916082	CL604_04770	MRDHSSPRKFIVISTLAVSLGAIGLGLWFNQPSTEPQPSTAASARPGDGTQTAAPASQKLTAAKPDSVPPESVAATPREWTEQPFAPSLEGTEIDGQLRADANGDLIVDLEVKDFFDYFLNTVGQVPPEEALSAIQSMANNNLPDSAAKQAMALLDSYLEYKREALALSQVRLDPGRQSDPKYQVAQLRQALADLKAVRRNTMSPEAVEAFFGLEEAYGEYTVASIEIQQREDLSPEARNTLLQWQRQQLPEVIRRTETSLIDENKVSEARQQAIADADSPEDAGRKLQALGLDSSQADDVVSYLQEREEFDASFEDYQKALTKLETSGLAPEDQAEQQQALLEQYFSNEQTQTWAKLRQLSQSP	VISTLAVSLGAIGLGLWF	12	29	NQPSTEPQPSTAASARPGDGTQTAAPASQKLTAAKPDSVPPESVAATPREWTEQ	30	83	54	PFAPSLEGTEIDGQLRADANGDLIVDLEVKDFFDYFLNTVGQVPPEEALSAIQSMANNNLPDSAAKQAMALLDSYLEYKREALALSQVRLDPGRQSDPKYQVAQLRQALADLKAVRRNTMSPEAVEAFFGLEEAYGEYTVASIEIQQREDLSPEARNTLLQWQRQQLPEVIRRTETSLIDENKVSEARQQAIADADSPEDAGRKLQALGLDSSQADDVVSYLQEREEFDASFEDYQKALTKLETSGLAPEDQAEQQQALLEQYFSNEQTQ	84	353
tr|A0A2E7EDF5|A0A2E7EDF5_9GAMM Lipase chaperone OS=Oceanospirillaceae bacterium OX=1899355 GN=CMI09_15205 PE=3 SV=1	tr|A0A2E7EDF5|A0A2E7EDF5_9GAMM	Oceanospirillaceae bacterium	1899355	CMI09_15205	MASRLLWGALAIVAVVAASWFSGLGSLSNTLPATGDLSPVKLAQPAESIPTLSPKAEFETDLVNRHSTLAPIAELTGEITQTFWEARMDGRLWVGPDGHLIVDRALRQWFDSWLSLQGEWSLDQILLAMQAQFETLDEPASAEVAALLQRYLDYREALGQYDDRTGRSVVQSDADVLAQRLEWVERLRREFFDETVAVAFFGADETLDRHLLARRQLQQNGASEADIQALEQSLPPELQSSRQKSHALRNMHRQEQVWQAQGLDADTLEQQKYEYRTRQWGEAAAKRLASLDQQHQDWQQRLDDYAQYRNRLLEGEYGTDLSDENRDALNRWLQQHFSEQEQRRVPAALALYLSQ	LLWGALAIVAVVAASWFSGLGSL	5	27	SNTLPATGDLSPVKLAQPAESIPTLSPKAEFETDLVNRHSTLAPIAELTGEITQTFWEA	28	86	59	RMDGRLWVGPDGHLIVDRALRQWFDSWLSLQGEWSLDQILLAMQAQFETLDEPASAEVAALLQRYLDYREALGQYDDRTGRSVVQSDADVLAQRLEWVERLRREFFDETVAVAFFGADETLDRHLLARRQLQQNGASEADIQALEQSLPPELQSSRQKSHALRNMHRQEQVWQAQGLDADTLEQQKYEYRTRQWGEAAAKRLASLDQQHQDWQQRLDDYAQYRNRLLEGEYGTDLSDENRDALNRWLQQHFSEQEQRRVPA	87	347
tr|A0A2E8G3A2|A0A2E8G3A2_9GAMM Lipase chaperone OS=Alcanivorax sp OX=1872427 GN=CL546_07110 PE=3 SV=1	tr|A0A2E8G3A2|A0A2E8G3A2_9GAMM	Alcanivorax sp	1872427	CL546_07110	MTRTLALLATVFVLATGVFWGLKRIPVPQHHAQPVPHQTDTQTNHSHGLDIATARIIKPTLADTLANTSLAGTQVPGNLMTDARGHLIVDSNSKAIMDYFLALNGEVPDTAIRKALAQWAEHNAGATAAADLLSLLERYQHYRSKFASGDYAARYAGHGDNDIRRKLQQRQQLRADTLGADTANALFADEDRYDQFSLNRHDIMTSDRSDEEKATALRALRNTLPETLAKQYQRQYDLQHLEAREQSMKQEGASTEELYAFRQLQFGDAAALRLQALAAERQAWQHRYQDYTLQRDQIHNAALSSDDKQKQLDALRRQLFSASEQQRAAALDRLQ	LALLATVFVLATGVFWGL	5	22	KRIPVPQHHAQPVPHQTDTQTNHSHGLDIATARIIKPTLADT	23	64	42	LANTSLAGTQVPGNLMTDARGHLIVDSNSKAIMDYFLALNGEVPDTAIRKALAQWAEHNAGATAAADLLSLLERYQHYRSKFASGDYAARYAGHGDNDIRRKLQQRQQLRADTLGADTANALFADEDRYDQFSLNRHDIMTSDRSDEEKATALRALRNTLPETLAKQYQRQYDLQHLEAREQSMKQEGASTEELYAFRQLQFGDAAALRLQALAAERQAWQHRYQDYTLQRDQIHNAALSSDDKQKQLDALRRQLFSASEQQRAAALDRL	65	334
tr|A0A2E8G3K3|A0A2E8G3K3_9GAMM Lipase chaperone OS=Alcanivorax sp OX=1872427 GN=lifO PE=3 SV=1	tr|A0A2E8G3K3|A0A2E8G3K3_9GAMM	Alcanivorax sp	1872427	lifO	MSRIQWALVLLGVVLAVAFAGLFWSPVSTAPGSSSGVQNVTLFPGAHTSGDEPAANSLQAALSRAETLAAVPASLRGTEVDGQLQTTADGELVVTPDLRRVFDYFLSAQGEESLEDCQARLASYLQASLPAEAANEAWQFFQQYMALGQAMAALPPHDGSPASIRTAVKQRHDLQVAYLGQQAAEAFYGMDIAYDRYMADRQEILDNPSLNDTQRQQQLQGLTQSLPAAMQIMLEETRGPAQLSARTQALREQGASEAEIRRLREQQVGAAGAERLEALDQQRAQWEARYQDYREQRQAIIDSGLSHLDQETALARLQQQMFSDQELSRVVALDRIQAR	ALVLLGVVLAVAFAGLFWSPVST	7	29	APGSSSGVQNVTLFPGAHTSGDEPAANSLQAALSRAET	30	67	38	LAAVPASLRGTEVDGQLQTTADGELVVTPDLRRVFDYFLSAQGEESLEDCQARLASYLQASLPAEAANEAWQFFQQYMALGQAMAALPPHDGSPASIRTAVKQRHDLQVAYLGQQAAEAFYGMDIAYDRYMADRQEILDNPSLNDTQRQQQLQGLTQSLPAAMQIMLEETRGPAQLSARTQALREQGASEAEIRRLREQQVGAAGAERLEALDQQRAQWEARYQDYREQRQAIIDSGLSHLDQETALARLQQQMFSDQELSRVVALDRI	68	336
tr|A0A2E8ZTX4|A0A2E8ZTX4_9GAMM Lipase chaperone OS=Oceanospirillaceae bacterium OX=1899355 GN=CMI03_14650 PE=3 SV=1	tr|A0A2E8ZTX4|A0A2E8ZTX4_9GAMM	Oceanospirillaceae bacterium	1899355	CMI03_14650	MMKPLHGAIALTICGIAIWAVGMLTEPQVRVASEHATEVMTGQVAVLASFHQDDQTDIKLNELKTFRGASADGLLRTDLQGNLIIDMALKRWIDFYLSARGELPLDDIIAAMHSEISQLIQPGQQQAMTLLDNYLGYLAALGEYDEQTGQRLAGADFDAMAARLQWQQRLRREWLQPDVVEAFFAEDEAIDSYTLERIRVARAGGDPAGVSDDVLPQNIRDMRERSRSVISMRSSEADMRAAGAGDDEIHSWRVATFGEEVAQRLAAVDEKQQAWRERLREYKKYTDSLAVQQLGDTERERLLNAYKNRYFSPAEIKRIPAALSLLASDE	LHGAIALTICGIAIWAVG	5	22	MLTEPQVRVASEHATEVMTGQVAVLASFHQDDQTDIKLNE	23	62	40	LKTFRGASADGLLRTDLQGNLIIDMALKRWIDFYLSARGELPLDDIIAAMHSEISQLIQPGQQQAMTLLDNYLGYLAALGEYDEQTGQRLAGADFDAMAARLQWQQRLRREWLQPDVVEAFFAEDEAIDSYTLERIRVARAGGDPAGVSDDVLPQNIRDMRERSRSVISMRSSEADMRAAGAGDDEIHSWRVATFGEEVAQRLAAVDEKQQAWRERLREYKKYTDSLAVQQLGDTERERLLNAYKNRYFSPAEIKRIPA	63	321
tr|A0A2E9GVY7|A0A2E9GVY7_UNCDE Lipase helper protein OS=Deltaproteobacteria bacterium OX=2026735 GN=CL938_17700 PE=3 SV=1	tr|A0A2E9GVY7|A0A2E9GVY7_UNCDE	Deltaproteobacteria bacterium	2026735	CL938_17700	MRRSRSTLALACAAGTLTLGIALLFRFDRPGEPHPAPPTPAVALGEHTAHPTPVPERSSADPPEVSHPDLPDSLRGSEVDGRLAVDAAGRLLPGPGLLQLFDYFLAASGEEPEAVLRDRIVRTLRSALPPLAAAEATKLLDQYLGFRNALRELALAGNAPESAERRLQWFRELRYGFFTSAESTALFGESDRVAEIDLERRTVVLDPELDEAQRANALAALDEALPEPVREARHRAGAPARVRDQVSELRAAGGSDREVYAIRERAFGFEAAERLAALDRQRADWKRRLASYAAERDALLRDPALEAEQRAAALEALRAERFSPDELARVRSLDSVAAIPTH	TLALACAAGTLTLGIALLF	7	25	RFDRPGEPHPAPPTPAVALGEHTAHPTPVPERSSADPPEVSH	26	67	42	PDLPDSLRGSEVDGRLAVDAAGRLLPGPGLLQLFDYFLAASGEEPEAVLRDRIVRTLRSALPPLAAAEATKLLDQYLGFRNALRELALAGNAPESAERRLQWFRELRYGFFTSAESTALFGESDRVAEIDLERRTVVLDPELDEAQRANALAALDEALPEPVREARHRAGAPARVRDQVSELRAAGGSDREVYAIRERAFGFEAAERLAALDRQRADWKRRLASYAAERDALLRDPALEAEQRAAALEALRAERFSPDELARVRSLDS	68	335
tr|A0A2G1UHW7|A0A2G1UHW7_9GAMM Lipase chaperone OS=Marinobacter profundi OX=2666256 GN=CLH61_14360 PE=3 SV=1	tr|A0A2G1UHW7|A0A2G1UHW7_9GAMM	Marinobacter profundi	2666256	CLH61_14360	MNRNIRLALVPLLLLAVLSAAMTWYLASTAGGPPAPSLPSGPVTETLSRNDLPLPTADKPSQLVPAVAGLVVPAELPASLDGTSVPQGWARVDSAGNLIPTAQLRTLFEYYLSALGEETLPQLVARIRQALAVLVEPARQQAMEVLAGYLDYKLAVSDLEASYQGQGATGAAELARRMGEVQALRRSFLDDRTATAFFAADEAVDEFQVARLRIREDSNLTADEQAAAIARAEQALPAPLREARQATRRFADYERVKATLADDPEALRRYRETEFGEAAARRLEQAEAEREDWGRRWQAYSDERSRLQASGLAAPELAAGIERLRASYFHGAELARAEALDSIR	LALVPLLLLAVLSAAMTWYLAST	7	29	AGGPPAPSLPSGPVTETLSRNDLPLPTADKPSQLVPAVAGL	30	70	41	VVPAELPASLDGTSVPQGWARVDSAGNLIPTAQLRTLFEYYLSALGEETLPQLVARIRQALAVLVEPARQQAMEVLAGYLDYKLAVSDLEASYQGQGATGAAELARRMGEVQALRRSFLDDRTATAFFAADEAVDEFQVARLRIREDSNLTADEQAAAIARAEQALPAPLREARQATRRFADYERVKATLADDPEALRRYRETEFGEAAARRLEQAEAEREDWGRRWQAYSDERSRLQASGLAAPELAAGIERLRASYFHGAELARAEALDSI	71	343
tr|A0A2G1VEY5|A0A2G1VEY5_9GAMM Lipase chaperone OS=Marinobacter guineae OX=432303 GN=lifO PE=3 SV=1	tr|A0A2G1VEY5|A0A2G1VEY5_9GAMM	Marinobacter guineae	432303	lifO	MKSFIRFFVMFPVIIAVVAAFWLFATDSREATPPADSFSESEAVVVPGQRSSGKQVAPSKLVGGSSAVTVPEILPASLTGTSVPDGWAITDRLGNLIPTPHLRQMFEYFLSALGEESLGQLVARIESALAGLEEPARSQALATLGAYLDYKLAVSELEQTYGDVKGLGPDEVQRRIAEIHALRRTWLDAATAEAFFADDEAVDRFQMEKRRITRDESLTAEEKVEALRKAESSLPEPLREARKETRQFAEYEQVRQQLADDPRALRAWRQEAFGAEAADRLAQLEKEQQEWSLRWQAYSVERDRLMSSGLAAQEREEALDRLRARHFNETERIRAEALDSIR	FFVMFPVIIAVVAAFWLFAT	7	26	DSREATPPADSFSESEAVVVPGQRSSGKQVAPSKLVGGSSAVT	27	69	43	VPEILPASLTGTSVPDGWAITDRLGNLIPTPHLRQMFEYFLSALGEESLGQLVARIESALAGLEEPARSQALATLGAYLDYKLAVSELEQTYGDVKGLGPDEVQRRIAEIHALRRTWLDAATAEAFFADDEAVDRFQMEKRRITRDESLTAEEKVEALRKAESSLPEPLREARKETRQFAEYEQVRQQLADDPRALRAWRQEAFGAEAADRLAQLEKEQQEWSLRWQAYSVERDRLMSSGLAAQEREEALDRLRARHFNETERIRAEALDSI	70	341
tr|A0A2G1ZHR8|A0A2G1ZHR8_9GAMM Lipase chaperone OS=Marinobacter sp OX=50741 GN=COB82_02670 PE=3 SV=1	tr|A0A2G1ZHR8|A0A2G1ZHR8_9GAMM	Marinobacter sp	50741	COB82_02670	MGMNNSDRLNKKAXLPLXMTVPVVXACVWXLLAXEPXGEAXTXXXSTPATXSEQPXPGIXEXPXAXGEDXPXPYQTPDSLGDQPFASSLAGTNIDGXLRADANGELIXDLETRDFFDYFLNTIGEVSAEQALDQIXTLXQQSLPEXAAREAMXLLNXYLAYKDASLALGNQGLDPARQHDPAYQLXMLKGALADMKQLRRRMFSADTHEAFFXLEEAYGDYTLAXLXIQQRTDLSAEAKNTLAEWHRQQLPEVIRRTETRMIEESGDHRXRQQALSXADSPSEAGRRLRELGVDDAQAREVVAYMEXREQFDSQYQQFQQALASLDNSGLAEEDRXTQXNRLLKQHFXTEQTRTWARLRALEXQSP	AXLPLXMTVPVVXACVWXLL	13	32	AXEPXGEAXTXXXSTPATXSEQPXPGIXEXPXAXGEDXPXPYQTPDSLGDQP	33	84	52	FASSLAGTNIDGXLRADANGELIXDLETRDFFDYFLNTIGEVSAEQALDQIXTLXQQSLPEXAAREAMXLLNXYLAYKDASLALGNQGLDPARQHDPAYQLXMLKGALADMKQLRRRMFSADTHEAFFXLEEAYGDYTLAXLXIQQRTDLSAEAKNTLAEWHRQQLPEVIRRTETRMIEESGDHRXRQQALSXADSPSEAGRRLRELGVDDAQAREVVAYMEXREQFDSQYQQFQQALASLDNSGLAEEDRXTQXNRLLKQHFXTEQTRTWARLRALEX	85	363
tr|A0A2G2C0A7|A0A2G2C0A7_9RHOB Lipase chaperone OS=Sulfitobacter sp OX=1903071 GN=lifO PE=3 SV=1	tr|A0A2G2C0A7|A0A2G2C0A7_9RHOB	Sulfitobacter sp	1903071	lifO	MGQRERRWWHYALPAFLLTVLAALALTWTGATPVTTESATQETDTLAHGSKGMAGSLPHHPVSSVSFRTGLEKLPASLEGTVVPDGLQVDAQGNLVITPLLRDVMEYFLSTLGEEDLATIVQRLQAYFANNLPATAAEQAQQILNGYLAWRDNLGQIPQAGGVDAARLDVDAVRAQQQAVRESCLQFLGQPVCTAFFARQQARDDYALERLAVTRDESLSAEQKAQRLAALTASLPPAMQADIAAATQYQTLQQLTAQSREEGLGDAQIQQIREQVVGPEAASRLQQLDQQRADFDRRMDAWLEQRQALLHNPNLSATDREAQIAQLREQQFSQQERVRVQALERLSDP	RWWHYALPAFLLTVLAALALTWT	7	29	GATPVTTESATQETDTLAHGSKGMAGSLPHHPVSSVSFRTGLEK	30	73	44	LPASLEGTVVPDGLQVDAQGNLVITPLLRDVMEYFLSTLGEEDLATIVQRLQAYFANNLPATAAEQAQQILNGYLAWRDNLGQIPQAGGVDAARLDVDAVRAQQQAVRESCLQFLGQPVCTAFFARQQARDDYALERLAVTRDESLSAEQKAQRLAALTASLPPAMQADIAAATQYQTLQQLTAQSREEGLGDAQIQQIREQVVGPEAASRLQQLDQQRADFDRRMDAWLEQRQALLHNPNLSATDREAQIAQLREQQFSQQERVRVQALERLSD	74	348
tr|A0A2G2GUE6|A0A2G2GUE6_9GAMM Lipase chaperone OS=Alcanivorax sp OX=1872427 GN=COA55_13975 PE=3 SV=1	tr|A0A2G2GUE6|A0A2G2GUE6_9GAMM	Alcanivorax sp	1872427	COA55_13975	MTRTLALLATVFVLATGVFWGLKRIPVPQHAQPAQHQPDAQASHTHRPATESPGIAKPAFSDVLANTSLSGTQVPGKLMTDSQGHLIANSSSKAIMDYFLSLSGEMPDATIRKLMEQWARQNAGAIAAADLLDLLDRYHHYRTAFASGDYAAHYSGNGDDDIRRKLQMRQQLRQETFGADTANTLFADEDRYDRFSLERHDIMTSDRSDEEKTAALRALRSTLPQALAKQYQQQYDLQHLPAREQSMKQEGASAEELYAFRQQQFGDAAALRLQALEAERQAWRHRYQNYTQQRDQINHAALSSDDKKEQLDALRARLFNASEQQRAAALDRLN	LALLATVFVLATGVFWGL	5	22	KRIPVPQHAQPAQHQPDAQASHTHRPATESPGIAKPAFSDVL	23	64	42	ANTSLSGTQVPGKLMTDSQGHLIANSSSKAIMDYFLSLSGEMPDATIRKLMEQWARQNAGAIAAADLLDLLDRYHHYRTAFASGDYAAHYSGNGDDDIRRKLQMRQQLRQETFGADTANTLFADEDRYDRFSLERHDIMTSDRSDEEKTAALRALRSTLPQALAKQYQQQYDLQHLPAREQSMKQEGASAEELYAFRQQQFGDAAALRLQALEAERQAWRHRYQNYTQQRDQINHAALSSDDKKEQLDALRARLFNASEQQRAAALDRL	65	333
tr|A0A2G2GXK4|A0A2G2GXK4_9GAMM Lipase chaperone OS=Alcanivorax sp OX=1872427 GN=lifO PE=3 SV=1	tr|A0A2G2GXK4|A0A2G2GXK4_9GAMM	Alcanivorax sp	1872427	lifO	MSRIQGALALLVVLLAVFLVGVFWSPVAVVSGTSDRAQNVAISPGTGAPDAAHPADSFQAALSHAENLGAMPASLRGTEVDGQLQADAGGELVVTPDLRRVFDYFLSAQGEESLEECQARLASYLQASLPAQAANEAWRFFQQYMALGQAMAALPPHDGSPASIRTAVKQRHDLQVAYLGQQAAEAFYGMDIAYDRYMADRQAIVDNPSLSDTQRQQQLQGLTQSLPAAMQSMLAETRGPAQLAARTQALREQGASEADIRRLREQQFGADGAARLEALDQQRAQWEARYQGYREQRQAIIDSGLSHLDQETALARLRQQMFSDQELNRVEALDRIQAR	ALALLVVLLAVFLVGVFWSPVAV	7	29	VSGTSDRAQNVAISPGTGAPDAAHPADSFQAALSHAENLG	30	69	40	AMPASLRGTEVDGQLQADAGGELVVTPDLRRVFDYFLSAQGEESLEECQARLASYLQASLPAQAANEAWRFFQQYMALGQAMAALPPHDGSPASIRTAVKQRHDLQVAYLGQQAAEAFYGMDIAYDRYMADRQAIVDNPSLSDTQRQQQLQGLTQSLPAAMQSMLAETRGPAQLAARTQALREQGASEADIRRLREQQFGADGAARLEALDQQRAQWEARYQGYREQRQAIIDSGLSHLDQETALARLRQQMFSDQELNRVEALDRI	70	336
tr|A0A2G2JNX4|A0A2G2JNX4_9GAMM Lipase chaperone OS=Oceanobacter sp OX=2030817 GN=COA68_07245 PE=3 SV=1	tr|A0A2G2JNX4|A0A2G2JNX4_9GAMM	Oceanobacter sp	2030817	COA68_07245	MNVSSSKMWSVVAAIVISILAYLGVHQRSGEPLVLVAPESATPVHDQGYADLPPQKRHAVEIETFKTYRGATEDGSLKVVNGHLIMDREFRRWMDFHLSAVGERTITEIVHSLEQRLQSLPSPAAQEGLQLLQQYLAYLEALDGYDTVAARRVIGADIEGLRARNEWIERQRRDYFSEAVVTAFFANDEALDRLTIERMALVKEGADQAALAALERELPMTLQVQRQQVRILEQARDINETTVSSSPEVLWQKRSEKFGEAAANRLADLDDRQSEWQQRVVDYRQFLETVDDNVNKLEMINQYEQTHFSFIERKRLTAALSLLNNS	WSVVAAIVISILAYLGVH	9	26	QRSGEPLVLVAPESATPVHDQGYADLPPQKRHAVEIETFKTYR	27	69	43	GATEDGSLKVVNGHLIMDREFRRWMDFHLSAVGERTITEIVHSLEQRLQSLPSPAAQEGLQLLQQYLAYLEALDGYDTVAARRVIGADIEGLRARNEWIERQRRDYFSEAVVTAFFANDEALDRLTIERMALVKEGADQAALAALERELPMTLQVQRQQVRILEQARDINETTVSSSPEVLWQKRSEKFGEAAANRLADLDDRQSEWQQRVVDYRQFLETVDDNVNKLEMINQYEQTHFSFIERKRLTA	70	318
tr|A0A2G2NHN7|A0A2G2NHN7_9GAMM Lipase chaperone OS=Marinobacter sp OX=50741 GN=lifO PE=3 SV=1	tr|A0A2G2NHN7|A0A2G2NHN7_9GAMM	Marinobacter sp	50741	lifO	MKRRIHLFLVLLLIIAAVVSFWLMTTDPAAEGEPVVSAPVDESLKSLNKGAAAFAPSDLVNNASTVRVPEQLPASLAGTSVPDGWVRTDRFGNLVPTPHLRQLFEYFLSALGEESLQALVARIEAALSGLEEPARSQALVTLGNYLEYKLAVSELEQSYVEVSGLGAGEMQRRMAEIQALRRTWLDADTAAAFFADDEAVDRFQIEKLRIASDDSLTDEQKAEALRQAESALPEPLRKAREETRRFADYEQVRRELADDPRALXAWRQEAFGEAAADRLARLEEEQKSWDRRWQVYSQERDRLLSSGLAEPERQQALERLRASHFNETERVRAEALDSIR	LFLVLLLIIAAVVSFWLMTT	7	26	DPAAEGEPVVSAPVDESLKSLNKGAAAFAPSDLVNNASTVRV	27	68	42	PEQLPASLAGTSVPDGWVRTDRFGNLVPTPHLRQLFEYFLSALGEESLQALVARIEAALSGLEEPARSQALVTLGNYLEYKLAVSELEQSYVEVSGLGAGEMQRRMAEIQALRRTWLDADTAAAFFADDEAVDRFQIEKLRIASDDSLTDEQKAEALRQAESALPEPLRKAREETRRFADYEQVRRELADDPRALXAWRQEAFGEAAADRLARLEEEQKSWDRRWQVYSQERDRLLSSGLAEPERQQALERLRASHFNETERVRAEALDSI	69	339
tr|A0A2G2NN79|A0A2G2NN79_9GAMM Lipase chaperone OS=Marinobacter sp OX=50741 GN=COB05_05215 PE=3 SV=1	tr|A0A2G2NN79|A0A2G2NN79_9GAMM	Marinobacter sp	50741	COB05_05215	MKRTSIEARRWLFPGALAAVLVAGALWYGLAGTAQTNAEISASMPPSSAAPAKSPTPASEHSAKPVPEEPSSGQEQSRTPDSLGPTPFAASLSGTQIDGALTADDNGELVINLRVRDFFDYFLSTVGEVTPETAIQQIETMARNHLPEPASTQALALLDEYLAYKQASLQVLQTRLDPARTEDPGYQLTALGDALAQLKQLRASTFSPDAHRAFFGLEEAYSEYTLATLAIQQRTDLSEQGKQALVQWHRNQLPEQLRTTEQHLHTSSRQQQARTAAIASASSPEAAGRQLEELGVDPDGVESVVKYLKQRKRFDQRFDAFREAMEREESSGLAEADIQEQQEALLEQHFPDEQDRTWARLKMLGNG	LFPGALAAVLVAGALWYGLAGTA	12	34	QTNAEISASMPPSSAAPAKSPTPASEHSAKPVPEEPSSGQEQSRTPDSLGP	35	85	51	TPFAASLSGTQIDGALTADDNGELVINLRVRDFFDYFLSTVGEVTPETAIQQIETMARNHLPEPASTQALALLDEYLAYKQASLQVLQTRLDPARTEDPGYQLTALGDALAQLKQLRASTFSPDAHRAFFGLEEAYSEYTLATLAIQQRTDLSEQGKQALVQWHRNQLPEQLRTTEQHLHTSSRQQQARTAAIASASSPEAAGRQLEELGVDPDGVESVVKYLKQRKRFDQRFDAFREAMEREESSGLAEADIQEQQEALLEQHFPDEQDR	86	356
tr|A0A2G3JZQ3|A0A2G3JZQ3_9NEIS Lipase helper protein OS=Chitinimonas sp. BJB300 OX=1559339 GN=CSQ89_18295 PE=3 SV=1	tr|A0A2G3JZQ3|A0A2G3JZQ3_9NEIS	Chitinimonas sp. BJB300	1559339	CSQ89_18295	MHKSVYAVPILVAGAVLAAVWPAPAQPALVIDDKAQPFAPSLVGTVPDGIPAPPPVAVAVVAPKPAPPPLETTLLVDENLRRLFDYYLATTGEQTLRNIITAVEAQLNKRYAAVAAKDAKALFRRYLYFKRALITLDADTSLQGNALTIARKRLDVSRTLRGRYFSPQEVAGLFGWEDRYDDDAMARMQVQQDTRLTAEMKHSRLAELDAKLDPAMLAARQQPVEYLALAEQVAVARKQGADDAAVFRLRAASVGEAAATKLAALDRDEADWQRRIDLYRQALVPVRNNSALDESQRQVVVAAMREAYFNAQERLRLTAYE	VYAVPILVAGAVLAAVWPAP	5	24	AQPALVIDDKAQPFAPSLVGTVPDGIPAPPPVAVAVVAPKPAPPP	25	69	45	LETTLLVDENLRRLFDYYLATTGEQTLRNIITAVEAQLNKRYAAVAAKDAKALFRRYLYFKRALITLDADTSLQGNALTIARKRLDVSRTLRGRYFSPQEVAGLFGWEDRYDDDAMARMQVQQDTRLTAEMKHSRLAELDAKLDPAMLAARQQPVEYLALAEQVAVARKQGADDAAVFRLRAASVGEAAATKLAALDRDEADWQRRIDLYRQALVPVRNNSALDESQRQVVVAAMREAYFNAQERLRLTAYE	70	321
tr|A0A2G5FPM4|A0A2G5FPM4_9PSED Lipase chaperone OS=Pseudomonas sediminis OX=1691904 GN=lifO PE=3 SV=1	tr|A0A2G5FPM4|A0A2G5FPM4_9PSED	Pseudomonas sediminis	1691904	lifO	MKKALFILPLLIAASLALMLYLQPGHQTTHLTPPAATATPPAPQPTAQAMAPSVEDAQKQKKVSKLALPSSFVGTEVDGSFRVDAAGNLVISEDIRRIFDYFLASIGEESLDASVSRLRSYIDSQLQEPARTRAQTLLEQYLSYKRELVMLERDLPQMANLEAMRQRETAVQALRARLFDNETHQVFFAREEGYNRFTLERLAIQHDGKMSAEDKGVAVDRLRASLPEELQDAVLPQLQQELRQNTARLQAEGASAAQIRQMRQQLVGAEATTRLEALDSQRQNWQKRLDGYLAEKARIDSSEGLSAGDKRAAIEALAAERFDERERLRLDAAEQLAAASKKQ	LFILPLLIAASLALMLYL	5	22	QPGHQTTHLTPPAATATPPAPQPTAQAMAPSVEDAQKQKKVSK	23	65	43	LALPSSFVGTEVDGSFRVDAAGNLVISEDIRRIFDYFLASIGEESLDASVSRLRSYIDSQLQEPARTRAQTLLEQYLSYKRELVMLERDLPQMANLEAMRQRETAVQALRARLFDNETHQVFFAREEGYNRFTLERLAIQHDGKMSAEDKGVAVDRLRASLPEELQDAVLPQLQQELRQNTARLQAEGASAAQIRQMRQQLVGAEATTRLEALDSQRQNWQKRLDGYLAEKARIDSSEGLSAGDKRAAIEALAAERFDERERLRLDAAEQ	66	335
tr|A0A2G6D5I1|A0A2G6D5I1_UNCPS Lipase helper protein OS=Pseudomonadota bacterium OX=1977087 GN=CSB48_00425 PE=3 SV=1	tr|A0A2G6D5I1|A0A2G6D5I1_UNCPS	Pseudomonadota bacterium	1977087	CSB48_00425	MLTKNKKIRNTLFLAALLLLVAGIVYQQTVDNRAFEPGDKQPAGHSLPGGKVTDDADTVVAQKSTTLSGAVDIAPESPVPDLKDAGARQGYHSRFGPLPESLKGTQPPAGLLVDEEGNIVPTPLMVDLFDYFLTIVGEESLDTVAERVLEHMARHLQEPALGQAVEIFNNYLMMKQAIIDASEQMKLNARDSGRTLSYTEILRNSQEIRLAHLGQVVYDAFYGEQDKMDNYVVRRIEIARSDHLTDEEKRDLLEQAERDLPETARRRRAENRARQDLDQQIKDAREKGATEDEIFQIRAAVIGADKAERHRLADEKRFAWNERVARYRKEREAILNSGAYSPADLQTAIRELRAHHFSERERVRIKVIDRIKDSSRPQ	LFLAALLLLVAGIVYQQTV	12	30	DNRAFEPGDKQPAGHSLPGGKVTDDADTVVAQKSTTLSGAVDIAPESPVPDLKDAGARQGYHSRFG	31	96	66	PLPESLKGTQPPAGLLVDEEGNIVPTPLMVDLFDYFLTIVGEESLDTVAERVLEHMARHLQEPALGQAVEIFNNYLMMKQAIIDASEQMKLNARDSGRTLSYTEILRNSQEIRLAHLGQVVYDAFYGEQDKMDNYVVRRIEIARSDHLTDEEKRDLLEQAERDLPETARRRRAENRARQDLDQQIKDAREKGATEDEIFQIRAAVIGADKAERHRLADEKRFAWNERVARYRKEREAILNSGAYSPADLQTAIRELRAHHFSERERVRIKVIDRIKD	97	373
tr|A0A2G6KXQ1|A0A2G6KXQ1_9GAMM Lipase chaperone OS=Gammaproteobacteria bacterium OX=1913989 GN=CSA51_00760 PE=3 SV=1	tr|A0A2G6KXQ1|A0A2G6KXQ1_9GAMM	Gammaproteobacteria bacterium	1913989	CSA51_00760	MKKLLIGLAILGIGLSGIYIAGTGTSKTGAPSTPGSVSKSGTGTHPFNQPHTGQLTAKQETPASRPALNRESTQVNNIKPKGAYYFTSTEEYENVSAYGPLPGHLQQVALRKLSWDDKGNLIVEPKIKDLIESLLTGSRVEGKDTAIARITEYMTMTLPEPAASQALAILENYLEYKYELPDYRTLAPAPEGREETISYYGQLLDQRKQFRREKLGDEVAHALFGDEELYDDYSLTRISVMTDPTLTDEEKEALIIQSENTLPEAKRQQVSHKREERKLKKKIADLKSAGGNEEEIYRLRVNFYGKGAAERMRYAESSSPEWRQRVALFNQERQQIEQQTDISEEQKAELINEIKNSSFSKKEQIKMAVQNIRSLAKQ	LIGLAILGIGLSGIYIAGTG	5	24	TSKTGAPSTPGSVSKSGTGTHPFNQPHTGQLTAKQETPASRPALNRESTQVNNIKPKGAYYFTSTEEYENVSAYGP	25	100	76	LPGHLQQVALRKLSWDDKGNLIVEPKIKDLIESLLTGSRVEGKDTAIARITEYMTMTLPEPAASQALAILENYLEYKYELPDYRTLAPAPEGREETISYYGQLLDQRKQFRREKLGDEVAHALFGDEELYDDYSLTRISVMTDPTLTDEEKEALIIQSENTLPEAKRQQVSHKREERKLKKKIADLKSAGGNEEEIYRLRVNFYGKGAAERMRYAESSSPEWRQRVALFNQERQQIEQQTDISEEQKAELINEIKNSSFSKKEQIK	101	366
tr|A0A2G6KYT6|A0A2G6KYT6_9GAMM Lipase chaperone OS=Gammaproteobacteria bacterium OX=1913989 GN=CSA49_06860 PE=3 SV=1	tr|A0A2G6KYT6|A0A2G6KYT6_9GAMM	Gammaproteobacteria bacterium	1913989	CSA49_06860	MRLMVIAVALALIALIAGGLIRLGQQADSMVPDALNKSGVMESLSATAVSGPVTAAKAVTDKQWIAPLISYESYTSVYGELPASLQGSMIPFNLEVAADGTLVVNQQSRRLFDYFFTLDGEEPVETILERVKELLETYLPESARVRAENILEQYFKLKLGEIELAHRLDAEFEASGRRPDAAELKQAIKDLRTSSLDTDVYTAFFGVEDQRDDYSLSRLEIQQDTSLTAAERQQALLEIEQLLPDKDRLQLQKERIVENTFNDVQQARDAGASDNEIFYIREQAFGAKVAQRYAEADVRKAQWESRIAAYRQEREVILNSSGMTDEDKHYQIELLRQEHFEGNELKRIPVIDRIKDAEQ	VIAVALALIALIAGGLIRLG	5	24	QQADSMVPDALNKSGVMESLSATAVSGPVTAAKAVTDKQWIAPLISYESYTSVYGE	25	80	56	LPASLQGSMIPFNLEVAADGTLVVNQQSRRLFDYFFTLDGEEPVETILERVKELLETYLPESARVRAENILEQYFKLKLGEIELAHRLDAEFEASGRRPDAAELKQAIKDLRTSSLDTDVYTAFFGVEDQRDDYSLSRLEIQQDTSLTAAERQQALLEIEQLLPDKDRLQLQKERIVENTFNDVQQARDAGASDNEIFYIREQAFGAKVAQRYAEADVRKAQWESRIAAYRQEREVILNSSGMTDEDKHYQIELLRQEHFEGNELKRIPVIDRIKD	81	356
tr|A0A2H5DUS6|A0A2H5DUS6_CHRS5 Lipase chaperone OS=Chromobacterium sp. (strain ATCC 53434 / SC 14030) OX=2059672 GN=lifO PE=3 SV=1	tr|A0A2H5DUS6|A0A2H5DUS6_CHRS5	Chromobacterium sp. (strain ATCC 53434 / SC 14030)	2059672	lifO	MRRPRLILLTVCVGALLAWWAWPSANPAGAGVAVAAGTFAPSLRGTAVDGAVRAVDGSLRVDQELRRQFDYYLATLGERQLPAIRAELRRHLAQTLGVKALAQALNLFDRYVAYRQSLAGMTVAAGADLPQRLASVRAAKLRYFSAAEVEGLFGDEDRYDGFTAGRLAILADPALSAEEKRRRIAELERQLPPELRAAREEPVKHLELAQAEEALRRRGGGEQELYQLRAAMVGQAAADRLSDLDREQAAWRQRVDDFKRDSAAIAANAQLNAAQRQQALAQLQASRFTSQEALRLPAYAPVN	RLILLTVCVGALLAWWAW	5	22	PSANPAGAGVAVAAG	23	37	15	TFAPSLRGTAVDGAVRAVDGSLRVDQELRRQFDYYLATLGERQLPAIRAELRRHLAQTLGVKALAQALNLFDRYVAYRQSLAGMTVAAGADLPQRLASVRAAKLRYFSAAEVEGLFGDEDRYDGFTAGRLAILADPALSAEEKRRRIAELERQLPPELRAAREEPVKHLELAQAEEALRRRGGGEQELYQLRAAMVGQAAADRLSDLDREQAAWRQRVDDFKRDSAAIAANAQLNAAQRQQALAQLQASRFTSQEALRLPAYA	38	300
tr|A0A2H9UI51|A0A2H9UI51_9GAMM Lipase chaperone OS=Acinetobacter pseudolwoffii OX=2053287 GN=lifO PE=3 SV=1	tr|A0A2H9UI51|A0A2H9UI51_9GAMM	Acinetobacter pseudolwoffii	2053287	lifO	MQKYKIWIILALVVLCFITLMLWLSPQNESQTETIGQSSLSERRGEPAALSMTSPANAAFSSASQQDTEINCQMQLDASNRLTVNEQTRNCFEYFITQFGEKNLAQIQQDFKTYIRQNHKEPALSQILDLWDRYIQYRQGLGQLNAPTGLDQEDPAYYRSIYSSTQNLRKQYFSNYEIEGLFGTEDTYHEYTLDRMAVLADNSLSESEKAQKLKNLFEQLPQDWQENLEQLNKLEDLRKLSADIKTRGGSNAEIRQMRLNLVGPEATQRLEQLDGERASWKSSVTTYLNERDSIMQSGMSDSAKQQAVEKLRQQRFQQPNDQLRVETFEQIQDQGGKLPFAN	WIILALVVLCFITLMLWL	7	24	SPQNESQTETIGQSSLSERRGEPAALSMTSPANA	25	58	34	AFSSASQQDTEINCQMQLDASNRLTVNEQTRNCFEYFITQFGEKNLAQIQQDFKTYIRQNHKEPALSQILDLWDRYIQYRQGLGQLNAPTGLDQEDPAYYRSIYSSTQNLRKQYFSNYEIEGLFGTEDTYHEYTLDRMAVLADNSLSESEKAQKLKNLFEQLPQDWQENLEQLNKLEDLRKLSADIKTRGGSNAEIRQMRLNLVGPEATQRLEQLDGERASWKSSVTTYLNERDSIMQSGMSDSAKQQAVEKLRQQRFQQPNDQLRVETFEQIQD	59	333
tr|A0A2H9YR28|A0A2H9YR28_9GAMM Lipase chaperone OS=Acinetobacter pseudolwoffii OX=2053287 GN=lifO PE=3 SV=1	tr|A0A2H9YR28|A0A2H9YR28_9GAMM	Acinetobacter pseudolwoffii	2053287	lifO	MQKYKIWIILALVVLCFITLMLWLSPQNESQTEIIGQSPLSERRGEPAALSMTSPANAAFSSASQQDTEINCQMQLDASNRLTVNEQTRNCFEYFITQFGEKNLAQIQKDFKTYIRQNHKEPALSQILDLWDRYIQYRQGLGQLTAPTGLDQEDPAYYRSIYSSTQNLRKQYFSNYEIEGLFGTEDTYHEYTLDRMAVLADNSLSESEKAQKLKNLFEKLPQDWQENLEQLNKLEDLRKLSADIKARGGSNAEIRQMRLNLVGPEATQRLEQLDGERASWKSSVTTYLNERDSIMQSGMSDSAKQQAVEKLRQQRFQQPNDQLRVETFEKIHDQGGKLPFAN	WIILALVVLCFITLMLWL	7	24	SPQNESQTEIIGQSPLSERRGEPAALSMTSPANA	25	58	34	AFSSASQQDTEINCQMQLDASNRLTVNEQTRNCFEYFITQFGEKNLAQIQKDFKTYIRQNHKEPALSQILDLWDRYIQYRQGLGQLTAPTGLDQEDPAYYRSIYSSTQNLRKQYFSNYEIEGLFGTEDTYHEYTLDRMAVLADNSLSESEKAQKLKNLFEKLPQDWQENLEQLNKLEDLRKLSADIKARGGSNAEIRQMRLNLVGPEATQRLEQLDGERASWKSSVTTYLNERDSIMQSGMSDSAKQQAVEKLRQQRFQQPNDQLRVETFEKIHD	59	333
tr|A0A2I0CT46|A0A2I0CT46_9PSED Lipase chaperone OS=Pseudomonas pharmacofabricae OX=1905276 GN=CW360_02170 PE=3 SV=1	tr|A0A2I0CT46|A0A2I0CT46_9PSED	Pseudomonas pharmacofabricae	1905276	CW360_02170	MRQPYYYLLLPLAACSGFALLWAVLPAPQHRMIEHRATEMPATELRQINQRIQADARLQQSVPPALPAGLAGASHGVQLVTDAQGHLHVDEGLLRLFEFYLLALQDESVAQVLARIHHELTSQLQQPALNQARELLQRYIDYRLALQTLPALAETADLPALQARAEALQGLRERYFSQSEVQALFARDQAEEQHVLRHLQAQAVGASPAELAALDEQLPDDLREARRQATLPGELYAQVSDLRSQGASDEQVYQLRAQALGTEAADELAKLDAQRAHWQTRLRDFTRERLQLDQAGLAEEDRQAEYQALLSRHFAEHERVRVQALSEAGLLPGE	YYYLLLPLAACSGFALLWAVLPA	5	27	PQHRMIEHRATEMPATELRQINQRIQADARLQQS	28	61	34	VPPALPAGLAGASHGVQLVTDAQGHLHVDEGLLRLFEFYLLALQDESVAQVLARIHHELTSQLQQPALNQARELLQRYIDYRLALQTLPALAETADLPALQARAEALQGLRERYFSQSEVQALFARDQAEEQHVLRHLQAQAVGASPAELAALDEQLPDDLREARRQATLPGELYAQVSDLRSQGASDEQVYQLRAQALGTEAADELAKLDAQRAHWQTRLRDFTRERLQLDQAGLAEEDRQAEYQALLSRHFAEHERVRVQALS	62	326
tr|A0A2I0EPI4|A0A2I0EPI4_9GAMM Lipase chaperone OS=Psychrobacter sp. Sarcosine-02u-2 OX=2058324 GN=lifO PE=3 SV=1	tr|A0A2I0EPI4|A0A2I0EPI4_9GAMM	Psychrobacter sp. Sarcosine-02u-2	2058324	lifO	MPTNRRPPFLLIIIAVIIVLVVATIWWFKPDNAGKPSSQTEATALNSQANASIIDEANVNNNVGTLSKQDASQFTTGLENLPRSLQGTEVDGEIIIDENKQLVVTEGLRRLFDYFLSALGEEDEAVIYARVESYIRSHTPEPAASQAMKIFDQYIAYLKAIPAIEKRYGNLQLQATKNGELDLNVVAQQRQDVAKLRQQHFDKATITAFFGAEDEYDDYSIAMVKINQDKQMSDAQKEAAKQDYISRMPDNATKANIAQQANLEELISRTEQLQAKGATAEELYNMRRELVGAPAAARLAQVDQQDAHFDQRFKQYQAQKQQLLSQNADKAQAQTQINQIEQQLFNETERKRLAGYAALQQQKAATPN	FLLIIIAVIIVLVVATIWWF	9	28	KPDNAGKPSSQTEATALNSQANASIIDEANVNNNVGTLSKQDASQFTTGLE	29	79	51	NLPRSLQGTEVDGEIIIDENKQLVVTEGLRRLFDYFLSALGEEDEAVIYARVESYIRSHTPEPAASQAMKIFDQYIAYLKAIPAIEKRYGNLQLQATKNGELDLNVVAQQRQDVAKLRQQHFDKATITAFFGAEDEYDDYSIAMVKINQDKQMSDAQKEAAKQDYISRMPDNATKANIAQQANLEELISRTEQLQAKGATAEELYNMRRELVGAPAAARLAQVDQQDAHFDQRFKQYQAQKQQLLSQNADKAQAQTQINQIEQQLFNETERKRLAGYAA	80	358
tr|A0A2I0GKX8|A0A2I0GKX8_9GAMM Lipase chaperone OS=Psychrobacter sp. 4Dc OX=888437 GN=lifO PE=3 SV=1	tr|A0A2I0GKX8|A0A2I0GKX8_9GAMM	Psychrobacter sp. 4Dc	888437	lifO	MSNNRRPAYVTVAIITVVIIATAAVILWFKPDSNDINSTSIKPSVSDNETNESMTTELAAGQVVKATTLPSQSQFVTGLENLPRSLKGTQIDGEIIIDENKQLVVTEGLRRLFDYFLSALGEEEEAVIFARVESYIRHHTPEPAASRAVTIFNQYVAYLKALPEIEKRYGNLQLQATKSGELDLNAVAQQKQDVANLRQQYFDKQTITAFFGAEDDYDNYSIEMVRIDQNKQMSDAQKQAARQDYISRLPDNATKANIMQQANISELMTRTEQMKARGATPEELYNMRRELVGAPAAERLAQVDQEDANFDQRFTQYETQKNRLLSQGVDVAQAQIQINQLEQQLFNDTERKRLDGYAALQRQQAVNNP	PAYVTVAIITVVIIATAAVILWF	7	29	KPDSNDINSTSIKPSVSDNETNESMTTELAAGQVVKATTLPSQSQFVTGL	30	79	50	ENLPRSLKGTQIDGEIIIDENKQLVVTEGLRRLFDYFLSALGEEEEAVIFARVESYIRHHTPEPAASRAVTIFNQYVAYLKALPEIEKRYGNLQLQATKSGELDLNAVAQQKQDVANLRQQYFDKQTITAFFGAEDDYDNYSIEMVRIDQNKQMSDAQKQAARQDYISRLPDNATKANIMQQANISELMTRTEQMKARGATPEELYNMRRELVGAPAAERLAQVDQEDANFDQRFTQYETQKNRLLSQGVDVAQAQIQINQLEQQLFNDTERKRLDGYA	80	358
tr|A0A2I0GY67|A0A2I0GY67_9GAMM Lipase chaperone OS=Psychrobacter sp. 4Bb OX=888436 GN=lifO PE=3 SV=1	tr|A0A2I0GY67|A0A2I0GY67_9GAMM	Psychrobacter sp. 4Bb	888436	lifO	MSNNRRPAYATIAIIAVVIIATAAVILWFKPSNDVNSTSTKPSVSDNESSESVIIELAAGQVVKATMTPSQSQFVTGLENLPRSLKGTQIDGEIIIDENKQLVVTEGLRRLFDYFLSALGEEEEATIFARVESYIRHHTPEPAASQAVTIFNQYVAYLKALPEIEKRYGNLQLQATKSGELDLNAVAQQKQDIANLRQQYFDKQTITAFFGAEDDYDSYSIEMVRIDQNKQMSDAQKQAARQDYISRLPENATKSNIMQQANISELMTRTEQMKARGATPEELYNMRRELVGAPAAERLAQVDQEDANFDQRFTQYETQKNLLLSQGVDVAQAQIQINQLEQQLFDDTERKRLDGYAALQRQQAVNNP	PAYATIAIIAVVIIATAAVILWF	7	29	KPSNDVNSTSTKPSVSDNESSESVIIELAAGQVVKATMTPSQSQFVTGL	30	78	49	ENLPRSLKGTQIDGEIIIDENKQLVVTEGLRRLFDYFLSALGEEEEATIFARVESYIRHHTPEPAASQAVTIFNQYVAYLKALPEIEKRYGNLQLQATKSGELDLNAVAQQKQDIANLRQQYFDKQTITAFFGAEDDYDSYSIEMVRIDQNKQMSDAQKQAARQDYISRLPENATKSNIMQQANISELMTRTEQMKARGATPEELYNMRRELVGAPAAERLAQVDQEDANFDQRFTQYETQKNLLLSQGVDVAQAQIQINQLEQQLFDDTERKRLDGYA	79	357
tr|A0A2I1RJZ8|A0A2I1RJZ8_MOROS Lipase chaperone OS=Moraxella osloensis OX=34062 GN=CYJ96_02895 PE=3 SV=1	tr|A0A2I1RJZ8|A0A2I1RJZ8_MOROS	Moraxella osloensis	34062	CYJ96_02895	MPMVPSNNPDTNQRPINWLIIVLASGIIALLIACILWLKPKDAVKTANPLPHDAASTMPSGELPSHQTATLANASSVSANADPLPISLATSLPKSLQGTQVDGEIIIDENKQLVVTAGLRRLFDYFLSAQGEEPLTQIEQRVIAYIREHTPEPAASQAVNIFQNYLTYLTAVSQLDKPKVQQNPNVSALDLSAIKNQLRAVQQLQARYFDAKTREAFFGDEQALNDYNMTVVEANQNAQLSNDQRQAIIDKAQTAYIASVNDPNLQTKLTQQRNIDKLLAQTQQMQQQGATQSQINAMRSQYVSPEAVKRLEQLDQSEAAFAQRVATYQTQSNQILSKLGNVPQAQQQIVALQQTMFTPEEQLRLDVLTKQR	PINWLIIVLASGIIALLIACILW	15	37	LKPKDAVKTANPLPHDAASTMPSGELPSHQTATLANASSVSANADPLPISL	38	88	51	ATSLPKSLQGTQVDGEIIIDENKQLVVTAGLRRLFDYFLSAQGEEPLTQIEQRVIAYIREHTPEPAASQAVNIFQNYLTYLTAVSQLDKPKVQQNPNVSALDLSAIKNQLRAVQQLQARYFDAKTREAFFGDEQALNDYNMTVVEANQNAQLSNDQRQAIIDKAQTAYIASVNDPNLQTKLTQQRNIDKLLAQTQQMQQQGATQSQINAMRSQYVSPEAVKRLEQLDQSEAAFAQRVATYQTQSNQILSKLGNVPQAQQQIVALQQTMFTPEEQLRLDVLTK	89	370
tr|A0A2K4MMC3|A0A2K4MMC3_9NEIS Lipase chaperone OS=Chromobacterium sinusclupearum OX=2077146 GN=lifO PE=3 SV=1	tr|A0A2K4MMC3|A0A2K4MMC3_9NEIS	Chromobacterium sinusclupearum	2077146	lifO	MRRRSGWGLALLAGCAALAWWYWPTPASGPSSLPGAVAWGGPAASLRGTSPDGAVKADGAGALRVDQELRRLFDYYLATQGERTLPQIRAELQRYLQGRLQAKPLAQAMNLFDRYVAYRQSLAGMTVAASADLSQRLARARAVRLQYFSAAEVAGLFGDEDRYDAFTAQRLDILADPSLSAAEKQRRIALLEQQLPPELRAAREEPVKHLALAEAEAALRQRGGGEQELYQLRASMVGQAAADRLSELDREQAAWRQRVNDFTRERAAILANGRLSAEQQQQAVAQLQAQRFSAQEALRLPGFVASH	WGLALLAGCAALAWWYWP	7	24	TPASGPSSLPGAVAWGG	25	41	17	PAASLRGTSPDGAVKADGAGALRVDQELRRLFDYYLATQGERTLPQIRAELQRYLQGRLQAKPLAQAMNLFDRYVAYRQSLAGMTVAASADLSQRLARARAVRLQYFSAAEVAGLFGDEDRYDAFTAQRLDILADPSLSAAEKQRRIALLEQQLPPELRAAREEPVKHLALAEAEAALRQRGGGEQELYQLRASMVGQAAADRLSELDREQAAWRQRVNDFTRERAAILANGRLSAEQQQQAVAQLQAQRFSAQEALRLPGF	42	303
tr|A0A2K9LFW0|A0A2K9LFW0_9GAMM Lipase chaperone OS=Ketobacter alkanivorans OX=1917421 GN=Kalk_01190 PE=3 SV=1	tr|A0A2K9LFW0|A0A2K9LFW0_9GAMM	Ketobacter alkanivorans	1917421	Kalk_01190	MRKRFLFPALFGVIFGTTLFIFHQESGSGIVFNPEPGSDNRSDTRRLINRTPFTTGLESLPNSLQGIQVDGELQPDTAGNLILNSDVRRVFDFFLNAVGEEPKDQIIGRIKAYINWQLPDLAAVQALQALEEYLALREAMGDEPSNMKIDSFRFSDERELTSATLRNNKQLILELRSHYLSPHVDRAFYEEEDLFDEYTLAKLALVENTELPSTEKAAAIAELEAALPEPIKQQIASVSRLQLLSQLKKGWKMEQGDAAALRQIRESVVGSAATDRLEKLDQQRSDWQSRVDAWMVMRGQILVEESLASQDRMVELDRARSEYFSSLELKRVQALEYLRDYTHGL	FLFPALFGVIFGTTLFIF	5	22	HQESGSGIVFNPEPGSDNRSDTRRLINRTPFTTGLE	23	58	36	SLPNSLQGIQVDGELQPDTAGNLILNSDVRRVFDFFLNAVGEEPKDQIIGRIKAYINWQLPDLAAVQALQALEEYLALREAMGDEPSNMKIDSFRFSDERELTSATLRNNKQLILELRSHYLSPHVDRAFYEEEDLFDEYTLAKLALVENTELPSTEKAAAIAELEAALPEPIKQQIASVSRLQLLSQLKKGWKMEQGDAAALRQIRESVVGSAATDRLEKLDQQRSDWQSRVDAWMVMRGQILVEESLASQDRMVELDRARSEYFSSLELKRVQALEYLRD	59	340
tr|A0A2K9LK58|A0A2K9LK58_9GAMM Lipase chaperone OS=Ketobacter alkanivorans OX=1917421 GN=lifO PE=3 SV=1	tr|A0A2K9LK58|A0A2K9LK58_9GAMM	Ketobacter alkanivorans	1917421	lifO	MQNISRKFALWVLLPVLLVSLFVVWLQQASGFHQKPKAEVIDGVSFIERGRITLEHHAISELREMGVDYQYETGLEQLPASFAGTHPDFFWQLDNRGHLVVDNDVREIFDYFLAGLGEETLASLLARIHAYIDHTLEGPAAEEARALLENYIAMLNALSQWERDQSPSSNQDLETMAERLQALRGMRVTYLGVTVAEAFYGEEERYDQYTLEQLSVLQNEALNDSQKADQITLLQADLPQGLRQSLQQAEQVIQLGKLTSEVQASGSEEDLYQIRASLVGDDAAKRLAELDRVRAQWQMRMDSWLVERDELMTSSALDESDIQNQLLERRAVHFTEQEIKRVIALESIARHQ	KFALWVLLPVLLVSLFVVWLQQA	7	29	SGFHQKPKAEVIDGVSFIERGRITLEHHAISELREMGVDYQYETGLEQ	30	77	48	LPASFAGTHPDFFWQLDNRGHLVVDNDVREIFDYFLAGLGEETLASLLARIHAYIDHTLEGPAAEEARALLENYIAMLNALSQWERDQSPSSNQDLETMAERLQALRGMRVTYLGVTVAEAFYGEEERYDQYTLEQLSVLQNEALNDSQKADQITLLQADLPQGLRQSLQQAEQVIQLGKLTSEVQASGSEEDLYQIRASLVGDDAAKRLAELDRVRAQWQMRMDSWLVERDELMTSSALDESDIQNQLLERRAVHFTEQEIKRVIALESI	78	348
tr|A0A2L0EU28|A0A2L0EU28_SORCE Lipase helper protein OS=Sorangium cellulosum OX=56 GN=SOCE26_042350 PE=3 SV=1	tr|A0A2L0EU28|A0A2L0EU28_SORCE	Sorangium cellulosum	56	SOCE26_042350	MERRSKAGLLLGLALAALAGAGHLALRERPAPAAPAARPATRREATRPTTTSAAAAAPDPPRRERPAPAGAPGLGLPARPRAAPPSLRGTDVDGAVIVDERGDLVVGPEILALFDYFLSATGEEPAAAIRARIVAAIRERAGGRAADQAVALLDRYLGYREAAGAAGAAPEVDPAARLAVLRELRREHFGEADATRLFGDEEREGEAALDEARIAADPALSPEERDAQIAAVEAALPEHLRAAREAAMRPLAQQVEEQALRAAGASAEQIHAHRVAVVGPEAADRLAELDRQRAAWQERLDTFSEQRAAIAEETTDPQARRAAEEELLAREFTPEERLRVRALLRRAR	AGLLLGLALAALAGAGHLAL	7	26	RERPAPAAPAARPATRREATRPTTTSAAAAAPDPPRRERPAPAGAPGLGLPARP	27	80	54	RAAPPSLRGTDVDGAVIVDERGDLVVGPEILALFDYFLSATGEEPAAAIRARIVAAIRERAGGRAADQAVALLDRYLGYREAAGAAGAAPEVDPAARLAVLRELRREHFGEADATRLFGDEEREGEAALDEARIAADPALSPEERDAQIAAVEAALPEHLRAAREAAMRPLAQQVEEQALRAAGASAEQIHAHRVAVVGPEAADRLAELDRQRAAWQERLDTFSEQRAAIAEETTDPQARRAAEEELLAREFTPEERLRVRALLR	81	345
tr|A0A2L0HUQ6|A0A2L0HUQ6_9GAMM Lipase chaperone OS=Acinetobacter sp. ACNIH2 OX=1758189 GN=lifO PE=3 SV=1	tr|A0A2L0HUQ6|A0A2L0HUQ6_9GAMM	Acinetobacter sp. ACNIH2	1758189	lifO	MQKKKLWLILAVVVIILLVFLVWLAPSATTGSNTTASSLADGQSNSTSTLSGNTVLSHSSTQPFVSTSQQDTEVNCQLSLDQSQHLIVNEQTRNCFEYFITQYGEKQIDQIKQDFTRYMQKGYKEPALSQIIDLWNRYIDYRIQLGNLKEPNLDKQDPEYYRKVFSLMKNLRTQFFSPTEIEGLFGAENTYHEYTLDRMSIMADSSLNEVQKAQKLKELFAQLPEDWRENLEQLSKLEDLRKLTSDIKARGGSADELRQMRMNLVGADATARLEQLDQDRGQWKSRVNDYLMQRDQILKSQMSESAQQQAIAQLRQQQFKNPQEQLRLGTFETTHDSGGKLPFAE	WLILAVVVIILLVFLVWLAPSAT	7	29	TGSNTTASSLADGQSNSTSTLSGNTVLSHSSTQ	30	62	33	PFVSTSQQDTEVNCQLSLDQSQHLIVNEQTRNCFEYFITQYGEKQIDQIKQDFTRYMQKGYKEPALSQIIDLWNRYIDYRIQLGNLKEPNLDKQDPEYYRKVFSLMKNLRTQFFSPTEIEGLFGAENTYHEYTLDRMSIMADSSLNEVQKAQKLKELFAQLPEDWRENLEQLSKLEDLRKLTSDIKARGGSADELRQMRMNLVGADATARLEQLDQDRGQWKSRVNDYLMQRDQILKSQMSESAQQQAIAQLRQQQFKNPQEQLRLGTFETTHD	63	336
tr|A0A2L0I1S5|A0A2L0I1S5_9GAMM Lipase chaperone OS=Acinetobacter sp. ACNIH1 OX=1636603 GN=lifO PE=3 SV=1	tr|A0A2L0I1S5|A0A2L0I1S5_9GAMM	Acinetobacter sp. ACNIH1	1636603	lifO	MQKYKLWIVIALIVLCLITLILWLAPRDEAQARVSGPQSTNESSAQQAAALANGPVNNIFLSPSQQDTEINCQMQMDASNRLIVNEQTRNCFEYFITQYGEKTLEQIQRDFKVYIQQNYQDPALSQVLDLWDRYIQYRQGLGELTPPAGLDQEDPAYYRSIYASTQNLRKRFFSDYEIEGLFGTEDTYHEYTLDRMAVMADKKLSEAEKAQKLKELFAQLPQDWQENLEQLNKLEDLRKLTADIKARGGSAEEIRQMRLNLVGPEATQRLEKLDDERATWKSNVTRYLGERDNILKSGLSENAKQQAVDQLRQKHFQRPEERLRVGTFEQVHDQGGTLPFAN	WIVIALIVLCLITLILWLAP	7	26	RDEAQARVSGPQSTNESSAQQAAALANGPVN	27	57	31	NIFLSPSQQDTEINCQMQMDASNRLIVNEQTRNCFEYFITQYGEKTLEQIQRDFKVYIQQNYQDPALSQVLDLWDRYIQYRQGLGELTPPAGLDQEDPAYYRSIYASTQNLRKRFFSDYEIEGLFGTEDTYHEYTLDRMAVMADKKLSEAEKAQKLKELFAQLPQDWQENLEQLNKLEDLRKLTADIKARGGSAEEIRQMRLNLVGPEATQRLEKLDDERATWKSNVTRYLGERDNILKSGLSENAKQQAVDQLRQKHFQRPEERLRVGTFEQVHD	58	333
tr|A0A2L1VME3|A0A2L1VME3_ACINO Lipase chaperone OS=Acinetobacter nosocomialis OX=106654 GN=lifO PE=3 SV=1	tr|A0A2L1VME3|A0A2L1VME3_ACINO	Acinetobacter nosocomialis	106654	lifO	MQRMQKKILWCVLGFFILSLIACVYWLSPDSKSSSPRFNQDETKTLTSTHQTPLNSITSDNAYLSKSQQDTQVNCQLKIDSSQHLVVNNQTRDCFEYFITQYGESNLQQVKAHFEKFIQDQYLEPARSQIIDLWTRYLKYREQLAQIQPPQSKQQDQNYFQKIFSSIQDIRKRFFSASEIEGLFSTEDIYQNYTLDRMKILEDSSLSEIEKAKKLKERFEQLPADWQQNLQELSKLDDLHTLTKQIKARNGSAEELRQMRTALVGAEATQRLETLDTQRNAWQQRVTGFLKQRDEVLNSNMSDSAKNQAIQQLRQQQFSSSQEQLRLQTFEKVHDQGGELPFNY	KILWCVLGFFILSLIACVYWLSP	7	29	DSKSSSPRFNQDETKTLTSTHQTPLNSITSDN	30	61	32	AYLSKSQQDTQVNCQLKIDSSQHLVVNNQTRDCFEYFITQYGESNLQQVKAHFEKFIQDQYLEPARSQIIDLWTRYLKYREQLAQIQPPQSKQQDQNYFQKIFSSIQDIRKRFFSASEIEGLFSTEDIYQNYTLDRMKILEDSSLSEIEKAKKLKERFEQLPADWQQNLQELSKLDDLHTLTKQIKARNGSAEELRQMRTALVGAEATQRLETLDTQRNAWQQRVTGFLKQRDEVLNSNMSDSAKNQAIQQLRQQQFSSSQEQLRLQTFEKVHD	62	335
tr|A0A2L2LZ39|A0A2L2LZ39_9GAMM Lipase chaperone OS=Acinetobacter sp. SWBY1 OX=2079596 GN=lifO PE=3 SV=1	tr|A0A2L2LZ39|A0A2L2LZ39_9GAMM	Acinetobacter sp. SWBY1	2079596	lifO	MQKHKIWIVLGVVILLIAALVYWLMPQSNSPDTSPQQSSNDETSQALSMQQAMQNQPAANFLSPSQQDTEVNCQLKLDASNRLIVNEQTRNCFEYFITQYGEKSIEQIRGDFKSYIQQGHKEPALSQILDLWQRYLDYRNALGQLQAPNLNQEDPQYYRSIFSSMQNLRKQYFSDYEIEGLFGTEDAYHEYTLKRMAVMDDKKLSEAEKARQLQELFKQLPQDWQENLEQLNTLQDLRSLTAAIKARGGSAAEIRQMRLNLVGPEATQRLEQLDGQRSQWKSRVEDYLSTRDQIMQSGMNDQAKQQTVKQLRGQHFQNPQEQLRLETFEQVHDQGGKLPFAD	WIVLGVVILLIAALVYWLMP	7	26	QSNSPDTSPQQSSNDETSQALSMQQAMQNQPA	27	58	32	ANFLSPSQQDTEVNCQLKLDASNRLIVNEQTRNCFEYFITQYGEKSIEQIRGDFKSYIQQGHKEPALSQILDLWQRYLDYRNALGQLQAPNLNQEDPQYYRSIFSSMQNLRKQYFSDYEIEGLFGTEDAYHEYTLKRMAVMDDKKLSEAEKARQLQELFKQLPQDWQENLEQLNTLQDLRSLTAAIKARGGSAAEIRQMRLNLVGPEATQRLEQLDGQRSQWKSRVEDYLSTRDQIMQSGMNDQAKQQTVKQLRGQHFQNPQEQLRLETFEQVHD	59	333
tr|A0A2M7D4Y8|A0A2M7D4Y8_9GAMM Lipase chaperone OS=Lysobacterales bacterium CG02_land_8_20_14_3_00_62_12 OX=1974108 GN=lifO PE=3 SV=1	tr|A0A2M7D4Y8|A0A2M7D4Y8_9GAMM	Lysobacterales bacterium CG02_land_8_20_14_3_00_62_12	1974108	lifO	MSGSGPEPNRRAPTPVRWQLRHYRWPLALLLAALLLWLLGLLHQPLPDSSGWPRVSGSHQADRADANAAAATPMPAAAALADQAAFTQSKRALPASLRGSTPDGAVTLDASGRLRPSIELRRLFDYFLSAIGELDLAAIRTHLLDTVAATEPPALTAEVAALFDRYVDYQAELAQQAVGFGALPADRLAGTMALRRRFFDAATVTAFFGAEEADAQATLRRLEIGHDPALTSAQREQRWRELEQSLPPELQAQARETTSAVLIEEQSRQFEQLGIAAAQRHRERSAAFGRAAADRLAVLDQQRADWEARRAEYQRVRAAILADAGLGPAERAAGIEQWLQQHFSASEQRRVRALEPFE	LRHYRWPLALLLAALLLWLLGLL	20	42	HQPLPDSSGWPRVSGSHQADRADANAAAATPMPAAAALADQAAFTQSKR	43	91	49	ALPASLRGSTPDGAVTLDASGRLRPSIELRRLFDYFLSAIGELDLAAIRTHLLDTVAATEPPALTAEVAALFDRYVDYQAELAQQAVGFGALPADRLAGTMALRRRFFDAATVTAFFGAEEADAQATLRRLEIGHDPALTSAQREQRWRELEQSLPPELQAQARETTSAVLIEEQSRQFEQLGIAAAQRHRERSAAFGRAAADRLAVLDQQRADWEARRAEYQRVRAAILADAGLGPAERAAGIEQWLQQHFSASEQRRVRALEP	92	356
tr|A0A2N0WF62|A0A2N0WF62_9GAMM Lipase chaperone OS=Acinetobacter proteolyticus OX=1776741 GN=lifO PE=3 SV=1	tr|A0A2N0WF62|A0A2N0WF62_9GAMM	Acinetobacter proteolyticus	1776741	lifO	MNGKFLNNKTISIVLIACLLLLLALIYWIFKPDAQNSQQAPNQQAQSQVSENGLEASAQHNQKGKMPELASSLRGTEIDCPIQVDANGKLILTVGIRSCFDYFFSSLGEKTETELIADIRQYLSATLPDTASSYASYLLEQYVAYTHALKNIKPTGNFKTGDIDGYQKVIEQMYKVQQQFFNAAEINALFGNERNLNQFNIDQMRIHANKTLTAQQKAAELAKLIDQLPTTLADGVRVSMQFAELQQLTQEVREKGGSAQELRNMRESLLGPEAADRLEKVDQEEAGWQTQVNGYLAARDQILKSDATDASKQQSIDQLRNQSFGTKEDLLRAQSYEMMHDRK	IVLIACLLLLLALIYWIF	13	30	KPDAQNSQQAPNQQAQSQVSENGLEASAQHNQKGKMP	31	67	37	ELASSLRGTEIDCPIQVDANGKLILTVGIRSCFDYFFSSLGEKTETELIADIRQYLSATLPDTASSYASYLLEQYVAYTHALKNIKPTGNFKTGDIDGYQKVIEQMYKVQQQFFNAAEINALFGNERNLNQFNIDQMRIHANKTLTAQQKAAELAKLIDQLPTTLADGVRVSMQFAELQQLTQEVREKGGSAQELRNMRESLLGPEAADRLEKVDQEEAGWQTQVNGYLAARDQILKSDATDASKQQSIDQLRNQSFGTKEDLLRAQSYEMMHD	68	341
tr|A0A2N0ZVE5|A0A2N0ZVE5_9GAMM Lipase chaperone OS=Psychrobacter sp. Sarcosine-3u-12 OX=2058325 GN=lifO PE=3 SV=1	tr|A0A2N0ZVE5|A0A2N0ZVE5_9GAMM	Psychrobacter sp. Sarcosine-3u-12	2058325	lifO	MPNNRRLPYLPIIIIAVIIAITVAIIMWFKPDQGTAGSSETTSTAVENNANSTMINSSDANSGVATLSGQNNTQFITGLENLPRSLQGTDVDGEIIIDENKQLVVTEGLRRLFDYFLSALGEENDAVIYARVESYIRNHTPEPAASQAVAIFDQYIAYLKAIPEIEKRYGNLQLQATKSGELDLNAVTQQKQDVSKLRQQYFSKETITAFFGTEDDYDDYSMEMVRINQNTQLSDAQKEAAKQDYISRMPDNTTKANIAQQANLNELMTRTEQMKAKGASPEALYNMRRELVGAPAAARLAQVDQEDANFDQRFDQYQTQKQRLLSRNADKAQAQTQINQLEQQLFNDTERKRLAGYAAMQQQNAAAAQ	LPYLPIIIIAVIIAITVAIIMWF	7	29	KPDQGTAGSSETTSTAVENNANSTMINSSDANSGVATLSGQNNTQFITGLE	30	80	51	NLPRSLQGTDVDGEIIIDENKQLVVTEGLRRLFDYFLSALGEENDAVIYARVESYIRNHTPEPAASQAVAIFDQYIAYLKAIPEIEKRYGNLQLQATKSGELDLNAVTQQKQDVSKLRQQYFSKETITAFFGTEDDYDDYSMEMVRINQNTQLSDAQKEAAKQDYISRMPDNTTKANIAQQANLNELMTRTEQMKAKGASPEALYNMRRELVGAPAAARLAQVDQEDANFDQRFDQYQTQKQRLLSRNADKAQAQTQINQLEQQLFNDTERKRLAGYAA	81	359
tr|A0A2N1D3Y5|A0A2N1D3Y5_9PSED Lipase chaperone OS=Pseudomonas sp. Choline-3u-10 OX=2058311 GN=lifO PE=3 SV=1	tr|A0A2N1D3Y5|A0A2N1D3Y5_9PSED	Pseudomonas sp. Choline-3u-10	2058311	lifO	MKMLAVLFVLTLILGVAMYGGVPPDPTPAQVLGRPQPVQINTSEVGPQQSPTPTRKLPRADAIARLPDSFAGTRVDGRLRADEGGSLIIDAEIRRVFDYFLASIGEEPLETSVARLRRYIETQLPEPAADHAIQLLSQYLDYKRQLLLLEQHHTQQADIDAMRDRLRAVQQLRAGIFDDRVHQAFFALDEATDHFTLERLAIRHDATLDASGKGAALDRLQDSLPAELQDTVAVQMQRQLSEQTRALAANGGNPADLRQLRQQLVGNAAAARLEELDRQRQAWQSRLTAYNQAKRRIERSQGLGEADKRAAIARLAAEQFNENERQRLQAAEQLLAAKRG	AVLFVLTLILGVAMYGGV	5	22	PPDPTPAQVLGRPQPVQINTSEVGPQQSPTPTRKLPRADA	23	62	40	IARLPDSFAGTRVDGRLRADEGGSLIIDAEIRRVFDYFLASIGEEPLETSVARLRRYIETQLPEPAADHAIQLLSQYLDYKRQLLLLEQHHTQQADIDAMRDRLRAVQQLRAGIFDDRVHQAFFALDEATDHFTLERLAIRHDATLDASGKGAALDRLQDSLPAELQDTVAVQMQRQLSEQTRALAANGGNPADLRQLRQQLVGNAAAARLEELDRQRQAWQSRLTAYNQAKRRIERSQGLGEADKRAAIARLAAEQFNENERQRLQAAEQ	63	333
tr|A0A2N1YPX3|A0A2N1YPX3_9GAMM Lipase chaperone OS=Gammaproteobacteria bacterium HGW-Gammaproteobacteria-14 OX=2013796 GN=lifO PE=3 SV=1	tr|A0A2N1YPX3|A0A2N1YPX3_9GAMM	Gammaproteobacteria bacterium HGW-Gammaproteobacteria-14	2013796	lifO	MQTGRPQGRPVIYTVRKQQQSRSMPRTRYLIATLAITFVAMTALMIWWQLPNEQQQPTAAQAAAGESAKRKTTLSAAIITASKTADSGQQFVSGLENLPASLHDTEVDGGFELDADGNLIITHRIRQLFDYFLSTQGEETLPTIVQRLRAYIHNTLSGNAAAEAEQLLESYIGYLDDVAALDSPVTPGQAIDPAQLRMQKEQLAAVRASRFDAITNDAFFAEEEAYDHYTLSRLEVMQDKNLSADERASRLAALESQLPPDLQESMRDITRYQDLQTLTQEWQETDGNAASLQQMRENLVGHEAAERLAKLDQERAEWQRRVDSWLRERQVILSNAGISDADKERQIDAARGRLFNEQEQIRIRSLESANR	YLIATLAITFVAMTALMIWWQLP	29	51	NEQQQPTAAQAAAGESAKRKTTLSAAIITASKTADSGQQFVSGLE	52	96	45	NLPASLHDTEVDGGFELDADGNLIITHRIRQLFDYFLSTQGEETLPTIVQRLRAYIHNTLSGNAAAEAEQLLESYIGYLDDVAALDSPVTPGQAIDPAQLRMQKEQLAAVRASRFDAITNDAFFAEEEAYDHYTLSRLEVMQDKNLSADERASRLAALESQLPPDLQESMRDITRYQDLQTLTQEWQETDGNAASLQQMRENLVGHEAAERLAKLDQERAEWQRRVDSWLRERQVILSNAGISDADKERQIDAARGRLFNEQEQIRIRSLES	97	368
tr|A0A2N1ZCE3|A0A2N1ZCE3_9GAMM Lipase chaperone OS=Gammaproteobacteria bacterium HGW-Gammaproteobacteria-11 OX=2013793 GN=lifO PE=3 SV=1	tr|A0A2N1ZCE3|A0A2N1ZCE3_9GAMM	Gammaproteobacteria bacterium HGW-Gammaproteobacteria-11	2013793	lifO	MLSPALTRGKPMSVFHRRLIYCAAVVAVLAVIVGLHRLTQPDQTTAAIPEMATVSNPSASMTNSRLETNNQFHTNALSQTLKLGVLPASLQGAEPSVAFTTDEQGNLVPEPDLLILFDFYLSALGEEPLDLLLSRIRQTLGDQLEGHALAQAQDLLQRYVDYRMALGDIEGSATPATSDGMASVSTLRERFQQVTALRQELFSQAESDAFFQLDNVQDEYMLDRLAIEQDPYLNDQQRQQAIASLDQTLPEEIRAVRQRVTRDAELYAITDSMQRAGAGADEIYRVRAESLGHTAAANLEALDQQRQEWDQRLSDYARERNAIRSESGLSRSDREAAVNALIEEGFTELEGKRVRALDAEL	LIYCAAVVAVLAVIVGLH	19	36	RLTQPDQTTAAIPEMATVSNPSASMTNSRLETNNQFHTNALSQTLKLG	37	84	48	VLPASLQGAEPSVAFTTDEQGNLVPEPDLLILFDFYLSALGEEPLDLLLSRIRQTLGDQLEGHALAQAQDLLQRYVDYRMALGDIEGSATPATSDGMASVSTLRERFQQVTALRQELFSQAESDAFFQLDNVQDEYMLDRLAIEQDPYLNDQQRQQAIASLDQTLPEEIRAVRQRVTRDAELYAITDSMQRAGAGADEIYRVRAESLGHTAAANLEALDQQRQEWDQRLSDYARERNAIRSESGLSRSDREAAVNALIEEGFTELEGKRVRALDA	85	359
tr|A0A2N5LH12|A0A2N5LH12_9GAMM Lipase chaperone OS=Psychrobacter sp. MES7-P7E OX=2058322 GN=lifO PE=3 SV=1	tr|A0A2N5LH12|A0A2N5LH12_9GAMM	Psychrobacter sp. MES7-P7E	2058322	lifO	MSNNRRPTYATIAIIAVVIIATAAVILWFKPSNDVNSASIKPSVSDNETNESVTTELAAEQVVKATTPPSQSQFVTGLENLPRSLKGTQIDGEIIIDENKQLVVTEGLRRLFDYFLSALGEEEEAVIFARVESYIRHHTPEPAASQAVTIFNQYVAYLKALPEIEKRYGNLQLQATKSGELDLNAVAQQKQDIANLRQQYFDKQTITAFFGAEDDYDSYSIEMVRIDQNKQMSDAQKQAARQDYISRLPENATKSNIMQQANISELMTRTEQMKARGATPEELYNMRRELVGAPAAERLAQVDQEDANFDQRFTQYETQKNRLLIQGVDAAQAQIQINQLEQQLFNDTERKRLDGYAALQRQQAANNP	PTYATIAIIAVVIIATAAVILWF	7	29	KPSNDVNSASIKPSVSDNETNESVTTELAAEQVVKATTPPSQSQFVTGL	30	78	49	ENLPRSLKGTQIDGEIIIDENKQLVVTEGLRRLFDYFLSALGEEEEAVIFARVESYIRHHTPEPAASQAVTIFNQYVAYLKALPEIEKRYGNLQLQATKSGELDLNAVAQQKQDIANLRQQYFDKQTITAFFGAEDDYDSYSIEMVRIDQNKQMSDAQKQAARQDYISRLPENATKSNIMQQANISELMTRTEQMKARGATPEELYNMRRELVGAPAAERLAQVDQEDANFDQRFTQYETQKNRLLIQGVDAAQAQIQINQLEQQLFNDTERKRLDGYA	79	357
tr|A0A2P1PQ90|A0A2P1PQ90_9GAMM Lipase chaperone OS=Ahniella affigens OX=2021234 GN=lifO PE=3 SV=1	tr|A0A2P1PQ90|A0A2P1PQ90_9GAMM	Ahniella affigens	2021234	lifO	MPDSELNHAASQKAPARLRPGRILLYAILMFVAMVIASIVWRLIHGAADVMLPPAPSAVAVPAPTDETTATSTSPDLQTAPAASTLAATSTPGVTAADLAPPSLRGSEVDGSLTIANGRVLPNLELRRLFDYFLTGLGEMDVPAIRNWLQAYVRERYGDAAVAETLSLFDRYVELGLASASAELNALDQRQRLAALKALRTKLLGSEMAAAFFAEEEQYLGYTLDRLDILNNAALSESERDQALQALEAQLPPTVRESIHQATLGVVAEEQTRELDARGADAATRHAEREALVGRDAADRLATLDQQRALWDQRVAAYKAEHARIMSLTGLSADTRQQQLAAWLAQQFTPEERTRIEALQAIGAL	ILLYAILMFVAMVIASIVWRLIH	23	45	GAADVMLPPAPSAVAVPAPTDETTATSTSPDLQTAPAASTLAATSTPGVTAA	46	97	52	DLAPPSLRGSEVDGSLTIANGRVLPNLELRRLFDYFLTGLGEMDVPAIRNWLQAYVRERYGDAAVAETLSLFDRYVELGLASASAELNALDQRQRLAALKALRTKLLGSEMAAAFFAEEEQYLGYTLDRLDILNNAALSESERDQALQALEAQLPPTVRESIHQATLGVVAEEQTRELDARGADAATRHAEREALVGRDAADRLATLDQQRALWDQRVAAYKAEHARIMSLTGLSADTRQQQLAAWLAQQFTPEERTRIEALQAI	98	362
tr|A0A2R3IWS4|A0A2R3IWS4_PSEAI Lipase chaperone OS=Pseudomonas aeruginosa OX=287 GN=lifO PE=3 SV=1	tr|A0A2R3IWS4|A0A2R3IWS4_PSEAI	Pseudomonas aeruginosa	287	lifO	MKKILLLIPLAFAASLAWFAWLEPSPAPETAPPASAQAGADRAPPAASVGEAVPAPQVMPAKVAPLPTSFRGTSVDGSFSVDAGGNLLITRDIRNLFDYFLSAIGEEPLQQSLDRLRAYIAAELQEPARGQALALMQQYIDYKKELVLLERDLPRLADLDALRQREAAVKALRARIFSNEAHVAFFADEETYNQFTLERLAIRQDGKLSAEEKAAAIDRLRASLPEDQQESVLPQLQSELQQQTAALQAAGAGPEAIRQMRQQLVGAEATTRLEKLDQQRSAWKGRLDDYFAEKSRIEGNAGLSEADRRAAVERLAEERFSEQERLRLGALEQMRQAQQR	LLLIPLAFAASLAWFAWL	5	22	EPSPAPETAPPASAQAGADRAPPAASVGEAVPAPQVMPAK	23	62	40	VAPLPTSFRGTSVDGSFSVDAGGNLLITRDIRNLFDYFLSAIGEEPLQQSLDRLRAYIAAELQEPARGQALALMQQYIDYKKELVLLERDLPRLADLDALRQREAAVKALRARIFSNEAHVAFFADEETYNQFTLERLAIRQDGKLSAEEKAAAIDRLRASLPEDQQESVLPQLQSELQQQTAALQAAGAGPEAIRQMRQQLVGAEATTRLEKLDQQRSAWKGRLDDYFAEKSRIEGNAGLSEADRRAAVERLAEERFSEQERLRLGALEQMR	63	335
tr|A0A2R3IY46|A0A2R3IY46_PSEAI Lipase chaperone OS=Pseudomonas aeruginosa OX=287 GN=lifO PE=3 SV=1	tr|A0A2R3IY46|A0A2R3IY46_PSEAI	Pseudomonas aeruginosa	287	lifO	MKRTVLMILGSCVLAVAGAGLGWWLQEAPPAAQPQKVAEVPPRLAAPAVAAPAVSRAATAPPRSLPASLLGTEVNCPVETGADGHLRITKGLRLCFDYFLAAIGEERVEVLAARIRAELRSRLQEPARDEAEQTLAAYLAYMSGMAEFEQSEGVQEAGALDMGALRQRMERVRTLRMQYLSAEVIAAFYGDEDAYDRYTLARLELMRNKELSPQARAQQLAELERQLPDDIQDSLKAMNQYLNLKTLTDDWKQRGGSAEELHQIRQGLLGAEATARLEVLDQENASWDRRMGDWYAQRDELLKTPGLSEEDRERQLDDLRRSSFGNEAERRRVEALERIHDQALLSKQP	VLMILGSCVLAVAGAGLGWW	5	24	LQEAPPAAQPQKVAEVPPRLAAPAVAAPAVSRAATAP	25	61	37	PRSLPASLLGTEVNCPVETGADGHLRITKGLRLCFDYFLAAIGEERVEVLAARIRAELRSRLQEPARDEAEQTLAAYLAYMSGMAEFEQSEGVQEAGALDMGALRQRMERVRTLRMQYLSAEVIAAFYGDEDAYDRYTLARLELMRNKELSPQARAQQLAELERQLPDDIQDSLKAMNQYLNLKTLTDDWKQRGGSAEELHQIRQGLLGAEATARLEVLDQENASWDRRMGDWYAQRDELLKTPGLSEEDRERQLDDLRRSSFGNEAERRRVEALERIHD	62	341
tr|A0A2R3QHN5|A0A2R3QHN5_ECTME Lipase chaperone OS=Ectopseudomonas mendocina OX=300 GN=lifO PE=3 SV=1	tr|A0A2R3QHN5|A0A2R3QHN5_ECTME	Ectopseudomonas mendocina	300	lifO	MSKFFSLSLVAVVLVGGLTLYWRWPAAVSETVPVASLAAAPTQASPGEVSVSSAATPDDTQAPVAATLPSLVDTEVDGQLRTDAAGNLVLDLAVRDYFDYFLSAVDHSGLDAVIEALLADAGRRLPEPALGQMISLLGDYLDYKRASMALMQQPLDAQQQVEPKAQLQALQSAFARLDELRRAHFSAAAQEALFGAEQAYARYTLDSLAVQQRDDLGEAQRMQMLEQLRERLPDALRESEQRQQLAQEQLLRSEQLWRDGADEQQVREFLAMTYDPDTVQRLLDEQRRERDWQQHYQAYRNELAGLQGQGLSAADGEQLQRQLRERLFSSEDRHRVETYDAIAAKQPEPLDP	FSLSLVAVVLVGGLTLYWRWPAA	5	27	VSETVPVASLAAAPTQASPGEVSVSSAATPDDTQA	28	62	35	PVAATLPSLVDTEVDGQLRTDAAGNLVLDLAVRDYFDYFLSAVDHSGLDAVIEALLADAGRRLPEPALGQMISLLGDYLDYKRASMALMQQPLDAQQQVEPKAQLQALQSAFARLDELRRAHFSAAAQEALFGAEQAYARYTLDSLAVQQRDDLGEAQRMQMLEQLRERLPDALRESEQRQQLAQEQLLRSEQLWRDGADEQQVREFLAMTYDPDTVQRLLDEQRRERDWQQHYQAYRNELAGLQGQGLSAADGEQLQRQLRERLFSSEDRHRVETYDAI	63	342
tr|A0A2R3QUF9|A0A2R3QUF9_ECTME Lipase chaperone OS=Ectopseudomonas mendocina OX=300 GN=lifO PE=3 SV=1	tr|A0A2R3QUF9|A0A2R3QUF9_ECTME	Ectopseudomonas mendocina	300	lifO	MKKALFALPLLIGAGLALMLYLQPGHQPTHVSSPATATVTKPVPQAPAEAMTPAASDTQKKAPKLALPASFAGTDVDGRFRVDAAGNLIISEDIRRIFDYFLASIGEESLQASVERLRGYIDGQLQEPARARAQALLDQYLAYKRELVLLERDLPQMANLDAMRQREAAVQALRARLFDSETHQAFFAREEGYNRFTLERLAIQHDSRMSAEEKGQAVDRLRAALPEDLQDAVLPQLQQELRQNTARLQAEGASAAQIRQMRQQLVGAEATVRLEVLDNQRQNWQRRLDDYLAAKARIEASEGLSSSDKHAAIEALATERFDERERLRLDAAEQLAAANKQQ	LFALPLLIGAGLALMLYL	5	22	QPGHQPTHVSSPATATVTKPVPQAPAEAMTPAASDTQKKAPK	23	64	42	LALPASFAGTDVDGRFRVDAAGNLIISEDIRRIFDYFLASIGEESLQASVERLRGYIDGQLQEPARARAQALLDQYLAYKRELVLLERDLPQMANLDAMRQREAAVQALRARLFDSETHQAFFAREEGYNRFTLERLAIQHDSRMSAEEKGQAVDRLRAALPEDLQDAVLPQLQQELRQNTARLQAEGASAAQIRQMRQQLVGAEATVRLEVLDNQRQNWQRRLDDYLAAKARIEASEGLSSSDKHAAIEALATERFDERERLRLDAAEQ	65	334
tr|A0A2R4TH73|A0A2R4TH73_9GAMM Lipase chaperone OS=Acinetobacter sp. WCHA45 OX=2004644 GN=lifO PE=3 SV=1	tr|A0A2R4TH73|A0A2R4TH73_9GAMM	Acinetobacter sp. WCHA45	2004644	lifO	MNKNGKKIALLCSLLIISAVTLSVLYWLYPNQSQQSLDSTDEYSNNSNPSQLHKSPKNINQLDTSFNSTSQMDTEIDCKLQFNSAKHLIVNERTRNCFEYFISQYGERNIDEIRHNFQLYIAKTFQASQQQQVLTLWSRYLEYRQELSKLQTQQPTQESYQYFQTIFNSMHDLKQRFFSNTEIEGLFGSEDIYQQYTLDRMKILENNGLDASAKAKQLQQRFEQLPQDWQDNLRDLSKLDDLHSLTAQIKARHGSSQELRDMRVSLVGEAATQRLEQLDQQRSDWKQRVQAYLDERKTIVDSNMSTSAKDQAIQQLKQQQFQSPQEQQRLQTFETVHDQGGTLPFSN	KIALLCSLLIISAVTLSVLYWLY	7	29	PNQSQQSLDSTDEYSNNSNPSQLHKSPKNINQLDTSF	30	66	37	NSTSQMDTEIDCKLQFNSAKHLIVNERTRNCFEYFISQYGERNIDEIRHNFQLYIAKTFQASQQQQVLTLWSRYLEYRQELSKLQTQQPTQESYQYFQTIFNSMHDLKQRFFSNTEIEGLFGSEDIYQQYTLDRMKILENNGLDASAKAKQLQQRFEQLPQDWQDNLRDLSKLDDLHSLTAQIKARHGSSQELRDMRVSLVGEAATQRLEQLDQQRSDWKQRVQAYLDERKTIVDSNMSTSAKDQAIQQLKQQQFQSPQEQQRLQTFETVHD	67	338
tr|A0A2S2FGZ3|A0A2S2FGZ3_9GAMM Lipase chaperone OS=Acinetobacter defluvii OX=1871111 GN=lifO PE=3 SV=1	tr|A0A2S2FGZ3|A0A2S2FGZ3_9GAMM	Acinetobacter defluvii	1871111	lifO	MSKVKLGIIFTLILILVIGIMIWLKPQNTLLNQPQNHQQSKLDLPDQSQYAKSQISEKHSQSFSSASQQDTQINCQIRVDGANRLIVNEQTKDCFEYFITQYGEKTFEQIKTDFLAYIKISYKEPVLSQLSDLWSRYMQYREQLGQLPPPTTSKEDAKYYREILKNIQNLRKKFFSDYEIQGLFGTQNTYDQYTVDRMEILDNKNLSPTEKAEKLKNLFSQLPEDWQENLKQLNQLEDLRKLTAEIKSRNGTAEEIHQMRTNLVGAAATQRLETLDTQRAEWKHRVNQYLTERESIMKSSMSDSAKQSAVNQLRSQQFNNPQEQTRLQTFESVHDQGGKLPFSD	GIIFTLILILVIGIMIWL	7	24	KPQNTLLNQPQNHQQSKLDLPDQSQYAKSQISEKHSQSF	25	63	39	SSASQQDTQINCQIRVDGANRLIVNEQTKDCFEYFITQYGEKTFEQIKTDFLAYIKISYKEPVLSQLSDLWSRYMQYREQLGQLPPPTTSKEDAKYYREILKNIQNLRKKFFSDYEIQGLFGTQNTYDQYTVDRMEILDNKNLSPTEKAEKLKNLFSQLPEDWQENLKQLNQLEDLRKLTAEIKSRNGTAEEIHQMRTNLVGAAATQRLETLDTQRAEWKHRVNQYLTERESIMKSSMSDSAKQSAVNQLRSQQFNNPQEQTRLQTFESVHD	64	335
tr|A0A2S5DIV9|A0A2S5DIV9_9NEIS Lipase chaperone OS=Chromobacterium alticapitis OX=2073169 GN=lifO PE=3 SV=1	tr|A0A2S5DIV9|A0A2S5DIV9_9NEIS	Chromobacterium alticapitis	2073169	lifO	MRRRGWWVLALAVCSALAWLFWPFSGAAGGKAASSAAAPVPAASLRGTQPDGAVQAESGQLRVDQELRRLFDYYLATQGERALPQIRAELQRYLQGRLGLKPLAQAMSLFDRYVAYRQSLAGMAVAASADLATRLSRARAARLQYFSEAEVAGLFGEEDRYDAFTAKRLAILADPSLSAAEKQRRVAELERQLPPELRAAREEPVQHLALAQAEEALRQRGGGEQELYQLRASMVGQAAADRLSELDRQEAAWRLRVDGFNRERAAIQANAGLTEAQRQQAVAQLQAQRFTPQEALRLAAYAPAK	GWWVLALAVCSALAWLFW	5	22	PFSGAAGGKAASSAAA	23	38	16	PVPAASLRGTQPDGAVQAESGQLRVDQELRRLFDYYLATQGERALPQIRAELQRYLQGRLGLKPLAQAMSLFDRYVAYRQSLAGMAVAASADLATRLSRARAARLQYFSEAEVAGLFGEEDRYDAFTAKRLAILADPSLSAAEKQRRVAELERQLPPELRAAREEPVQHLALAQAEEALRQRGGGEQELYQLRASMVGQAAADRLSELDRQEAAWRLRVDGFNRERAAIQANAGLTEAQRQQAVAQLQAQRFTPQEALRLAAY	39	301
tr|A0A2S5Z806|A0A2S5Z806_9GAMM Lipase chaperone OS=Marinobacter maroccanus OX=2055143 GN=KEHDKFFH_14545 PE=3 SV=1	tr|A0A2S5Z806|A0A2S5Z806_9GAMM	Marinobacter maroccanus	2055143	KEHDKFFH_14545	MKRTSIEPRRWLFPSALSAILAGSGLWYGLTGTPQTETGMAASVPSPSATLADSTGPSLGSSGKLATDNVAQGPEHAATPDSLGPQPFAASLSGTEIDGALTADENGELVINLQVRDFFDYFLSTVGEVSPETAIQQIEAMARTHLPEPASSQALTLLDEYLAYKQASLQVMQTRLDPARAGNPGYQLGALGDALAQLKQLRAATFSSETHQAFFGLEEAYSEYTLATLAIQQRTDLSDQGKQALVQWHRNQLPEQLRTTEQHLHASTRQQQARTAAIESASSPEAAGRQLAELGVNQDGVESVVSYLKQREQFNQRFQDFRKAMDQTDSSGLAEADLEKQRQALLERHFPQEQDRTWARLKMLGNG	LFPSALSAILAGSGLWYGLT	12	31	GTPQTETGMAASVPSPSATLADSTGPSLGSSGKLATDNVAQGPEHAATPDSLGPQ	32	86	55	PFAASLSGTEIDGALTADENGELVINLQVRDFFDYFLSTVGEVSPETAIQQIEAMARTHLPEPASSQALTLLDEYLAYKQASLQVMQTRLDPARAGNPGYQLGALGDALAQLKQLRAATFSSETHQAFFGLEEAYSEYTLATLAIQQRTDLSDQGKQALVQWHRNQLPEQLRTTEQHLHASTRQQQARTAAIESASSPEAAGRQLAELGVNQDGVESVVSYLKQREQFNQRFQDFRKAMDQTDSSGLAEADLEKQRQALLERHFPQEQDR	87	356
tr|A0A2S5ZBM9|A0A2S5ZBM9_9GAMM Lipase chaperone OS=Marinobacter maroccanus OX=2055143 GN=lifO PE=3 SV=1	tr|A0A2S5ZBM9|A0A2S5ZBM9_9GAMM	Marinobacter maroccanus	2055143	lifO	MKPRIRLFLVLLLIIAAVGSFWMMTADRVAVDDPVASAPVDEPPISVSQEEGAAAPSELVNKASSVRVPEQLPASLAGTSVPDGWARTDRLGNLIPTPHLRQLFEYFLSALGEESLQQLVARIETALSALEEPARSQALATLGNYLEYKLAVSDLEQSYGEVSGLGAREMQRRMAEIQALRRTWLDADTADAFFADDEAVDRFQIEKLRITSDDSLTEEQKAEALRQAESSLPEPLRKAREETRRFADYEQVRQELADDPRALAAWRQEAFGDAAADRLARLEEEQEEWNRRWQAYAQERDRLLSSGLAEPERQKALQRLRARHFNETERIRAQALDSIR	LFLVLLLIIAAVGSFWMMTA	7	26	DRVAVDDPVASAPVDEPPISVSQEEGAAAPSELVNKASSVRV	27	68	42	PEQLPASLAGTSVPDGWARTDRLGNLIPTPHLRQLFEYFLSALGEESLQQLVARIETALSALEEPARSQALATLGNYLEYKLAVSDLEQSYGEVSGLGAREMQRRMAEIQALRRTWLDADTADAFFADDEAVDRFQIEKLRITSDDSLTEEQKAEALRQAESSLPEPLRKAREETRRFADYEQVRQELADDPRALAAWRQEAFGDAAADRLARLEEEQEEWNRRWQAYAQERDRLLSSGLAEPERQKALQRLRARHFNETERIRAQALDSI	69	339
tr|A0A2S7JBG7|A0A2S7JBG7_9BURK Lipase chaperone OS=Rhodoferax sp. TS-BS-61-7 OX=2094194 GN=lifO PE=3 SV=1	tr|A0A2S7JBG7|A0A2S7JBG7_9BURK	Rhodoferax sp. TS-BS-61-7	2094194	lifO	MRSPAGVSLLGGVVVAAALGWWAWSSTPEAVVLLPAPGEHASALAAASLQGTVPDGAASLRGLNPLPGAGSGGLAYGALRRLFDYYLSTVGELPVEAIAQQIRSELDKTLAPEQAEAAKRLLFRYMDFKRELFALEQQFAKQAAGPHSLRQRFEGMQALRSRFFNAEEEHAMFGLEDAADLDALARLEIANNPALDATQKKAQLAAVDAAMPPALRADREVPRALIHLEDKTRTLRAQGGSEDDVYRLRAQALDASAAARLAEVDREELAWKGRIDRYVAERTQVLKTLADAPESERAAALARLQQDQFSELERKRLVAYEP	VSLLGGVVVAAALGWWAW	7	24	SSTPEAVVLLPAPGEHA	25	41	17	SALAAASLQGTVPDGAASLRGLNPLPGAGSGGLAYGALRRLFDYYLSTVGELPVEAIAQQIRSELDKTLAPEQAEAAKRLLFRYMDFKRELFALEQQFAKQAAGPHSLRQRFEGMQALRSRFFNAEEEHAMFGLEDAADLDALARLEIANNPALDATQKKAQLAAVDAAMPPALRADREVPRALIHLEDKTRTLRAQGGSEDDVYRLRAQALDASAAARLAEVDREELAWKGRIDRYVAERTQVLKTLADAPESERAAALARLQQDQFSELERKRLVAYE	42	321
tr|A0A2S9X4Y1|A0A2S9X4Y1_9NEIS Lipase chaperone OS=Chromobacterium amazonense OX=1382803 GN=lifO PE=3 SV=1	tr|A0A2S9X4Y1|A0A2S9X4Y1_9NEIS	Chromobacterium amazonense	1382803	lifO	MKRRVGWRLGGLALALGLAALAWLRWPAGDDSAIAARAASAAPPASLRGTLPDGAVAADARGALRVDQELRRLFDYHLATLGERTLPQIRAALLRDLQTRLPAKPLAQAMNLFDRYVAYRQSLAGMTVAASADLSQRLARARAVRLQYFSAAEVAGLFGDEDRYDAFTAQRLAILADPSLSAAEKQRRIALLERQLPPELRAAREEPVKHLVLAEAEADLRKQGGGEQELYQLRASMVGQAAADRLSELDREQAAWGQRVNDFTRERAAILANGRLSAKQQQQAVAQLQAQRFSAQEALRLPGFVASH	VGWRLGGLALALGLAALAWLRWP	5	27	AGDDSAIAARAA	28	39	12	SAAPPASLRGTLPDGAVAADARGALRVDQELRRLFDYHLATLGERTLPQIRAALLRDLQTRLPAKPLAQAMNLFDRYVAYRQSLAGMTVAASADLSQRLARARAVRLQYFSAAEVAGLFGDEDRYDAFTAQRLAILADPSLSAAEKQRRIALLERQLPPELRAAREEPVKHLVLAEAEADLRKQGGGEQELYQLRASMVGQAAADRLSELDREQAAWGQRVNDFTRERAAILANGRLSAKQQQQAVAQLQAQRFSAQEALRLPGF	40	304
tr|A0A2T1K518|A0A2T1K518_9GAMM Lipase chaperone OS=Marinobacter fuscus OX=2109942 GN=C7H09_16785 PE=3 SV=1	tr|A0A2T1K518|A0A2T1K518_9GAMM	Marinobacter fuscus	2109942	C7H09_16785	MKHPFSANLRWLLPVALLATMAGGGLWLWSKPISEPSRPAASVPAAPPETITSAKAPERPIAPISHRTPAALPGPPLASSLAGTDIDGALKADSSGQLIVDPGVRDFFDYFLSAVGEITPEAAIGRIRILAQEYLPASAAHETMVLLDQYLAYKQTALQVMQTELDPDRLHQPDYQLTTLGHALGELKQLRRTTFTPDAHQAFFGAEEAYSEYTLATMGIQMNPKLSAQGKQTLIEWHRSQLPEGLRQSEQRLHRENRTHQARLAVLEQSRSAQDAGRKLIELGMGADTVAGIVDHLEDRQAFARQFSAFQQAIGSEQPQGLAAADQRSYQEALLKQHFPDPQSRTWARLRMLDAN	ANLRWLLPVALLATMAGGGLWLW	7	29	SKPISEPSRPAASVPAAPPETITSAKAPERPIAPISHRTPAALP	30	73	44	GPPLASSLAGTDIDGALKADSSGQLIVDPGVRDFFDYFLSAVGEITPEAAIGRIRILAQEYLPASAAHETMVLLDQYLAYKQTALQVMQTELDPDRLHQPDYQLTTLGHALGELKQLRRTTFTPDAHQAFFGAEEAYSEYTLATMGIQMNPKLSAQGKQTLIEWHRSQLPEGLRQSEQRLHRENRTHQARLAVLEQSRSAQDAGRKLIELGMGADTVAGIVDHLEDRQAFARQFSAFQQAIGSEQPQGLAAADQRSYQEALLKQHFPDPQSRTWARLRMLD	74	354
tr|A0A2T1KFB4|A0A2T1KFB4_9GAMM Lipase chaperone OS=Marinobacter halophilus OX=1323740 GN=C7H08_08725 PE=3 SV=1	tr|A0A2T1KFB4|A0A2T1KFB4_9GAMM	Marinobacter halophilus	1323740	C7H08_08725	MTRRPITTRRWLVPGAVLALMAGSALWWGQDLPSQLPEHASTPATSSTSAPEKVANTAAIAPFEQSNRLPAEHRTPPTLGTDPFAPSLQGTDIDGALQADASGHLILGLEVRDFFDYFLNTVGEVSPETAIGQIQQMALQHLPETAAREAMALLDQYLAYKQSSLTVMQTELDPSRQHDPDYQLTALGNALAQLKGLRQDTFESEARKAFFGLEEAYSEYTLATLAIQQRPDLTNEGKQALLDWHRSQLPESLRTTEQRLHDSTLVHQQRVMAVKSAPSPEAAGQRLSDLGLDRESVEGVVGYLQQRQAFDQRFQNFDQTLQDGTTAGLVDAERQQHREQLLQQHFPDEQEQTWARLKLLDQS	LVPGAVLALMAGSALWWG	12	29	QDLPSQLPEHASTPATSSTSAPEKVANTAAIAPFEQSNRLPAEHRTPPTLGTD	30	82	53	PFAPSLQGTDIDGALQADASGHLILGLEVRDFFDYFLNTVGEVSPETAIGQIQQMALQHLPETAAREAMALLDQYLAYKQSSLTVMQTELDPSRQHDPDYQLTALGNALAQLKGLRQDTFESEARKAFFGLEEAYSEYTLATLAIQQRPDLTNEGKQALLDWHRSQLPESLRTTEQRLHDSTLVHQQRVMAVKSAPSPEAAGQRLSDLGLDRESVEGVVGYLQQRQAFDQRFQNFDQTLQDGTTAGLVDAERQQHREQLLQQHFPDEQEQT	83	353
tr|A0A2T4DJ91|A0A2T4DJ91_9GAMM Lipase chaperone OS=Marinobacter sp. B9-2 OX=2137198 GN=lifO PE=3 SV=1	tr|A0A2T4DJ91|A0A2T4DJ91_9GAMM	Marinobacter sp. B9-2	2137198	lifO	MKSRIRLFLSLVVIIAAVGSVWLIGADPDGVEGPTDPVSVTSPQVPLAVQEASGTTSSDLVGRASSVSIPEQLPASLSGTSVPEGWARTDRLGNLIPTPHLRQLFEYFLSALGEESLQQLVARIETALSVLDEPARSQALATLGNYLEYKLAVSDLEQSYGEVSGLGAGEMQRRMAEIQALRRTWLDADTADAFFADDEAVDRFQIEKLRITSDDSLTDEQKAEALRRAESSLPEPLRKAREETRRFADYEQVRQELAEDPRALAAWRQEAFGEAAAERLARLDQEQKAWDRRWQAYVSERDRLLSSGLAEPERQEALARLRASHFNETERIRAEALDSIR	LFLSLVVIIAAVGSVWLIGA	7	26	DPDGVEGPTDPVSVTSPQVPLAVQEASGTTSSDLVGRASSVSIP	27	70	44	EQLPASLSGTSVPEGWARTDRLGNLIPTPHLRQLFEYFLSALGEESLQQLVARIETALSVLDEPARSQALATLGNYLEYKLAVSDLEQSYGEVSGLGAGEMQRRMAEIQALRRTWLDADTADAFFADDEAVDRFQIEKLRITSDDSLTDEQKAEALRRAESSLPEPLRKAREETRRFADYEQVRQELAEDPRALAAWRQEAFGEAAAERLARLDQEQKAWDRRWQAYVSERDRLLSSGLAEPERQEALARLRASHFNETERIRAEALDSI	71	340
tr|A0A2T5HBT2|A0A2T5HBT2_9PSED Lipase chaperone OS=Pseudomonas sp. GV071 OX=2135754 GN=lifO PE=3 SV=1	tr|A0A2T5HBT2|A0A2T5HBT2_9PSED	Pseudomonas sp. GV071	2135754	lifO	MKKLLLLLPVSFAVCVAVMLYLQPLENAAEPAVTSAVKKPLPAAASKPAADLVAPQIAALPATLAPLPSSFKGTQVDGSFQVDGAGNLLITADIRHIFDYFLSSYGEESLKDSVKRLRAYIASQLPQPAQEQAQTLLTQYLDYKRDLVQLERDLPQMANLDALRQRESAVQALRARLFSAEAHQAFFAGEEAYNQFTLQRLAIQHDDKLDATAKGVAMDQLRASLPEELQESVLPQLQNELHTQTEQLRAEGASAEQVRALRQQLVGAEATSRLETLDQQRAGWKQRVTTFAAAKAQIENQKGLSDGDKQAAIQQLANEQFNENERLRLDAAVELSASN	LLLLPVSFAVCVAVMLYL	5	22	QPLENAAEPAVTSAVKKPLPAAASKPAADLVAPQIAALPAT	23	63	41	LAPLPSSFKGTQVDGSFQVDGAGNLLITADIRHIFDYFLSSYGEESLKDSVKRLRAYIASQLPQPAQEQAQTLLTQYLDYKRDLVQLERDLPQMANLDALRQRESAVQALRARLFSAEAHQAFFAGEEAYNQFTLQRLAIQHDDKLDATAKGVAMDQLRASLPEELQESVLPQLQNELHTQTEQLRAEGASAEQVRALRQQLVGAEATSRLETLDQQRAGWKQRVTTFAAAKAQIENQKGLSDGDKQAAIQQLANEQFNENERLRLDA	64	331
tr|A0A2T5J1P0|A0A2T5J1P0_9GAMM Lipase chaperone OS=Agitococcus lubricus OX=1077255 GN=lifO PE=3 SV=1	tr|A0A2T5J1P0|A0A2T5J1P0_9GAMM	Agitococcus lubricus	1077255	lifO	MKPKVAIAATALLLISAGGFLWLARDTAPESSSVAKQQMSLSPEQTAAVVADAIAKSKTDTRFKTGVENMPRSLQDTEVDGALSVDNAGNLIISRSIRQTFDYFLSAIGEEDLTTIVSRIRAYIRNKLADYPKAMAQAEQILDGYLSYREALGHIAQIGGNPADNISGVRQQKEQIASLRTQYLSREVIEAFFGDEDAYDRYTMARIEIMQDKNLSATEKAKRAAELLNTLPPELKESVETLNKYQELTSLTDDWKARGGKPEELRAIREQLVGVEATERLEALDQERAAWDGRMNDYLSQRDTILKNQALSQQDRERQVNDLKQKNFNQQERIRVDALETMHDQGIKP	VAIAATALLLISAGGFLWLA	5	24	RDTAPESSSVAKQQMSLSPEQTAAVVADAIAKSKTDTRFKTGVE	25	68	44	NMPRSLQDTEVDGALSVDNAGNLIISRSIRQTFDYFLSAIGEEDLTTIVSRIRAYIRNKLADYPKAMAQAEQILDGYLSYREALGHIAQIGGNPADNISGVRQQKEQIASLRTQYLSREVIEAFFGDEDAYDRYTMARIEIMQDKNLSATEKAKRAAELLNTLPPELKESVETLNKYQELTSLTDDWKARGGKPEELRAIREQLVGVEATERLEALDQERAAWDGRMNDYLSQRDTILKNQALSQQDRERQVNDLKQKNFNQQERIRVDALETMHD	69	344
tr|A0A2T5P7D7|A0A2T5P7D7_9PSED Lipase chaperone OS=Pseudomonas mangrovi OX=2161748 GN=lifO PE=3 SV=1	tr|A0A2T5P7D7|A0A2T5P7D7_9PSED	Pseudomonas mangrovi	2161748	lifO	MKKLLFLVPLFFISSLALVLYWQPLDPPAPTRNASLPSPTSAPAATPRNAVSVTADAAPQNARNSLPGSLRGTAIDGAFLLDEAGNLVINQDIRRLFDYFLSTIGEEPYKRSIARLQQYIGEQLQEPARSQALALLAQYLEYKRELVQLERDLPQRADLALLRQRDAAVRALRARLFSAEAHSAFFADEEALGRFSLERLAILHDRSLDDAAKARAIDQLRAQMPEATSEQMAAQMQIELRSQTQALQERGASAEEIRSLRLQLVGGEATRRLEQLDAQRSDWQKRLGDYRQARSRIEQNQGLSAGDKATAIEQLERESFSDGERLRLDAALEVAAARER	LFLVPLFFISSLALVLYW	5	22	QPLDPPAPTRNASLPSPTSAPAATPRNAVSVTADAAPQNARN	23	64	42	SLPGSLRGTAIDGAFLLDEAGNLVINQDIRRLFDYFLSTIGEEPYKRSIARLQQYIGEQLQEPARSQALALLAQYLEYKRELVQLERDLPQRADLALLRQRDAAVRALRARLFSAEAHSAFFADEEALGRFSLERLAILHDRSLDDAAKARAIDQLRAQMPEATSEQMAAQMQIELRSQTQALQERGASAEEIRSLRLQLVGGEATRRLEQLDAQRSDWQKRLGDYRQARSRIEQNQGLSAGDKATAIEQLERESFSDGERLRLDA	65	330
tr|A0A2T5P9J1|A0A2T5P9J1_9PSED Lipase chaperone OS=Pseudomonas mangrovi OX=2161748 GN=lifO PE=3 SV=1	tr|A0A2T5P9J1|A0A2T5P9J1_9PSED	Pseudomonas mangrovi	2161748	lifO	MSQRILGVALLGGLCLIGASTYFTYQQLDMPEPPAAPVAPPVAVDSSVEQSRALNRQLRDTSIKALPDPGPLPASLQGAQHGVLLRMSEDGQLILQEDLLHLFDFYLAGGEEDDLARLLQRIHRDLAAQLNGVALDQARDLLRRYIDYRIALKDLPRMPRTLEPVQLRQRLAALDAMRRSHFSTEEVEMFFASQYAEDSYTIQRLEITRSDLDPQQRQQALDALDRQLPDALREARQQSTSHAELYATTRQLQSEGASAEDLRRVREESLGAQAADALAQLDQQQAQWQARLSDYTAERNRLRSAGLAERDLQQAIDALQTRRFDERERLRVRALDGEL	ILGVALLGGLCLIGASTYFT	5	24	YQQLDMPEPPAAPVAPPVAVDSSVEQSRALNRQLRDTSIKALPDPG	25	70	46	PLPASLQGAQHGVLLRMSEDGQLILQEDLLHLFDFYLAGGEEDDLARLLQRIHRDLAAQLNGVALDQARDLLRRYIDYRIALKDLPRMPRTLEPVQLRQRLAALDAMRRSHFSTEEVEMFFASQYAEDSYTIQRLEITRSDLDPQQRQQALDALDRQLPDALREARQQSTSHAELYATTRQLQSEGASAEDLRRVREESLGAQAADALAQLDQQQAQWQARLSDYTAERNRLRSAGLAERDLQQAIDALQTRRFDERERLRVRALD	71	336
tr|A0A2T5PBX9|A0A2T5PBX9_9PSED Lipase chaperone OS=Pseudomonas mangrovi OX=2161748 GN=DBO85_05310 PE=3 SV=1	tr|A0A2T5PBX9|A0A2T5PBX9_9PSED	Pseudomonas mangrovi	2161748	DBO85_05310	MAGLIPRPGVLVWGVSVACLFSALAVTLTPRSADKPRLAAPSEQGPAAMTEGYRHLDGDLKVDAQHNLVIDLGVRDYFDYFLSAADRTGVDRATTLLLEDADARLDEPALGQLQQLLGDYLDYRRARQVLMDRPYVPPRDPHLQREMLRQQARQLASLRRQYLDEAVVEAFFGAEEAYSRFILGTLDVQLRADLEPAARLRALDELREQLPAEARETGRRHGRALGLQAEIDRLLRAGVSEEQMRGFLTLHYDPPAVERMLAEQREERLWRTRYHDYRRQLAALRRSDLAPQDVASRATELRRSMFSGEELLRVEHYDAFANNKNEASR	GVLVWGVSVACLFSALAVTL	9	28	TPRSADKPRLAAPSEQGPAAMTEGYRH	29	55	27	LDGDLKVDAQHNLVIDLGVRDYFDYFLSAADRTGVDRATTLLLEDADARLDEPALGQLQQLLGDYLDYRRARQVLMDRPYVPPRDPHLQREMLRQQARQLASLRRQYLDEAVVEAFFGAEEAYSRFILGTLDVQLRADLEPAARLRALDELREQLPAEARETGRRHGRALGLQAEIDRLLRAGVSEEQMRGFLTLHYDPPAVERMLAEQREERLWRTRYHDYRRQLAALRRSDLAPQDVASRATELRRSMFSGEELLRVEHYDA	56	319
tr|A0A2T5PQY9|A0A2T5PQY9_9PSED Lipase chaperone OS=Pseudomonas indoloxydans OX=404407 GN=lifO PE=3 SV=1	tr|A0A2T5PQY9|A0A2T5PQY9_9PSED	Pseudomonas indoloxydans	404407	lifO	MKKTLFALPLLIVAGLALMLYLQPGHQPTQFTPPAATATPTQPGPAPAAEALTPTSQDTQKKATTLALPSSFVGTEVDGSFRVDAAGNLIISEDIRRIFDYFLASIGEESLDASVSRLRNYIDSQLQEPARTRAQALLEQYLSYKRELVLLERDLPQMASLDAMRQRETAVQALRARLFDSETHQAFFAREEGYNRFTLERLAIQHDSTMSAEEKGVAVDRLRASLPEELQDAVLPQLQQELRQHTARLQAEGASAAQIRQMRQQLVGAEATTRLEALDSQRQSWQRRLDDYITAKTKIQVNEGLSSGDKRAAIEALAAERFDERERLRLDAAEQLAAANKKQ	LFALPLLIVAGLALMLYL	5	22	QPGHQPTQFTPPAATATPTQPGPAPAAEALTPTSQDTQKKATT	23	65	43	LALPSSFVGTEVDGSFRVDAAGNLIISEDIRRIFDYFLASIGEESLDASVSRLRNYIDSQLQEPARTRAQALLEQYLSYKRELVLLERDLPQMASLDAMRQRETAVQALRARLFDSETHQAFFAREEGYNRFTLERLAIQHDSTMSAEEKGVAVDRLRASLPEELQDAVLPQLQQELRQHTARLQAEGASAAQIRQMRQQLVGAEATTRLEALDSQRQSWQRRLDDYITAKTKIQVNEGLSSGDKRAAIEALAAERFDERERLRLDAAEQ	66	335
tr|A0A2U1CVW9|A0A2U1CVW9_9GAMM Lipase chaperone OS=Tamilnaduibacter salinus OX=1484056 GN=lifO PE=3 SV=1	tr|A0A2U1CVW9|A0A2U1CVW9_9GAMM	Tamilnaduibacter salinus	1484056	lifO	MKKISRVAFFVSVFVVLAGGFWLVVGALSVEPGTSVGSSDAPAGESTELNGGDPALPTGSLARYAREGRQQARPESLEGTRVDGSLTTDAAGNLKLTPDVRRVFEYFLSTIGEVDPETASALLAAHIESSLPPKAASQAWDLFLRYLDMKQALSEMPAHDGTVSDMEATLAQRQAIRESVLGAEAADAFFGMAHQYSDYRLSRQAIQENPDLSATERQRQLDQLRDNAPERIRSLLTQPDSPAAVSQAVSSMRQEGVSDQAIQAYRMEKLGPEAARRLEQLDQQREQWQQRYDQYRQERQAILNSGLAAPDRQEAIQRLRDRHFDESQRRRVEALDRIRASESSDQAAGATGP	VAFFVSVFVVLAGGFWLVVGALS	7	29	VEPGTSVGSSDAPAGESTELNGGDPALPTGSLARYAREGRQQ	30	71	42	ARPESLEGTRVDGSLTTDAAGNLKLTPDVRRVFEYFLSTIGEVDPETASALLAAHIESSLPPKAASQAWDLFLRYLDMKQALSEMPAHDGTVSDMEATLAQRQAIRESVLGAEAADAFFGMAHQYSDYRLSRQAIQENPDLSATERQRQLDQLRDNAPERIRSLLTQPDSPAAVSQAVSSMRQEGVSDQAIQAYRMEKLGPEAARRLEQLDQQREQWQQRYDQYRQERQAILNSGLAAPDRQEAIQRLRDRHFDESQRRRVEALDRIR	72	339
tr|A0A2U2HE86|A0A2U2HE86_9BURK Lipase helper protein OS=Massilia glaciei OX=1524097 GN=C7C56_023955 PE=3 SV=1	tr|A0A2U2HE86|A0A2U2HE86_9BURK	Massilia glaciei	1524097	C7C56_023955	MHTNAKMAGAAAAAVALAVLGFILTAPGPAAPPAAPAPVAFVPSMEGTRPDGNVGAGADGQLVVDAELGHLFDYYLAGLGERDLAAITTEIERELERRLKPGPAAQAKRLLASYLAYKRALLAVEQALPPEADMVKAARARLAAMQKLRASYFSAADSAGLFGARDAYDADAIARIALAQDNSLTPAQREAKLAALDAKLSPAMLADRAAPGQVMRTEETARRMREQGASADAVFQMRSAAISPEAARRLGQLDQEEAAWQARIASYQGLRADLLKAPAGDAQQLEARLQQLRAAHFTVEEQRRLGAYE	MAGAAAAAVALAVLGFILTAPGP	7	29	AAPPAAP	30	36	7	APVAFVPSMEGTRPDGNVGAGADGQLVVDAELGHLFDYYLAGLGERDLAAITTEIERELERRLKPGPAAQAKRLLASYLAYKRALLAVEQALPPEADMVKAARARLAAMQKLRASYFSAADSAGLFGARDAYDADAIARIALAQDNSLTPAQREAKLAALDAKLSPAMLADRAAPGQVMRTEETARRMREQGASADAVFQMRSAAISPEAARRLGQLDQEEAAWQARIASYQGLRADLLKAPAGDAQQLEARLQQLRAAHFTVEEQRRLGAYE	37	309
tr|A0A2U3N116|A0A2U3N116_9GAMM Lipase chaperone OS=Acinetobacter stercoris OX=2126983 GN=lifO_1 PE=3 SV=1	tr|A0A2U3N116|A0A2U3N116_9GAMM	Acinetobacter stercoris	2126983	lifO_1	MHGLQQRHLWIMAGIIILVLAIFFWLKPRQSPSVNVEKSNSSAEQNNIISSSIPTNTQSSSLVSQSQQDTQINCQIRLDNSNRLIVNEQTKNCFEYFITQYGEKAIPQIKDDFNRFALENYKEPALSQLTDLWSRYMQYREKLGSLSAPNIDKNDPKYYRTIFASMQNLRKQFFSDYEIQGLFGEEDTYNQYTLNRMDILANKNLDEIEKAQKLKELFNSLPVDWKENLTQLSQLDDLRKLTSDLKARGGSAEELHNMRLNLVGAEATQRLENLDTQRDQWKQRVNEYLSVRDSIQQSSMSDSAKQDAINQLRTEKFNNPQEQARLHTFENVHDQGGKIPY	RHLWIMAGIIILVLAIFFWL	7	26	KPRQSPSVNVEKSNSSAEQNNIISSSIPTNTQSSS	27	61	35	LVSQSQQDTQINCQIRLDNSNRLIVNEQTKNCFEYFITQYGEKAIPQIKDDFNRFALENYKEPALSQLTDLWSRYMQYREKLGSLSAPNIDKNDPKYYRTIFASMQNLRKQFFSDYEIQGLFGEEDTYNQYTLNRMDILANKNLDEIEKAQKLKELFNSLPVDWKENLTQLSQLDDLRKLTSDLKARGGSAEELHNMRLNLVGAEATQRLENLDTQRDQWKQRVNEYLSVRDSIQQSSMSDSAKQDAINQLRTEKFNNPQEQARLHTFENVHD	62	334
tr|A0A2U3N417|A0A2U3N417_9GAMM Lipase chaperone OS=Acinetobacter stercoris OX=2126983 GN=lifO_2 PE=3 SV=1	tr|A0A2U3N417|A0A2U3N417_9GAMM	Acinetobacter stercoris	2126983	lifO_2	MEEIIRHKKYVLLVLVLLLFLAVFLYLKPKSSKNTMANVIVDPGVHELNTPQPIDTIQQTPLKFNGVMPVLAPSLRGTEVNCPLQVNTKGQLVLSMGIRDCFDYFLSSEGEKTRANLILDIRQYLTGLLPATAQPYAFQLLDKYIDYLNQLRNLSPVKDGNIESYRAVSSAVTKLRRQIFTTREADVFFAQEEQYDQYAIAQYAINNDKSLTTEEKAQKSAELLNQQPAELVESMRPIIQFNQLQELTAEIKARGGSEAELYQMRKNLVGEAAAKRLEKVDLQEGQWQQKIDQYLAERDRIIANQQNINQQSAINELKSSAFKTPEERLRVEAYEQMHDAKNN	YVLLVLVLLLFLAVFLYL	10	27	KPKSSKNTMANVIVDPGVHELNTPQPIDTIQQTPLKFNGV	28	67	40	MPVLAPSLRGTEVNCPLQVNTKGQLVLSMGIRDCFDYFLSSEGEKTRANLILDIRQYLTGLLPATAQPYAFQLLDKYIDYLNQLRNLSPVKDGNIESYRAVSSAVTKLRRQIFTTREADVFFAQEEQYDQYAIAQYAINNDKSLTTEEKAQKSAELLNQQPAELVESMRPIIQFNQLQELTAEIKARGGSEAELYQMRKNLVGEAAAKRLEKVDLQEGQWQQKIDQYLAERDRIIANQQNINQQSAINELKSSAFKTPEERLRVEAYEQMHD	68	339
tr|A0A2V1ZRS0|A0A2V1ZRS0_PSYIM Lipase chaperone OS=Psychrobacter immobilis OX=498 GN=lifO PE=3 SV=1	tr|A0A2V1ZRS0|A0A2V1ZRS0_PSYIM	Psychrobacter immobilis	498	lifO	MSNNRRPAYLPIVIIAVVSIAITAAVIMWFKPDNTRMATAQPVSSALTSEADATLSTALDNGQLVQTTAAQNQALFVTGLERLPRSLQGTQIDGEIIIDENKQLVVTEGLRRLFDYFLSALGEEDEAVIYTRVESYIRHHTPEPAASQAVTIFDQYITYLKAIPEIEQRYGNLQLQAAKSGELDLNVVAQQKQDVTKLRQQYFTKETITAFFGAEEEYDNYSMEMVRINQNQQLNDVQKEAARQNYISRMPDNALKAGITQQANLNELMNRTKQMQAKGATAQELYNMRRDLVGAPAAARLAQVDAEDANFAQRFDQYQAQKQRLLSQSADKTQAQTQINQIEQQLFSEAERKRLVGYAALQQQNLANLE	PAYLPIVIIAVVSIAITAAVIMW	7	29	FKPDNTRMATAQPVSSALTSEADATLSTALDNGQLVQTTAAQNQALFVTGLE	30	81	52	RLPRSLQGTQIDGEIIIDENKQLVVTEGLRRLFDYFLSALGEEDEAVIYTRVESYIRHHTPEPAASQAVTIFDQYITYLKAIPEIEQRYGNLQLQAAKSGELDLNVVAQQKQDVTKLRQQYFTKETITAFFGAEEEYDNYSMEMVRINQNQQLNDVQKEAARQNYISRMPDNALKAGITQQANLNELMNRTKQMQAKGATAQELYNMRRDLVGAPAAARLAQVDAEDANFAQRFDQYQAQKQRLLSQSADKTQAQTQINQIEQQLFSEAERKRLVGY	82	358
tr|A0A2V3ZPD2|A0A2V3ZPD2_9GAMM Lipase chaperone OS=Marinobacter vulgaris OX=1928331 GN=DIT71_00850 PE=3 SV=1	tr|A0A2V3ZPD2|A0A2V3ZPD2_9GAMM	Marinobacter vulgaris	1928331	DIT71_00850	MRAILRFATVALLALAAVFAGTAVFLGGNPPMSAEDGAVAEPAVGAVPRRELAEPPSRLVGEAGVVVPEELPESLVGTSLPGGWTITDSNGALVPTPQLRQLFEYYLAALGEETLPQLIARIEKALGRLEEPARSQALATLGNYLDYKLALGDLEASYGESTALDADRLQRQMAEIRALRRTWMDARTADAFFATDEALDRFQIEQLRVSTDPSLSDEERRQAVSRAEQALPEPVRQARRETRKFTEYQQARAEFAEDPEALQAWRQDRFGEKAARQLEQVEADQRAWDNRWQAYSKELAELEDLGLAGPEHEAAIDSLRDDYFKGAEKLRAEALDSIR	FATVALLALAAVFAGTAVFLGGN	7	29	PPMSAEDGAVAEPAVGAVPRRELAEPPSRLVGEAGVV	30	66	37	VPEELPESLVGTSLPGGWTITDSNGALVPTPQLRQLFEYYLAALGEETLPQLIARIEKALGRLEEPARSQALATLGNYLDYKLALGDLEASYGESTALDADRLQRQMAEIRALRRTWMDARTADAFFATDEALDRFQIEQLRVSTDPSLSDEERRQAVSRAEQALPEPVRQARRETRKFTEYQQARAEFAEDPEALQAWRQDRFGEKAARQLEQVEADQRAWDNRWQAYSKELAELEDLGLAGPEHEAAIDSLRDDYFKGAEKLRAEALDSI	67	338
tr|A0A2V4KS90|A0A2V4KS90_AQUAC Lipase chaperone OS=Aquipseudomonas alcaligenes OX=43263 GN=lifO PE=3 SV=1	tr|A0A2V4KS90|A0A2V4KS90_AQUAC	Aquipseudomonas alcaligenes	43263	lifO	MSNRIILGALAMGALAVSATLLFYRPEPLPGAPAQALAITPPSDARSVQASALNRQLQQAPASTLADPGPLPPSLQGTRHGVILKMDGQGNLLLTQDLLHLFDFYLAGREEEGLDKVLTRIHRDLAEQLQEPALAQARDLLRRYVDYRIAVQGLPEASPDLDAGALRQRLDALNAVRQQFFNSEEYAVFFARDNAEDEYMVQRLALSQQAGLDDQQRQQALAELELQLPEDVRQARAESSRHGELYAATQALQARGASAEEIRQLRESTLGSEAAAALEELDRQQAAWQQRLADYAAERNRLRESGLSQTDLQAAIAELQASRFDELERKRVQALDAEL	IILGALAMGALAVSATLLFY	5	24	RPEPLPGAPAQALAITPPSDARSVQASALNRQLQQAPASTLADPG	25	69	45	PLPPSLQGTRHGVILKMDGQGNLLLTQDLLHLFDFYLAGREEEGLDKVLTRIHRDLAEQLQEPALAQARDLLRRYVDYRIAVQGLPEASPDLDAGALRQRLDALNAVRQQFFNSEEYAVFFARDNAEDEYMVQRLALSQQAGLDDQQRQQALAELELQLPEDVRQARAESSRHGELYAATQALQARGASAEEIRQLRESTLGSEAAAALEELDRQQAAWQQRLADYAAERNRLRESGLSQTDLQAAIAELQASRFDELERKRVQALDA	70	337
tr|A0A2V4LD10|A0A2V4LD10_AQUAC Lipase chaperone OS=Aquipseudomonas alcaligenes OX=43263 GN=lifO PE=3 SV=1	tr|A0A2V4LD10|A0A2V4LD10_AQUAC	Aquipseudomonas alcaligenes	43263	lifO	MNKALLLAVPLLIGAGIAVTLALNPLTPAPSPAALSTAPGAPLPSPALQQTLDDAPAAPPLAAEIAPLPPSFAGTQVDGQFRLDAAGNLLIERDIRRIFDYFLSAYGEDSLTATIERLQAYVRSQLDEPAESQALALLEQYLEYKRQLVQLEKDLPQMASLDALRQREQAVQSLRASLFSAETHQAFFAEEEAYNGFTLQRLAIRHDQTLDDRQKAEALDRLRAGLPEELQAVLAPQLQAELRQQTAALQAQGASAAQIQQLRLQLVGAEATARLEALDQQRQQWRQRLADYRREKARVLANDGLSESDKQAAIAELAAQRFDDSERLRLEAAEQLAQSREETP	LLLAVPLLIGAGIAVTLALNPLT	5	27	PAPSPAALSTAPGAPLPSPALQQTLDDAPAAPPLAAE	28	64	37	IAPLPPSFAGTQVDGQFRLDAAGNLLIERDIRRIFDYFLSAYGEDSLTATIERLQAYVRSQLDEPAESQALALLEQYLEYKRQLVQLEKDLPQMASLDALRQREQAVQSLRASLFSAETHQAFFAEEEAYNGFTLQRLAIRHDQTLDDRQKAEALDRLRAGLPEELQAVLAPQLQAELRQQTAALQAQGASAAQIQQLRLQLVGAEATARLEALDQQRQQWRQRLADYRREKARVLANDGLSESDKQAAIAELAAQRFDDSERLRLEAAEQL	65	336
tr|A0A2W5VXN2|A0A2W5VXN2_9BACT Lipase helper protein OS=Archangium gephyra OX=48 GN=DI536_08295 PE=3 SV=1	tr|A0A2W5VXN2|A0A2W5VXN2_9BACT	Archangium gephyra	48	DI536_08295	MKWGVAAAVLVLLAAVAWWASVDQPAPVAVAADQPVVADQRPVTNNAREVEARVVASPPSLKGTELDGEVSWVPDGSVRIDLSLRRRFDHLLSAIGEVTVTQVRTRLENELRPVASADRVARVLALFDRYVKYLDAAARIQPEPDLKQRLAQAHALRVETLGEEVTRAFFADEEAADAWAIERRALLQSGQATPEQLAELDAKLAPEARAVLQEAALLQDTVRDTAAFEAAGLNAEERRQVREAKVGAEAAQRLGALDEERAKWTARFEAFKAKRKALEPLDAADEKQLDALLERDFTEPERRRVQALLNDSP	VAAAVLVLLAAVAWWASV	5	22	DQPAPVAVAADQPVVADQRPVTNNAREVEARV	23	54	32	VASPPSLKGTELDGEVSWVPDGSVRIDLSLRRRFDHLLSAIGEVTVTQVRTRLENELRPVASADRVARVLALFDRYVKYLDAAARIQPEPDLKQRLAQAHALRVETLGEEVTRAFFADEEAADAWAIERRALLQSGQATPEQLAELDAKLAPEARAVLQEAALLQDTVRDTAAFEAAGLNAEERRQVREAKVGAEAAQRLGALDEERAKWTARFEAFKAKRKALEPLDAADEKQLDALLERDFTEPERRRVQALL	55	309
tr|A0A318JDX9|A0A318JDX9_9BURK Lipase helper protein OS=Undibacterium pigrum OX=401470 GN=DFR42_11224 PE=3 SV=1	tr|A0A318JDX9|A0A318JDX9_9BURK	Undibacterium pigrum	401470	DFR42_11224	MRTANLAFAGATALVVAVFFIFTSLQTEEQSAPIKQRKMDNSFDFVRSFEGTAQDGNLSRDGGSELQVSAELRLLFDYYLTATGEKQLPEIRAEIERVLDQKLSAQAALQAKNLLARYIQYKQALVSVETNAQNISMNKTSMAAAARQRWSAMQQTRQRFFSEKENQAMFGFDDAYDMDALNRMDVAENTSLNPEQKQAQLQALDDALPAALREEKNAPYQVIRLEEQASQLRANGASDADIYNMRATATSPEAATRLAEVDREEAIWKARIQQYQEQKNKLNTEMAFHSATEKQAALDQVRKQYFNADEQRRLPAYE	NLAFAGATALVVAVFFIFTSLQT	5	27	EEQSAPIKQRKMDNSFD	28	44	17	FVRSFEGTAQDGNLSRDGGSELQVSAELRLLFDYYLTATGEKQLPEIRAEIERVLDQKLSAQAALQAKNLLARYIQYKQALVSVETNAQNISMNKTSMAAAARQRWSAMQQTRQRFFSEKENQAMFGFDDAYDMDALNRMDVAENTSLNPEQKQAQLQALDDALPAALREEKNAPYQVIRLEEQASQLRANGASDADIYNMRATATSPEAATRLAEVDREEAIWKARIQQYQEQKNKLNTEMAFHSATEKQAALDQVRKQYFNADEQRRLPAYE	45	318
tr|A0A330LWQ0|A0A330LWQ0_9GAMM Lipase chaperone OS=Moritella yayanosii OX=69539 GN=MORIYA_4220 PE=3 SV=1	tr|A0A330LWQ0|A0A330LWQ0_9GAMM	Moritella yayanosii	69539	MORIYA_4220	MPPKPKSFIVVTALSAVIAAAGGVQFLSQDDAQSIAATQAPTIEDSIIESKIIALQQVSYPLAPEAIAALVNQGDDVVTANTQQQQAVPLLLPSSLLGSTLPLTLDVNADGELVINKKIQHLFDFYLSAMGEESLDMIVARIKHRLKLQLVDPALRKGLSILTGYLQYLNAVTVIKQQFEQGIDPDDVGEYALENVIQVREMVLDARATYLDLDVIVAFFGQSDEYETYMLSVASINKNSELSTVEKQLAKAELDTTAPAWLLTQQHNANQLNQYREQYQTLQVQGASQTELQDFTQQSFLPEVVDRLAILDEKRQQWQIKLDEYRVQLAVITTRSAYYNSEANSDDSEQQREIAQLREVYFTSQEIKRVRVLDSIVSTSTTAL	SFIVVTALSAVIAAAGGVQFLSQ	7	29	DDAQSIAATQAPTIEDSIIESKIIALQQVSYPLAPEAIAALVNQGDDVVTANTQQQQA	30	87	58	VPLLLPSSLLGSTLPLTLDVNADGELVINKKIQHLFDFYLSAMGEESLDMIVARIKHRLKLQLVDPALRKGLSILTGYLQYLNAVTVIKQQFEQGIDPDDVGEYALENVIQVREMVLDARATYLDLDVIVAFFGQSDEYETYMLSVASINKNSELSTVEKQLAKAELDTTAPAWLLTQQHNANQLNQYREQYQTLQVQGASQTELQDFTQQSFLPEVVDRLAILDEKRQQWQIKLDEYRVQLAVITTRSAYYNSEANSDDSEQQREIAQLREVYFTSQEIKRVRVLDSI	88	376
tr|A0A333U4F1|A0A333U4F1_ACIBA Lipase chaperone OS=Acinetobacter baumannii OX=470 GN=lifO PE=3 SV=1	tr|A0A333U4F1|A0A333U4F1_ACIBA	Acinetobacter baumannii	470	lifO	MQRMQKKIGWCVLGFFILSLIACVYWLSPDSENTSPQPNQDEAKSLVATSQSTLNSPLNENTYLSKSQQDTQVNCQLKIDSSQHLVVNSQTRDCFEYFITQYGESNLQQVKTHFEKFIQDQYLEPARSQIIDLWTRYLKYREQLAQIQPPQSKQQDQNYFQKIFSSIQDIRKRFFSASEIEGLFSTEDIYQNYTLDRMKILEDSSLSEIEKAKKLKERFEQLPEDWQENLQELSKLDDLHTLTKQIKARNGSAEELRQMRTALVGAEATQRLETLDIQRNAWQQRVTGYLNQRDEVLHSNMSDSAKKQAIQQLRQQQFSSSQEQLRLRTFETVHDQGGELPFNY	KIGWCVLGFFILSLIACVYWLSP	7	29	DSENTSPQPNQDEAKSLVATSQSTLNSPLNE	30	60	31	NTYLSKSQQDTQVNCQLKIDSSQHLVVNSQTRDCFEYFITQYGESNLQQVKTHFEKFIQDQYLEPARSQIIDLWTRYLKYREQLAQIQPPQSKQQDQNYFQKIFSSIQDIRKRFFSASEIEGLFSTEDIYQNYTLDRMKILEDSSLSEIEKAKKLKERFEQLPEDWQENLQELSKLDDLHTLTKQIKARNGSAEELRQMRTALVGAEATQRLETLDIQRNAWQQRVTGYLNQRDEVLHSNMSDSAKKQAIQQLRQQQFSSSQEQLRLRTFETVHD	61	335
tr|A0A345PBR4|A0A345PBR4_9GAMM Lipase chaperone OS=Aquirhabdus parva OX=2283318 GN=lifO PE=3 SV=1	tr|A0A345PBR4|A0A345PBR4_9GAMM	Aquirhabdus parva	2283318	lifO	MPFSAKQKKIFVVLTILICLLAVSAIWLLKPTASTTATSNTPVVTPAQTAANAPTLRAQSPLKAHGPLPTLAPSLQGTQIDCPLQVDAQGQLVLTIGIRNCFDYFLSSLGEKTEAQLIADIRLYLTSTLPPTALPYALKLLDQYIAYMHARTQSGPQSKTMTPDSLQVIVSAQKNLRMQFFTLAEATVFFGNEEAYDQYTIDQMRINADKSLTAEQKAAKIAGLIDHLPPTLADSVRPLMQYAELQQLTKDIKARGGSAEELHQMRESLVGSAAAGRLDQLDVDNASWQQQVDGYLSAREQIKASYSDPVSQQNAITALRNQTFSTPEQRLRAQTFETMHDSNIKP	IFVVLTILICLLAVSAIWLL	10	29	KPTASTTATSNTPVVTPAQTAANAPTLRAQSPLKAHGP	30	67	38	LPTLAPSLQGTQIDCPLQVDAQGQLVLTIGIRNCFDYFLSSLGEKTEAQLIADIRLYLTSTLPPTALPYALKLLDQYIAYMHARTQSGPQSKTMTPDSLQVIVSAQKNLRMQFFTLAEATVFFGNEEAYDQYTIDQMRINADKSLTAEQKAAKIAGLIDHLPPTLADSVRPLMQYAELQQLTKDIKARGGSAEELHQMRESLVGSAAAGRLDQLDVDNASWQQQVDGYLSAREQIKASYSDPVSQQNAITALRNQTFSTPEQRLRAQTFETMHD	68	341
tr|A0A346S6N8|A0A346S6N8_9GAMM Lipase chaperone OS=Marinobacter sp. Arc7-DN-1 OX=2304594 GN=lifO PE=3 SV=1	tr|A0A346S6N8|A0A346S6N8_9GAMM	Marinobacter sp. Arc7-DN-1	2304594	lifO	MKPLIRFCVALSVIIAVVVAFWLFTTDSQETTPPANSFNQGGQTVVVAEQGASGGQNAPSKLVGGSSAVTVPETLPASLAGTSVPGGWARTDRLGNLIPTPHLRQMFEYFLSALGEESLHQLVARIESALAALEEPARSQALATLGAYLDYKLAVSELEQAYGDATGLGLDETLRRMSEVHALRRTWLDAATAEAFFADDEAVDRFQMEKRQIARDGSLTAEEKAEALRKAESSLPEPLREAREETRQFAEYEQVRQQLAGDPRALQAWRQEVFGAEAADRLAQLEKEQQEWDQRWQVYSVERNRLMSSGLAAQEREEALDRLRARHFNETERIRAEALDSIR	FCVALSVIIAVVVAFWLFTT	7	26	DSQETTPPANSFNQGGQTVVVAEQGASGGQNAPSKLVGGSSAVT	27	70	44	VPETLPASLAGTSVPGGWARTDRLGNLIPTPHLRQMFEYFLSALGEESLHQLVARIESALAALEEPARSQALATLGAYLDYKLAVSELEQAYGDATGLGLDETLRRMSEVHALRRTWLDAATAEAFFADDEAVDRFQMEKRQIARDGSLTAEEKAEALRKAESSLPEPLREAREETRQFAEYEQVRQQLAGDPRALQAWRQEVFGAEAADRLAQLEKEQQEWDQRWQVYSVERNRLMSSGLAAQEREEALDRLRARHFNETERIRAEALDSI	71	342
tr|A0A349SUE0|A0A349SUE0_9GAMM Lipase modulator (Fragment) OS=Gammaproteobacteria bacterium OX=1913989 GN=DCS92_16930 PE=4 SV=1	tr|A0A349SUE0|A0A349SUE0_9GAMM	Gammaproteobacteria bacterium	1913989	DCS92_16930	MLSRGFSYNRVALGLLLAVGLWVTLLLNLDRTPTAPVLPSTPVVLPEGAAGSVDEAHGAGPAFEAEFEAEFEPVFKSGLERLPASLRGTQPDGALLWDQHNELVITHSIRDLFDYFLAASGEEPLASLTARIRAYIQANLPQPAASQALAVLQDYLAMKTALSAMAAPDYPMQQAMGNTIGDDDLQALRQHMQALITLRNSYLTP	SYNRVALGLLLAVGLWVTLLLNL	7	29	DRTPTAPVLPSTPVVLPEGAAGSVDEAHGAGPAFEAEFEAEFEPVFKSGLER	30	81	52	LPASLRGTQPDGALLWDQHNELVITHSIRDLFDYFLAASGEEPLASLTARIRAYIQANLPQPAASQALAVLQDYLAMKTALSAMAAPDYPMQQAMGNTIGDDDLQALRQHMQALITLRNSYLT	82	204
tr|A0A353XT02|A0A353XT02_9GAMM Lipase chaperone OS=Psychrobacter sp OX=56811 GN=lifO PE=3 SV=1	tr|A0A353XT02|A0A353XT02_9GAMM	Psychrobacter sp	56811	lifO	MTMTNKPTRKGLWLLLAGLTMLAVLLILGLIVKLGAKKDDTEPTANEATIRPTQSSGSALEDGSDTIIEDLAYTPDKFITGTEQLPKSLQGTQVDGEIIITDEEQLVPTRGLRRLFDYFLSALGEEDAKTIDARVEAYISNTTPQPAASEALKLYHQYQAYLKLVSALQSPPTKPINDVKSLQETAQGKMDLAALERQQKQVKQIRSQLFNSEVQAAFFGTEDQLHAYNKQMIEIAQDKSLSASEKQKAKQAYLKRLPESLTKKQAEQQANIDQLMTRTEQMKKTGADESQLFEMRTELVGVEAAERLAALDQQNQDFDHRFERYQQQKQKINGSNISQEVKQQQIKTLEHKMFNENEQKRLTGYEQFKNQSS	LWLLLAGLTMLAVLLILGLI	12	31	VKLGAKKDDTEPTANEATIRPTQSSGSALEDGSDTIIEDLAYTPDKFITGTE	32	83	52	QLPKSLQGTQVDGEIIITDEEQLVPTRGLRRLFDYFLSALGEEDAKTIDARVEAYISNTTPQPAASEALKLYHQYQAYLKLVSALQSPPTKPINDVKSLQETAQGKMDLAALERQQKQVKQIRSQLFNSEVQAAFFGTEDQLHAYNKQMIEIAQDKSLSASEKQKAKQAYLKRLPESLTKKQAEQQANIDQLMTRTEQMKKTGADESQLFEMRTELVGVEAAERLAALDQQNQDFDHRFERYQQQKQKINGSNISQEVKQQQIKTLEHKMFNENEQKRLTGYEQF	84	368
tr|A0A356IQJ5|A0A356IQJ5_9GAMM Uncharacterized protein (Fragment) OS=Gammaproteobacteria bacterium OX=1913989 GN=DD667_13385 PE=4 SV=1	tr|A0A356IQJ5|A0A356IQJ5_9GAMM	Gammaproteobacteria bacterium	1913989	DD667_13385	MLSRGFSYNRVALGLLLAVGLWVTLLLNLDRTPTAPVLPSTPVVLPEGAAGSVDEAHGAGPAFEAEFEAEFEPVFKSGLERLPASLRGTQPDGALLWDQHNELVITHSIRDLFDYFLAASGEEPLASLTARI	SYNRVALGLLLAVGLWVTLLLNL	7	29	DRTPTAPVLPSTPVVLPEGAAGSVDEAHGAGPAFEAEFEAEFEPVFKSGLER	30	81	52	LPASLRGTQPDGALLWDQHNELVITHSIRDLFDYFLAASGEEPLASLTAR	82	131
tr|A0A359D758|A0A359D758_PSESP Lipase chaperone OS=Pseudomonas sp OX=306 GN=lifO PE=3 SV=1	tr|A0A359D758|A0A359D758_PSESP	Pseudomonas sp	306	lifO	MKKLLLLSPLVFVACVAVMLYLQPVDIPATLAYKPPAPAPAPPTSQPAQAVAAAANTHLPSQVKALPPSFSGTQIDGVFRVDAAGDLIVSEDIRRIFDYFLAAAGEEPLRTSVERLQAYIASQLQAPARDQAQALLDHYLDYKRELVLLERDLPQMADLEALRQREATVQALRARIFSNEAHQAFFAREEAYNQFTLQRLAIQHDARLDSADKAAAVDALRNNLPEDLQDSVLPQLQNELRQQTARLQANGGSPTQVRQLRQQLVGAEATQRLEALDQQRHAWAQRLNSYLTAKAEIDANPGLSASDKTAAIEQLAEERFDEHERLRLDAAEQLASARNNNKP	LLLSPLVFVACVAVMLYLQPVDI	5	27	PATLAYKPPAPAPAPPTSQPAQAVAAAANTHLPSQV	28	63	36	KALPPSFSGTQIDGVFRVDAAGDLIVSEDIRRIFDYFLAAAGEEPLRTSVERLQAYIASQLQAPARDQAQALLDHYLDYKRELVLLERDLPQMADLEALRQREATVQALRARIFSNEAHQAFFAREEAYNQFTLQRLAIQHDARLDSADKAAAVDALRNNLPEDLQDSVLPQLQNELRQQTARLQANGGSPTQVRQLRQQLVGAEATQRLEALDQQRHAWAQRLNSYLTAKAEIDANPGLSASDKTAAIEQLAEERFDEHERLRLDAAEQ	64	333
tr|A0A359D7X3|A0A359D7X3_PSESP Lipase chaperone OS=Pseudomonas sp OX=306 GN=lifO PE=3 SV=1	tr|A0A359D7X3|A0A359D7X3_PSESP	Pseudomonas sp	306	lifO	MPLPLRSIVLVSLLALGAAALTLYWQWPTPVAPTTSSASVVKPAVAATPSNPSFSQPTPTVTARATPQVLLPSMLGTEVDGDLKTDSAGNLQLDLAVRDYFDYFLSAADQAGLEVAVEALLADAGSRLQEPALGQLIGVLGDYLDYKRASLALLQQPLSVQQQAQPQAQLSMLQQAFDSLAQLRRTHFSSGAVEALFGAEEAYARYTLDSLMLLGRDDLSEQAKADAQEQLRGQLPQAMRASEERQSQALAQQAQSEQLWREGASEEQVRQFLTLTYDPATVERLLAEQRSERSWQQRYAAYQQQLASLQGNGLSPADRQQEQQRLRQRLFSAEDQHRVDTYDAIAAKQQNSASETPEL	SIVLVSLLALGAAALTLYWQWPT	7	29	PVAPTTSSASVVKPAVAATPSNPSFSQPTPTVTARATP	30	67	38	QVLLPSMLGTEVDGDLKTDSAGNLQLDLAVRDYFDYFLSAADQAGLEVAVEALLADAGSRLQEPALGQLIGVLGDYLDYKRASLALLQQPLSVQQQAQPQAQLSMLQQAFDSLAQLRRTHFSSGAVEALFGAEEAYARYTLDSLMLLGRDDLSEQAKADAQEQLRGQLPQAMRASEERQSQALAQQAQSEQLWREGASEEQVRQFLTLTYDPATVERLLAEQRSERSWQQRYAAYQQQLASLQGNGLSPADRQQEQQRLRQRLFSAEDQHRVDTYDAI	68	345
tr|A0A365PHC6|A0A365PHC6_ACIJU Lipase chaperone OS=Acinetobacter junii OX=40215 GN=lifO PE=3 SV=1	tr|A0A365PHC6|A0A365PHC6_ACIJU	Acinetobacter junii	40215	lifO	MNKTKTNILKICTILIISLVFMIILYWLYSKSQLTYSKPIDQSVSSTSNSRNQSTVLNQNDEISKLKSLSQNDTEINCELLFDASQQLIINEKTRNCFEYFISQYGENEITTIQGRFQLFVTQHFQIEQQQQILELWSRYLNYREALSQLQLHTAPQDNYQYFQAVFNSMQDLKQKIFSKREIAGLFGAEDVYQQYTLDRMQILENDTLDSIAKAQRLQQRFEQLPLEWQDNLKSLTQLENLAALTQQIKDRNGSAQELREMRQNLVGTAATERLEGLDQQRSAWKQRVLSYLNARKIIVDSNLSTVAKDQAIQKLKQQNFQSSQEQQRLHTFETIYDQGGVLPFSQ	NILKICTILIISLVFMIILYWLY	7	29	SKSQLTYSKPIDQSVSSTSNSRNQSTVLNQNDEISKLK	30	67	38	SLSQNDTEINCELLFDASQQLIINEKTRNCFEYFISQYGENEITTIQGRFQLFVTQHFQIEQQQQILELWSRYLNYREALSQLQLHTAPQDNYQYFQAVFNSMQDLKQKIFSKREIAGLFGAEDVYQQYTLDRMQILENDTLDSIAKAQRLQQRFEQLPLEWQDNLKSLTQLENLAALTQQIKDRNGSAQELREMRQNLVGTAATERLEGLDQQRSAWKQRVLSYLNARKIIVDSNLSTVAKDQAIQKLKQQNFQSSQEQQRLHTFETIYD	68	338
tr|A0A365PJ58|A0A365PJ58_ACIJU Lipase chaperone OS=Acinetobacter junii OX=40215 GN=lifO PE=3 SV=1	tr|A0A365PJ58|A0A365PJ58_ACIJU	Acinetobacter junii	40215	lifO	MIGKRINSKLLIFSLISILLIVLGLIYWFFKPEAGLAQYRNSDSQSQNVTQNYALAMSDSKNTTLPTLAPSLKGTEIDCPIQVDANGNLVLTVGIRSCFDYFFSSLGEKTETELIADIRQYLSATLPAPAAKYAAYLLEQYVGYMHTLQNAKPSGNFKTTDVEELEKIINQMHKIQQQFFNAKEIEALFGNERNLNKFNIEQLRIHANKNLSTQQKAIELAKLIDQLPPTLADGVRVSMQFSELQQLTQEIKDKGGSPQELRSMRESLLGPEAADRLEKVDQEEAVWQSQVNNYLIKRDQILKSEMTDLNKQQAINQLRTSSFQSKEELLRAQSYEIMHDQKR	NSKLLIFSLISILLIVLGLIYWF	7	29	FKPEAGLAQYRNSDSQSQNVTQNYALAMSDSKNTT	30	64	35	LPTLAPSLKGTEIDCPIQVDANGNLVLTVGIRSCFDYFFSSLGEKTETELIADIRQYLSATLPAPAAKYAAYLLEQYVGYMHTLQNAKPSGNFKTTDVEELEKIINQMHKIQQQFFNAKEIEALFGNERNLNKFNIEQLRIHANKNLSTQQKAIELAKLIDQLPPTLADGVRVSMQFSELQQLTQEIKDKGGSPQELRSMRESLLGPEAADRLEKVDQEEAVWQSQVNNYLIKRDQILKSEMTDLNKQQAINQLRTSSFQSKEELLRAQSYEIMHD	65	340
tr|A0A365PS98|A0A365PS98_9GAMM Lipase chaperone OS=Stutzerimonas zhaodongensis OX=1176257 GN=lifO PE=3 SV=1	tr|A0A365PS98|A0A365PS98_9GAMM	Stutzerimonas zhaodongensis	1176257	lifO	MKMLAVLFVLTLILGVAMYGGVPPDPTPTQILGHSQPVQINTSEVSPQQSPTPTRKLPRADATARLPDSFAGTRVDGRLRADAGGSLIIDAEIRRVFDYFLASIGEEPLETSVARLRRYIETQLPKPAADHAIQLLSQYLDYKRQLLLLEQHHTQQADIDAMRARFRAVEQLRAGIFDDRVHQAFFALDEANDHFTLERLAIRHDATLDASGKGAALDRLQDSLPAELKDTVAVQMQMQLREQTRALAANGGNPAALRQLRQQLVGNAAAARLEALDRQRQAWQSRLTAYNQAKRRIQRSQGLGEADKRAAIARLAAEQFNENERQRLQAAEQLLAAKRG	AVLFVLTLILGVAMYGGV	5	22	PPDPTPTQILGHSQPVQINTSEVSPQQSPTPTRKLPRADA	23	62	40	TARLPDSFAGTRVDGRLRADAGGSLIIDAEIRRVFDYFLASIGEEPLETSVARLRRYIETQLPKPAADHAIQLLSQYLDYKRQLLLLEQHHTQQADIDAMRARFRAVEQLRAGIFDDRVHQAFFALDEANDHFTLERLAIRHDATLDASGKGAALDRLQDSLPAELKDTVAVQMQMQLREQTRALAANGGNPAALRQLRQQLVGNAAAARLEALDRQRQAWQSRLTAYNQAKRRIQRSQGLGEADKRAAIARLAAEQFNENERQRLQAAEQ	63	333
tr|A0A368V7I7|A0A368V7I7_MARNT Lipase chaperone OS=Marinobacter nauticus OX=2743 GN=DET51_102215 PE=3 SV=1	tr|A0A368V7I7|A0A368V7I7_MARNT	Marinobacter nauticus	2743	DET51_102215	MKHQSTRKLRWLLPVALLAIMASSGLWYWQAPDSEPRPDPAKAFASAPAVTPPTVTQASAPVPSNKEPPHQTPTRLPDQNFARSLAGTDIDGALKADRNGELILDLGVRDFFDYFLSAVGEVSPEAAIEQIQSLARNYLPEPAASDAMALLDQYLAYKQAALQLMQTELDPSRQHDPGYQLTALGDALSSLKQLRRSTFSPDAHQAFFGEEEAYSEYTLAAMSIQQREDLSDQGKQALIEWHRKQLPESLRATEQRLQSETREHQARLSALENTESPEAAGRKLVELGMDPESAEGVVSYLKQRESFDQQFSEFEQAVDAEDLEGLAGADRQKHKDALLEQYFPDEQSRTWARLRMLNQS	LRWLLPVALLAIMASSGLWYWQA	9	31	PDSEPRPDPAKAFASAPAVTPPTVTQASAPVPSNKEPPHQTPTRLPDQ	32	79	48	NFARSLAGTDIDGALKADRNGELILDLGVRDFFDYFLSAVGEVSPEAAIEQIQSLARNYLPEPAASDAMALLDQYLAYKQAALQLMQTELDPSRQHDPGYQLTALGDALSSLKQLRRSTFSPDAHQAFFGEEEAYSEYTLAAMSIQQREDLSDQGKQALIEWHRKQLPESLRATEQRLQSETREHQARLSALENTESPEAAGRKLVELGMDPESAEGVVSYLKQRESFDQQFSEFEQAVDAEDLEGLAGADRQKHKDALLEQYFPDEQ	80	347
tr|A0A368XZI8|A0A368XZI8_MARNT Lipase chaperone OS=Marinobacter nauticus OX=2743 GN=DET61_102148 PE=3 SV=1	tr|A0A368XZI8|A0A368XZI8_MARNT	Marinobacter nauticus	2743	DET61_102148	MKHQSTRKLRWLLPVALLAIMASSGLWYWQAPDSEPRPDPAETFASAPAVTPPAVTQALAPVPSNKESPHQTPTRLPDQNFARSLAGTDIDGALKADRNGELILDLGVRDFFDYFLSAVGEVSPEAAIGQIQSLARNYLPEPAASDAMVLLDQYLAYKQAALQLMQTELDPSRQHDPGYQLTALGDALSSLKQLRRSTFSPDAHQAFFGEEEAYSEYTLAAMSIQQREDLSDQGKQALIEWHRKQLPESLRVTEQRLQSETREHQARLSALENTESPEAAGRKLVELGMDPESADGFVGYLKQRESFDQQFSEFEQAFDAEDLEGLAGADRQKHKDALLEQYFPDEQSRTWARLRMLNQS	LRWLLPVALLAIMASSGLWYWQA	9	31	PDSEPRPDPAETFASAPAVTPPAVTQALAPVPSNKESPHQTPTRLPDQ	32	79	48	NFARSLAGTDIDGALKADRNGELILDLGVRDFFDYFLSAVGEVSPEAAIGQIQSLARNYLPEPAASDAMVLLDQYLAYKQAALQLMQTELDPSRQHDPGYQLTALGDALSSLKQLRRSTFSPDAHQAFFGEEEAYSEYTLAAMSIQQREDLSDQGKQALIEWHRKQLPESLRVTEQRLQSETREHQARLSALENTESPEAAGRKLVELGMDPESADGFVGYLKQRESFDQQFSEFEQAFDAEDLEGLAGADRQKHKDALLEQYFPDEQ	80	347
tr|A0A369VLE6|A0A369VLE6_9BURK Lipase helper protein OS=Acidovorax sp. BoFeN1 OX=1231053 GN=DTW89_05020 PE=3 SV=1	tr|A0A369VLE6|A0A369VLE6_9BURK	Acidovorax sp. BoFeN1	1231053	DTW89_05020	MPRRRTLAAAAAATTVAASALVWLAWPADPAPLRTQQQPGGAAVVGNNPGTPRTATPAEHRLAAQAAGAGVDGHDSFLTRELRNTLEALLLEAGDAADPATLKQRLAALVGRHFAPDLATRALAMAERYVDYRVALGQLRAPADLKDPRALRSALAEREQLRRQHFQAEEYEALFAHEAELDQYTLARLEIAHNPALTAQQKELALREAQAGLSPERQAERASATLHMTVAQQTQQFNAQGTDERTRHATRSAQYGEEAARALAQLDRDETDWQNRLDQYSQAQAQTTDSAALQQLRQQLFTPQEQQRLAAAQAVRKLQPAPAPR	LAAAAAATTVAASALVWLAW	7	26	PADPAPLRTQQQPGGAAVVGNNPGTPRTATPAEHRLAAQAAGAGVDGHDS	27	76	50	FLTRELRNTLEALLLEAGDAADPATLKQRLAALVGRHFAPDLATRALAMAERYVDYRVALGQLRAPADLKDPRALRSALAEREQLRRQHFQAEEYEALFAHEAELDQYTLARLEIAHNPALTAQQKELALREAQAGLSPERQAERASATLHMTVAQQTQQFNAQGTDERTRHATRSAQYGEEAARALAQLDRDETDWQNRLDQYSQAQAQTTDSAALQQLRQQLFTPQEQQRLAAA	77	312
tr|A0A371K6D4|A0A371K6D4_9GAMM Lipase chaperone OS=Lysobacter silvisoli OX=2293254 GN=DX914_10105 PE=3 SV=1	tr|A0A371K6D4|A0A371K6D4_9GAMM	Lysobacter silvisoli	2293254	DX914_10105	MRRGWIALAVLAALALTVGGVVGRRALSLPVAAEPADVPVASVPPAAGTRAAPAAAARDSLRDTAVDGAIALDAAGKPRPDRAMRRLFDYFLTRLGERTPAQIRDALRLHLQPQLSAAALAQVLAWFDAYVALERESAALGVSQDLAADLRQRRELRRRRLGEAIAQAWYGEDERRLQLALAKQALAREAGLTPAQREQRLAELQAASGLPPDPTRDESQAVALAMQQSAQFEAQGVAPQQRYAQREAAFGAAAAQRLAELDARRERWNARLADYRAQRQRVLADTALDAAQRQARLDALLAPFDEAERRRLLAQTRRAAPP	WIALAVLAALALTVGGVV	5	22	GRRALSLPVAAEPADVPVASVPPAAGTRAAPA	23	54	32	AAARDSLRDTAVDGAIALDAAGKPRPDRAMRRLFDYFLTRLGERTPAQIRDALRLHLQPQLSAAALAQVLAWFDAYVALERESAALGVSQDLAADLRQRRELRRRRLGEAIAQAWYGEDERRLQLALAKQALAREAGLTPAQREQRLAELQAASGLPPDPTRDESQAVALAMQQSAQFEAQGVAPQQRYAQREAAFGAAAAQRLAELDARRERWNARLADYRAQRQRVLADTALDAAQRQARLDALLAPFDEAERRRLLA	55	314
tr|A0A372BQ54|A0A372BQ54_9GAMM Lipase chaperone OS=Acinetobacter sp. JW OX=2302364 GN=lifO PE=3 SV=1	tr|A0A372BQ54|A0A372BQ54_9GAMM	Acinetobacter sp. JW	2302364	lifO	MQGMQKKVLWCVLGFFILSLIACVYWLSTDSKNTSAQVSENTAQNLASAPSTDHSSLNEDAYHSKSQQDTEVNCQLKIDSSQHLVVNSQTRDCFEYFITQYGENDLEQIKNHFGKFIQGQYLEPARSQIMDLWARYLKYREQLAQIQTPSAKQQDKNYFQKIFNSIQDIRKRFFSTSEIEGLFSSEDIYQNYTLDRMQILEDSSLSEIEKARKLKERFEELPEDWQQNLQELSKLDDLHTLTKQIKARKGSAEELRQMRTALVGAEATQRLETLDTERNAWQQRVTSYLDGRDEIIKSNMSDSAKNQAIQQLRQQQFNSSQEQLRLRTFETVHDQGGELPFNY	KVLWCVLGFFILSLIACVYWLST	7	29	DSKNTSAQVSENTAQNLASAPSTDHSSLNED	30	60	31	AYHSKSQQDTEVNCQLKIDSSQHLVVNSQTRDCFEYFITQYGENDLEQIKNHFGKFIQGQYLEPARSQIMDLWARYLKYREQLAQIQTPSAKQQDKNYFQKIFNSIQDIRKRFFSTSEIEGLFSSEDIYQNYTLDRMQILEDSSLSEIEKARKLKERFEELPEDWQQNLQELSKLDDLHTLTKQIKARKGSAEELRQMRTALVGAEATQRLETLDTERNAWQQRVTSYLDGRDEIIKSNMSDSAKNQAIQQLRQQQFNSSQEQLRLRTFETVHD	61	334
tr|A0A373BD08|A0A373BD08_9GAMM Lipase chaperone OS=Acinetobacter sp. SWAC57 OX=2293834 GN=lifO PE=3 SV=1	tr|A0A373BD08|A0A373BD08_9GAMM	Acinetobacter sp. SWAC57	2293834	lifO	MQKKKLWLLFAVIVIVVLGFLIWLAPNATDGSSNEQSTMRSSGHDMSAALTKSGLQSSTALPFVSNSQQDTEVNCQLALDPSNHLIVNEQTRNCFEYFITQYGEKNIDQIKQDFKAYIEQGYKEPALKQILDLWNRYLNYRVQLGSLKEPSLSKEDPEYYRKIFGLMKNLRSQFFSDYEIEGLFGAENIYHEYTLNRMSIMADKSLNEVQKAQKLKELFAQLPEDWKENLEQLSKLEDLRKLTSEIKARGGSVEELRQMRINLVGVEATGRLEQLDQDRGNWKSRVNSYLEKRDGIFKSNMSQSAQQQAIQQLRDQEFSNSQEQLRLGAFETTHDSGGKLPYAE	WLLFAVIVIVVLGFLIWLAPNAT	7	29	DGSSNEQSTMRSSGHDMSAALTKSGLQSSTA	30	60	31	LPFVSNSQQDTEVNCQLALDPSNHLIVNEQTRNCFEYFITQYGEKNIDQIKQDFKAYIEQGYKEPALKQILDLWNRYLNYRVQLGSLKEPSLSKEDPEYYRKIFGLMKNLRSQFFSDYEIEGLFGAENIYHEYTLNRMSIMADKSLNEVQKAQKLKELFAQLPEDWKENLEQLSKLEDLRKLTSEIKARGGSVEELRQMRINLVGVEATGRLEQLDQDRGNWKSRVNSYLEKRDGIFKSNMSQSAQQQAIQQLRDQEFSNSQEQLRLGAFETTHD	61	335
tr|A0A378Q9J7|A0A378Q9J7_MOROS Lipase chaperone OS=Moraxella osloensis OX=34062 GN=lifO PE=3 SV=1	tr|A0A378Q9J7|A0A378Q9J7_MOROS	Moraxella osloensis	34062	lifO	MVPSNNPNTNQRPINWLIIVLASGIIALLIACILWLKPKDAVKTANPLPQDAASTSPSSGLPSHQTATLANASSITANANPLPISLATSLPKSLQGTQVDGEIIIDENKQLVVTAGLRRLFDYFLSAQGEEPLTQIEQRVIAYIREHTPEPAASQAVNIFQNYLTYLTAVSQLDKPKAQQNPNVSALDLSAIKNQLRAVQQLQARYFDAKTREAFFGDEQALNDYNMTVVEANQNAQLSNDQRQAIIDKAQTAYIASVKDPNLQTKLTEQRNIDKLLAQTQQMQQQGATQSQINAMRSQYVSPEAVKRLEQLDQSEAQFAQRVATYQTQSNQILSKLGNVPQAQQQIVALQQTMFTPEERLRLDVLTKQR	PINWLIIVLASGIIALLIACILW	13	35	LKPKDAVKTANPLPQDAASTSPSSGLPSHQTATLANASSITANANPLPISL	36	86	51	ATSLPKSLQGTQVDGEIIIDENKQLVVTAGLRRLFDYFLSAQGEEPLTQIEQRVIAYIREHTPEPAASQAVNIFQNYLTYLTAVSQLDKPKAQQNPNVSALDLSAIKNQLRAVQQLQARYFDAKTREAFFGDEQALNDYNMTVVEANQNAQLSNDQRQAIIDKAQTAYIASVKDPNLQTKLTEQRNIDKLLAQTQQMQQQGATQSQINAMRSQYVSPEAVKRLEQLDQSEAQFAQRVATYQTQSNQILSKLGNVPQAQQQIVALQQTMFTPEERLRLDVLTK	87	368
tr|A0A378QMH6|A0A378QMH6_9GAMM Lipase chaperone OS=Moraxella atlantae OX=34059 GN=NCTC11091_02165 PE=3 SV=1	tr|A0A378QMH6|A0A378QMH6_9GAMM	Moraxella atlantae	34059	NCTC11091_02165	MANSSNQSKSSIILISSAVLLVLGLLVAVIFWLKPTQTSIKPSSQATTTPITNNNAPIVASAPHTNAQQSDISLATKLPKSLQGTKVDGEIVIDEQKQLVVTTGLKNLFDYFLSTQGEESLAVIEQSTIDYIQKRTPEPAASQAIKIYRNYLAYLKAVSSIDKELSKYTSDNSQQIDISLIKQQQSRIQALRNQYFDAATIKAFFGAEDALNTYTLATLEANQNPNLTETQRQQIEQNAKQQYIASIADKQLQAKLQQQDNIATLLSETEKLRKQGASQDEINALRRQYVNEDAVQRLSQLDAQEADFAKRVAEFGQVRQQILTTSGNTPEAQRQIVETQNRLFSPQERLRLGSYVIN	ILISSAVLLVLGLLVAVIFW	13	32	LKPTQTSIKPSSQATTTPITNNNAPIVASAPHTNAQQSDISL	33	74	42	ATKLPKSLQGTKVDGEIVIDEQKQLVVTTGLKNLFDYFLSTQGEESLAVIEQSTIDYIQKRTPEPAASQAIKIYRNYLAYLKAVSSIDKELSKYTSDNSQQIDISLIKQQQSRIQALRNQYFDAATIKAFFGAEDALNTYTLATLEANQNPNLTETQRQQIEQNAKQQYIASIADKQLQAKLQQQDNIATLLSETEKLRKQGASQDEINALRRQYVNEDAVQRLSQLDAQEADFAKRVAEFGQVRQQILTTSGNTPEAQRQIVETQNRLFSPQERLRLGSY	75	355
tr|A0A379ITT4|A0A379ITT4_ECTME Lipase chaperone OS=Ectopseudomonas mendocina OX=300 GN=lifO_1 PE=3 SV=1	tr|A0A379ITT4|A0A379ITT4_ECTME	Ectopseudomonas mendocina	300	lifO_1	MSRFFSLSLVAVLVAAGLTLYWRWPAALPESAPLVAVVVPSAQTSAQMPASPSAMRSVPSQAPTAAGLPSLAGTEVDGQLRVDASGNLVLDLGIRDYFDYFLSAVDRSGLDAVIEALLADARARLPEPALGQLISLLGDYLDYKRASLALMQQPLDARQQVDPGAQLQALQAAFTRLYELRRAHFSAAAQEALFGAEQAYARYTLDNLALQQRADLSDAQRTQMADQLRAHLPDAMRASEQRQQVALEQLQRSEQLWRDGADEQQVREFLAMTYDPHTVQRLLDEQRRERDWQQRYHAYRDELAGLQGRGLSESDGQTLRRQLRERLFSREDRHRVETYDAIAAKQPEPLEP	FSLSLVAVLVAAGLTLYWRW	5	24	PAALPESAPLVAVVVPSAQTSAQMPASPSAMRSVPSQAPT	25	64	40	AAGLPSLAGTEVDGQLRVDASGNLVLDLGIRDYFDYFLSAVDRSGLDAVIEALLADARARLPEPALGQLISLLGDYLDYKRASLALMQQPLDARQQVDPGAQLQALQAAFTRLYELRRAHFSAAAQEALFGAEQAYARYTLDNLALQQRADLSDAQRTQMADQLRAHLPDAMRASEQRQQVALEQLQRSEQLWRDGADEQQVREFLAMTYDPHTVQRLLDEQRRERDWQQRYHAYRDELAGLQGRGLSESDGQTLRRQLRERLFSREDRHRVETYDAI	65	342
tr|A0A379IUQ3|A0A379IUQ3_ECTME Lipase chaperone OS=Ectopseudomonas mendocina OX=300 GN=lifO_2 PE=3 SV=1	tr|A0A379IUQ3|A0A379IUQ3_ECTME	Ectopseudomonas mendocina	300	lifO_2	MKKVLFALPLLITASLALMLYLQPGHQPAQLPSPAAVTATPSAAQRTAETAPPTSEGRPKKTAKLALPSSFVGTEVDGSFRVDATGNLIISEDIRRIFDYFLASIGEESLDASVSRLRNYIDSQLQEPARARAQALLEQYLSYKRELVLLERDLPQMASLDAMRQRESAVQALRARLFDSETHQAFFAREEGYNRFTLERLAIQHDGRMSAEEKGLAVDRLRASLPEDLQDAVLPQLQQELRQNIARLQAEGASAAQIRQMRQQLVGAEATARLEALDSQRENWQKRLGDYIAAKARIEASEGLSSGDKRAAIEALAAERFDERERLRLDAAEQLAASKKP	LFALPLLITASLALMLYL	5	22	QPGHQPAQLPSPAAVTATPSAAQRTAETAPPTSEGRPKKTAK	23	64	42	LALPSSFVGTEVDGSFRVDATGNLIISEDIRRIFDYFLASIGEESLDASVSRLRNYIDSQLQEPARARAQALLEQYLSYKRELVLLERDLPQMASLDAMRQRESAVQALRARLFDSETHQAFFAREEGYNRFTLERLAIQHDGRMSAEEKGLAVDRLRASLPEDLQDAVLPQLQQELRQNIARLQAEGASAAQIRQMRQQLVGAEATARLEALDSQRENWQKRLGDYIAAKARIEASEGLSSGDKRAAIEALAAERFDERERLRLDAAEQ	65	334
tr|A0A379K750|A0A379K750_ECTOL Lipase chaperone OS=Ectopseudomonas oleovorans OX=301 GN=NCTC10860_02618 PE=4 SV=1	tr|A0A379K750|A0A379K750_ECTOL	Ectopseudomonas oleovorans	301	NCTC10860_02618	MEAAVKKTLSALPLLIVAGLALMLYLQPGHQPTQFTPPAATATATQPVQAPAAEALTPTDQDTQKKATTLALPSSFVGTEVDGSFRVDAAGNLIISEDIRRIFDYFLASIGEESLDASVSRLRNYIDSQLQEPARARAGLAGAIPELQA	LSALPLLIVAGLALMLYL	9	26	QPGHQPTQFTPPAATATATQPVQAPAAEALTPTDQDTQKKAT	27	68	42	TLALPSSFVGTEVDGSFRVDAAGNLIISEDIRRIFDYFLASIGEESLDASVSRLRNYIDSQLQEPARARA	69	138
tr|A0A379LK92|A0A379LK92_9GAMM Lipase chaperone OS=Psychrobacter phenylpyruvicus OX=29432 GN=lifO PE=3 SV=1	tr|A0A379LK92|A0A379LK92_9GAMM	Psychrobacter phenylpyruvicus	29432	lifO	MTNKPNRKGFWLLLAGLIMLAVLALLVLMVKLNANKQLTNTKSETSVSETIETRELIQDSEYSIQDLPYSPDKFITGVENLPRSLQGTEVDGEIIINDKAQLVATRGLRRLYDYFLSALGEEDSETIDARVEAYILNTTPQPAANEAINLYYQYQTYLKQVNAIQIQFNKPTNFNEALKKVEQGELNIEDIEKQQQQVRALRSQLFNPKVEAAFFRTEDQLQAYNKQMLKIAQDKSLSNAEKQQAKQRYLQNLPDSLTKKQAEQQANLQQLMSRTEQMKKRGADEQQLLEMRTELVGIEAAHRLAELDKQTQDFDRRFESYQQQKQQIIASNASPSKKQQQIVALEQKLFSDNEQKRLIGYEQFKNQSQ	GFWLLLAGLIMLAVLALLVL	9	28	MVKLNANKQLTNTKSETSVSETIETRELIQDSEYSIQDLPYSPDKFITGV	29	78	50	ENLPRSLQGTEVDGEIIINDKAQLVATRGLRRLYDYFLSALGEEDSETIDARVEAYILNTTPQPAANEAINLYYQYQTYLKQVNAIQIQFNKPTNFNEALKKVEQGELNIEDIEKQQQQVRALRSQLFNPKVEAAFFRTEDQLQAYNKQMLKIAQDKSLSNAEKQQAKQRYLQNLPDSLTKKQAEQQANLQQLMSRTEQMKKRGADEQQLLEMRTELVGIEAAHRLAELDKQTQDFDRRFESYQQQKQQIIASNASPSKKQQQIVALEQKLFSDNEQKRLIGYEQF	79	364
tr|A0A380U818|A0A380U818_ACIJO Lipase chaperone OS=Acinetobacter johnsonii OX=40214 GN=lifO PE=3 SV=1	tr|A0A380U818|A0A380U818_ACIJO	Acinetobacter johnsonii	40214	lifO	MQKKKLWLIFAVIIVVILGFLIWLAPNATVGSNQEPIRSSAQNTTGLLPPASDLPHASGLPFVSNSQQDTEINCQLVLDQGNRLVVNEQTRNCFEYFITQYGEKNIDQIKQDFKAYIQQGYKEPALKQILDLWTRYLDYRVQLGSLKEPSLNKEDPEYYRKIFTLMKNLRSQFFSDYEIEGLFGAENTYHEYTLDRMSIMADQSLTEVQKAQKLKELFAQLPEDWKENLEQLSKLEDLRKLTSDIKARGGSAEEIRQMRQNLVGAEATVRLEKLDQDRNNWKSRINTYLEQRDSILKSNMNQDAQQQAIQKLRDQQFNNSQEQLRLGAFETTHDTGGKLPFAD	WLIFAVIIVVILGFLIWLAPNAT	7	29	VGSNQEPIRSSAQNTTGLLPPASDLPHASGL	30	60	31	PFVSNSQQDTEINCQLVLDQGNRLVVNEQTRNCFEYFITQYGEKNIDQIKQDFKAYIQQGYKEPALKQILDLWTRYLDYRVQLGSLKEPSLNKEDPEYYRKIFTLMKNLRSQFFSDYEIEGLFGAENTYHEYTLDRMSIMADQSLTEVQKAQKLKELFAQLPEDWKENLEQLSKLEDLRKLTSDIKARGGSAEEIRQMRQNLVGAEATVRLEKLDQDRNNWKSRINTYLEQRDSILKSNMNQDAQQQAIQKLRDQQFNNSQEQLRLGAFETTHD	61	334
tr|A0A385F178|A0A385F178_ACIBA Lipase chaperone OS=Acinetobacter baumannii WM99c OX=945555 GN=lifO PE=3 SV=1	tr|A0A385F178|A0A385F178_ACIBA	Acinetobacter baumannii WM99c	945555	lifO	MQRMQKKIGWCVLGFFILSLIACVYWLSPDSENTSPQPNQDEAKSLVATSQSTLNSSLNENTYLSKSQQDTQVNCQLKIDSSQHLVVNSQTRDCFEYFITQYGESNLQQVKTHFKKFIQDQYLEPARSQIIDLWTRYLKYREQLAQIQPPQSKKQDQNYFQKIFSSIQDIRKRFFSASEIEGLFSTEDIYQNYTLDRMKILEDSSLSEIEKAKKLKERFEQLPEDWQENLQELSKLDDLHTLTKQIKARNGSAEELRQMRTALVGAEATQRLETLDIQRNAWQQRVTGYLNQRDEVLHSNMSDNAKKQAIQQLRQQQFSSSQEQLRLRTFETVHDQGGELPFNY	KIGWCVLGFFILSLIACVYWLSP	7	29	DSENTSPQPNQDEAKSLVATSQSTLNSSLNE	30	60	31	NTYLSKSQQDTQVNCQLKIDSSQHLVVNSQTRDCFEYFITQYGESNLQQVKTHFKKFIQDQYLEPARSQIIDLWTRYLKYREQLAQIQPPQSKKQDQNYFQKIFSSIQDIRKRFFSASEIEGLFSTEDIYQNYTLDRMKILEDSSLSEIEKAKKLKERFEQLPEDWQENLQELSKLDDLHTLTKQIKARNGSAEELRQMRTALVGAEATQRLETLDIQRNAWQQRVTGYLNQRDEVLHSNMSDNAKKQAIQQLRQQQFSSSQEQLRLRTFETVHD	61	335
tr|A0A385N5M9|A0A385N5M9_9GAMM Lipase chaperone OS=Acinetobacter sp. WCHA55 OX=2004646 GN=lifO PE=3 SV=1	tr|A0A385N5M9|A0A385N5M9_9GAMM	Acinetobacter sp. WCHA55	2004646	lifO	MQKKKLWLIFAVIIAVILGFLIWLAPNATVGSNTAPMTNSSGQNSSNLLSAASDLPHAAGLTFVSDSQQDTEVNCQLVLDQSNRLVVNEQTRNCFEYFITQYGEKNIDQIKQDFKAYIQQGYKEPALKQILDLWTRYLNYRVQLGSLKEPNLDKEDPEYYRKIFASMKTLRSQFFSDYEIEGLFGTENTYHEYTLDRMSIMADQSLTEVQKAQKLKELFAELPEDWKENLEQLSKLEDLRKLTSDIKARGGSAEEIRQMRQNLVGAEATVRLEKLDQDRRNWKSRVNTYLEQRDNILKSNMTQDAQQQAIQKLRDQQFNNSQEQLRLGAFETTYDTGGKLPFAD	WLIFAVIIAVILGFLIWLAPNAT	7	29	VGSNTAPMTNSSGQNSSNLLSAASDLPHAAGL	30	61	32	TFVSDSQQDTEVNCQLVLDQSNRLVVNEQTRNCFEYFITQYGEKNIDQIKQDFKAYIQQGYKEPALKQILDLWTRYLNYRVQLGSLKEPNLDKEDPEYYRKIFASMKTLRSQFFSDYEIEGLFGTENTYHEYTLDRMSIMADQSLTEVQKAQKLKELFAELPEDWKENLEQLSKLEDLRKLTSDIKARGGSAEEIRQMRQNLVGAEATVRLEKLDQDRRNWKSRVNTYLEQRDNILKSNMTQDAQQQAIQKLRDQQFNNSQEQLRLGAFETTYD	62	335
tr|A0A385Z0Z5|A0A385Z0Z5_9PSED Lipase chaperone OS=Pseudomonas cavernae OX=2320867 GN=lifO PE=3 SV=1	tr|A0A385Z0Z5|A0A385Z0Z5_9PSED	Pseudomonas cavernae	2320867	lifO	MPDQLLLRALAIAGLGGLSIWATLALYPDTPARPSATPAARTTPTPDPRTRHAIVLNSRLRQTPVAELPDSGPLPASLRGARHDVHLQVDERGNLLVEEAILHLFDFYLSGLEEEGIDKVLVRLHRDLAAQLHGVALTQARDLLRRYVDYRIALQDLPKSAGTLAAGALRQRLDALNALRDQYFVPAEYEALFARENVEDDYMLQRLAIAQQPELSLDQQRQAQAELEAQLPVELRETRARVTRQAELYSSARALQESGASAEAIHQLREQALGSAAADRLAELDQQHAAWKQRLSDYAVERNRLHTSGLAPSDLQRAIGELQASRFDELERKRVRALDAEL	LLLRALAIAGLGGLSIWATLALY	5	27	PDTPARPSATPAARTTPTPDPRTRHAIVLNSRLRQTPVAELPDSG	28	72	45	PLPASLRGARHDVHLQVDERGNLLVEEAILHLFDFYLSGLEEEGIDKVLVRLHRDLAAQLHGVALTQARDLLRRYVDYRIALQDLPKSAGTLAAGALRQRLDALNALRDQYFVPAEYEALFARENVEDDYMLQRLAIAQQPELSLDQQRQAQAELEAQLPVELRETRARVTRQAELYSSARALQESGASAEAIHQLREQALGSAAADRLAELDQQHAAWKQRLSDYAVERNRLHTSGLAPSDLQRAIGELQASRFDELERKRVRALDA	73	340
tr|A0A385Z4N6|A0A385Z4N6_9PSED Lipase chaperone OS=Pseudomonas cavernae OX=2320867 GN=lifO PE=3 SV=1	tr|A0A385Z4N6|A0A385Z4N6_9PSED	Pseudomonas cavernae	2320867	lifO	MKKLLLLLPVLFIAAVAMFLLQQPIPAPEAPSRTSETTDASSATPAAEPQAPTKTSALPPSVVPLPPSFRGTEVDGGFSIDESGNLLITQDIRRLFDYFLSAIGEEPLKTSIKRLRDYIAAVLDEPAEGQAQALLDQYLSYKRELVLLERDLPVLNDLDAIRRRETAVHDLRARIFSPEAHQALFALEEAYNRFNLERLAISRDSSLDAAAKGTAMDRLRESLPTELQDSVLPQLQSELLARTAELQAQGASAEQIRAMRQQLVGSEATTRLETLDQQRAAWKQRVEAYSAEKARIAAQDGLSEADKQAAIRRLAEEGFDERERLRLEAAEQMNKARQQPSKS	LLLLPVLFIAAVAMFLLQQPIPA	5	27	PEAPSRTSETTDASSATPAAEPQAPTKTSALPPS	28	61	34	VVPLPPSFRGTEVDGGFSIDESGNLLITQDIRRLFDYFLSAIGEEPLKTSIKRLRDYIAAVLDEPAEGQAQALLDQYLSYKRELVLLERDLPVLNDLDAIRRRETAVHDLRARIFSPEAHQALFALEEAYNRFNLERLAISRDSSLDAAAKGTAMDRLRESLPTELQDSVLPQLQSELLARTAELQAQGASAEQIRAMRQQLVGSEATTRLETLDQQRAAWKQRVEAYSAEKARIAAQDGLSEADKQAAIRRLAEEGFDERERLRLEAAEQM	62	333
tr|A0A395JQ30|A0A395JQ30_9GAMM Lipase chaperone OS=Arenicella xantha OX=644221 GN=DFR28_1011159 PE=3 SV=1	tr|A0A395JQ30|A0A395JQ30_9GAMM	Arenicella xantha	644221	DFR28_1011159	MKRTYVTLTATVLCFIAILLLANHYLLVKPPAHSAPQVSSLIERVASAKQTNSVSHLATSVSHLATNDSLVDEIDHAVAYSTPRTHDQAVISASLHGTDIDGALQADASGKLILNIGIRDFFDYFLSTADELGAEAGIDEIVRYAQAYLPAQAQHDALDLLENYLRYKQFEFELQQTPITNASMTDADTLVILRESYAQLKAERAARFSVGANQALFGLEDEYAEFTLRTLEVGANESLNPEQKAQQTDLLLDSLPAELAGDARQQQVQEATQKTLQSALVSEQDDSEIYDLLTAYGYPADEADRVIEYRQQQRNFDTRYQQYRNTVSQLTADESVASDALDQLKQRFFVTPEEQTQAALRDLGQE	YVTLTATVLCFIAILLLANHYLL	5	27	VKPPAHSAPQVSSLIERVASAKQTNSVSHLATSVSHLATNDSLVDEIDHAVAYSTPRTHDQ	28	88	61	AVISASLHGTDIDGALQADASGKLILNIGIRDFFDYFLSTADELGAEAGIDEIVRYAQAYLPAQAQHDALDLLENYLRYKQFEFELQQTPITNASMTDADTLVILRESYAQLKAERAARFSVGANQALFGLEDEYAEFTLRTLEVGANESLNPEQKAQQTDLLLDSLPAELAGDARQQQVQEATQKTLQSALVSEQDDSEIYDLLTAYGYPADEADRVIEYRQQQRNFDTRYQQYRNTVSQLTADESVASDALDQLKQRFFVTPEEQTQA	89	358
tr|A0A397M7V8|A0A397M7V8_ECTOL Lipase chaperone OS=Ectopseudomonas oleovorans OX=301 GN=lifO PE=3 SV=1	tr|A0A397M7V8|A0A397M7V8_ECTOL	Ectopseudomonas oleovorans	301	lifO	MSRFFSLSLVAVVLVGGLTLYWRWPAAVPETAPVAALTVAPMQAAPGEVSASSAATPDDTQAPVAVTLPSLVDTEVDGQLRTDSAGNLVLDLAVRDYFDYFLSAVDHSGLDAVIEALLADAGRRLPEPALGQMISLLGDYLDYKRASMALLQQPLDAQQQVEPKAQLQALQSAFARLDELRRAHFSAAAQEALFGAEQAYARYTLDSLALQQRDDLGEAQRTQMLEQLREHLPDALRASEQRQQLALEQLQRSEQLWRDGADEQQVREFLAMTYDPHTVQRLLDEQRRERDWQQHYQAYRNELASLQGRGLSEADGEQLQRQLRERLFSSEDRHRVETYDAIAAKQPEPLEP	FSLSLVAVVLVGGLTLYWRWPAA	5	27	VPETAPVAALTVAPMQAAPGEVSASSAATPDDTQAP	28	63	36	VAVTLPSLVDTEVDGQLRTDSAGNLVLDLAVRDYFDYFLSAVDHSGLDAVIEALLADAGRRLPEPALGQMISLLGDYLDYKRASMALLQQPLDAQQQVEPKAQLQALQSAFARLDELRRAHFSAAAQEALFGAEQAYARYTLDSLALQQRDDLGEAQRTQMLEQLREHLPDALRASEQRQQLALEQLQRSEQLWRDGADEQQVREFLAMTYDPHTVQRLLDEQRRERDWQQHYQAYRNELASLQGRGLSEADGEQLQRQLRERLFSSEDRHRVETYDAI	64	342
tr|A0A397NS30|A0A397NS30_ECTOL Lipase chaperone OS=Ectopseudomonas oleovorans OX=301 GN=lifO PE=3 SV=1	tr|A0A397NS30|A0A397NS30_ECTOL	Ectopseudomonas oleovorans	301	lifO	MKKALFALPLLICASLALMLYLQPGHQPTHVSSPATTTVTKPVPQAPAEAMTPTASDTQKKATKLTLPASFAGTDVDGRFRVDATGNLIISEDIRRIFDYFLASIGEESLQASVERLRGYIDSQLQEPARARAQALLDQYLAYKRELVLLERDLPQMANLDAMRQREAAVQALRARLFDSETHQDFFAREEGYNRFTLERLTIQHDARLSAEEKGQAVDRLRAALPEDLQDAVLPQLQQELRQNTARLQAEGASAAQIRQMRQQLVGAEATARLEVLDNQRQNWQRRLDDYLAAKARIEASEGLSSSDKHTAIEALATERFDERERLRLDAAEQLAAARKND	LFALPLLICASLALMLYL	5	22	QPGHQPTHVSSPATTTVTKPVPQAPAEAMTPTASDTQKKATK	23	64	42	LTLPASFAGTDVDGRFRVDATGNLIISEDIRRIFDYFLASIGEESLQASVERLRGYIDSQLQEPARARAQALLDQYLAYKRELVLLERDLPQMANLDAMRQREAAVQALRARLFDSETHQDFFAREEGYNRFTLERLTIQHDARLSAEEKGQAVDRLRAALPEDLQDAVLPQLQQELRQNTARLQAEGASAAQIRQMRQQLVGAEATARLEVLDNQRQNWQRRLDDYLAAKARIEASEGLSSSDKHTAIEALATERFDERERLRLDAAEQ	65	334
tr|A0A3A0G331|A0A3A0G331_UNCPS Lipase chaperone OS=Pseudomonadota bacterium OX=1977087 GN=lifO PE=3 SV=1	tr|A0A3A0G331|A0A3A0G331_UNCPS	Pseudomonadota bacterium	1977087	lifO	MTRGRAAAAAVALLALAIGLALALAGERQAAPVSAAAPPPAAAPTPLVATEAAPSGSAAPLPDSLAGTHVDGDLRLDAQGRFVPGPEALVLFDYFLSATGEEPDERIRARIVAEIRRRLAPDAARDAEALLERYLDYRDAARALFADERLASADVERRFQRIRELRREAFGAELAAALFGEEERVVAIDLERQRVLQQRGLDPAERARRLAGLEEQLPEAVRAARREATAVVDLRAAEAELRAAGAGSAAIQAERERRFGREAAERLAALDARRSAWDERVAAYRSERDALRAEDLPDDEYARRVSELRAARFAEPERLRIEALDRVDDASAPTSQAPIEE	AAAAVALLALAIGLALALAG	7	26	ERQAAPVSAAAPPPAAAPTPLVATEAAPSGSA	27	58	32	APLPDSLAGTHVDGDLRLDAQGRFVPGPEALVLFDYFLSATGEEPDERIRARIVAEIRRRLAPDAARDAEALLERYLDYRDAARALFADERLASADVERRFQRIRELRREAFGAELAAALFGEEERVVAIDLERQRVLQQRGLDPAERARRLAGLEEQLPEAVRAARREATAVVDLRAAEAELRAAGAGSAAIQAERERRFGREAAERLAALDARRSAWDERVAAYRSERDALRAEDLPDDEYARRVSELRAARFAEPERLRIEALDRVDD	59	329
tr|A0A3A3FU04|A0A3A3FU04_9BURK Lipase chaperone OS=Noviherbaspirillum saxi OX=2320863 GN=lifO PE=3 SV=1	tr|A0A3A3FU04|A0A3A3FU04_9BURK	Noviherbaspirillum saxi	2320863	lifO	MSRITLKVWHGAAAISAALMLWLALMPREELAPMQASPEPNLFAFVRSLEGTRPDGNLQIDGGDLVVSAELVRMFDYYLAATGEKPLQAIRAEIEHDIDTRLKGRAAEQARQLLTRYVDYKHALLDIDTKPVSGAVGGTAVRQRFAAMQEVRLRFFSQQEIEAMFAMEDAGALDAIARLEIRQDQSLTSEEKQIRLAALDASLAPALRDAREEPMKIVRLEQSIANMRNSGASEDEIYRARAAALNPEAAARLSELDRDEESWNKRIADYRSQRQCILNAAMPLSEANRATALEQLRQSGFTPEEQLRLAAYE	KVWHGAAAISAALMLWLALM	7	26	PREELAPMQASPEPN	27	41	15	LFAFVRSLEGTRPDGNLQIDGGDLVVSAELVRMFDYYLAATGEKPLQAIRAEIEHDIDTRLKGRAAEQARQLLTRYVDYKHALLDIDTKPVSGAVGGTAVRQRFAAMQEVRLRFFSQQEIEAMFAMEDAGALDAIARLEIRQDQSLTSEEKQIRLAALDASLAPALRDAREEPMKIVRLEQSIANMRNSGASEDEIYRARAAALNPEAAARLSELDRDEESWNKRIADYRSQRQCILNAAMPLSEANRATALEQLRQSGFTPEEQLRLAAYE	42	313
tr|A0A3A8EBW7|A0A3A8EBW7_9GAMM Lipase chaperone OS=Acinetobacter tianfuensis OX=2419603 GN=lifO PE=3 SV=1	tr|A0A3A8EBW7|A0A3A8EBW7_9GAMM	Acinetobacter tianfuensis	2419603	lifO	MQKNRLWIIIGALIIAIIGLVFWLSPKNEAAETTQKSMVSAADAGGSEAQLANADGSGAGFMSKSQQDTQINCQMTMDSTNRLVVNEQTRNCFEYFITQFGEKKLEQIQADFKTYISSTHTEPALSQVLDLWKRYIDYRSRLGQLQPPSGSNEDPRYYRDIFNSTQNLRKEFFSDYEIEGLFGTENTYHVYTLNRMDVIHNKNLTEAEKAKKLKALFDELPEDWKENLEQINKLEDLRKLTADIKARGGSAEEIRAMRMSLVGPEATQRLEVLDTQRADWKADVTGYLAERDSIIKSGMSDSAKQQAIQQLRNQHFQAKEDQLRLQTFETLHDQGQKLPFSD	WIIIGALIIAIIGLVFWL	7	24	SPKNEAAETTQKSMVSAADAGGSEAQLANADGSGAG	25	60	36	FMSKSQQDTQINCQMTMDSTNRLVVNEQTRNCFEYFITQFGEKKLEQIQADFKTYISSTHTEPALSQVLDLWKRYIDYRSRLGQLQPPSGSNEDPRYYRDIFNSTQNLRKEFFSDYEIEGLFGTENTYHVYTLNRMDVIHNKNLTEAEKAKKLKALFDELPEDWKENLEQINKLEDLRKLTADIKARGGSAEEIRAMRMSLVGPEATQRLEVLDTQRADWKADVTGYLAERDSIIKSGMSDSAKQQAIQQLRNQHFQAKEDQLRLQTFETLHD	61	333
tr|A0A3A8EKS7|A0A3A8EKS7_9GAMM Lipase chaperone OS=Acinetobacter guerrae OX=1843371 GN=lifO PE=3 SV=1	tr|A0A3A8EKS7|A0A3A8EKS7_9GAMM	Acinetobacter guerrae	1843371	lifO	MQGFRNHKVWIAIGFIVLLVIGLVFWLKPQSANGSISSHDNSKQNTFTQMTLVAPSPVSNLASSRLNSPSQADTQINCQLKLDQQNSLIVNEQTKDCFEYFITQYGEKSIAQIDEDFRKYLQQNYQEPALSQIQNLWSRYLKYRQQLGEISPPNLKQDDPAYYRAIFSNMKNLRQKFFSAYEISGLFGSEDIYHEYTLNRMAILDDKTLAESEKAKRLKALFDQLPQDWQENLQQTTKLEELRHLTQAIQDRHGSASELRQMRLNLVGAEATQRLETLDQNRDVWKSKVNQYLDQRDTILTSGMSDVAKQQAITQLRKQSFEQPQEQLRLQTFESVHDQGGKLPFAN	VWIAIGFIVLLVIGLVFWL	9	27	KPQSANGSISSHDNSKQNTFTQMTLVAPSPVSNLASSR	28	65	38	LNSPSQADTQINCQLKLDQQNSLIVNEQTKDCFEYFITQYGEKSIAQIDEDFRKYLQQNYQEPALSQIQNLWSRYLKYRQQLGEISPPNLKQDDPAYYRAIFSNMKNLRQKFFSAYEISGLFGSEDIYHEYTLNRMAILDDKTLAESEKAKRLKALFDQLPQDWQENLQQTTKLEELRHLTQAIQDRHGSASELRQMRLNLVGAEATQRLETLDQNRDVWKSKVNQYLDQRDTILTSGMSDVAKQQAITQLRKQSFEQPQEQLRLQTFESVHD	66	338
tr|A0A3A8FMB2|A0A3A8FMB2_9GAMM Lipase chaperone OS=Acinetobacter sp. WCHAc060007 OX=2419605 GN=lifO PE=3 SV=1	tr|A0A3A8FMB2|A0A3A8FMB2_9GAMM	Acinetobacter sp. WCHAc060007	2419605	lifO	MQKNKLWLIIATVIIAIVALIFWLSPNNPTSDTSQQNQNATLNPNSEANTASASDATAGPGFMSKSQQDTQINCQMTMDSSNRLIVNEQTRNCFEYFITQYGEKSLDQIKKDFQTYIQNTHKEPALSQILDLWKRYMNYREALGQLQAPNIDQNDPKYYRAIFSSTQNLRKQHFSDYEIEGLFGTENTYHIYTLNRLDVINDKKLSETEKAKKLKDLFDELPEDWKENLEQINKLEDLRKLSADIKARGGSAEEIRNMRLNLVGPEATQRLETLDTQRLDWKNNVNGYLAERDNIMKSGMSESAKQQAVQQLRSQHFQSKEDQLRVNTFETLHDQGEKLPFSD	WLIIATVIIAIVALIFWL	7	24	SPNNPTSDTSQQNQNATLNPNSEANTASASDATAGPG	25	61	37	FMSKSQQDTQINCQMTMDSSNRLIVNEQTRNCFEYFITQYGEKSLDQIKKDFQTYIQNTHKEPALSQILDLWKRYMNYREALGQLQAPNIDQNDPKYYRAIFSSTQNLRKQHFSDYEIEGLFGTENTYHIYTLNRLDVINDKKLSETEKAKKLKDLFDELPEDWKENLEQINKLEDLRKLSADIKARGGSAEEIRNMRLNLVGPEATQRLETLDTQRLDWKNNVNGYLAERDNIMKSGMSESAKQQAVQQLRSQHFQSKEDQLRVNTFETLHD	62	334
tr|A0A3A8FTN1|A0A3A8FTN1_9BACT Lipase helper protein OS=Corallococcus sp. AB011P OX=2316735 GN=D7X30_39020 PE=3 SV=1	tr|A0A3A8FTN1|A0A3A8FTN1_9BACT	Corallococcus sp. AB011P	2316735	D7X30_39020	MKSRAVILVVALCALLGAGVFSWWKVRAEDAPGPAVPPSAVQVAQGPKPLGTPSAVPGAAATPSPAPQAGSPLPPLPGSLKDTEEDGAVLVDASGHLVPNADLRRFFNYYLSATGEEPASLIRERILTALRAKKLPAAAMDEAVQVLDDYLAYLEGARGLASKGSAATMDTAERLESLRKLRREHLGGAADGLFGQEEAVDAVAVERLKLMQDASLTREEREQRMAALEERLPPDVRASREEAVRPLRQQAVEQELLAGGATAEDLHQHRLSTVGPEATERLEALDAERAQWKQRLADFRAKRAALGQSEPDPARRQAAVQRLLFDSFTPEERLRVEAADSIEAASGSGGG	AVILVVALCALLGAGVFSWW	5	24	KVRAEDAPGPAVPPSAVQVAQGPKPLGTPSAVPGAAATPSPAPQAGSP	25	72	48	LPPLPGSLKDTEEDGAVLVDASGHLVPNADLRRFFNYYLSATGEEPASLIRERILTALRAKKLPAAAMDEAVQVLDDYLAYLEGARGLASKGSAATMDTAERLESLRKLRREHLGGAADGLFGQEEAVDAVAVERLKLMQDASLTREEREQRMAALEERLPPDVRASREEAVRPLRQQAVEQELLAGGATAEDLHQHRLSTVGPEATERLEALDAERAQWKQRLADFRAKRAALGQSEPDPARRQAAVQRLLFDSFTPEERLRVEAADSI	73	342
tr|A0A3A8GI31|A0A3A8GI31_9GAMM Lipase chaperone OS=Acinetobacter cumulans OX=2136182 GN=lifO PE=3 SV=1	tr|A0A3A8GI31|A0A3A8GI31_9GAMM	Acinetobacter cumulans	2136182	lifO	MQKNKLWLIVVAVIIAIVALIFWLSPNTSTSDASQQNQDVALNPNSEANTVSASDASAGPGFMSKSQQDTQINCQMTMDSSNRLIVNEQTRNCFEYFITQYGEKSLDQIKKDFQTYMQNTHKEPALSQILDLWKRYMDYREALGQLQAPNIDPNDPKYYRAIFSSTQNLRKQHFSDYEIEGLFGTENTYHLYTLNRLDVIHDKKLSETEKAKKLKDLFDELPEDWKENLEQINKLEDLRKLTADIKARGGSAEEIRNMRLSLVGPEATQRLETLDTQRSDWKNNVNEYLTARDSIMKSGMSDSAKQQAVQQLRSQHFQSKEDQLRLNTFETLHDQGEKLPFSD	WLIVVAVIIAIVALIFWL	7	24	SPNTSTSDASQQNQDVALNPNSEANTVSASDASAGPG	25	61	37	FMSKSQQDTQINCQMTMDSSNRLIVNEQTRNCFEYFITQYGEKSLDQIKKDFQTYMQNTHKEPALSQILDLWKRYMDYREALGQLQAPNIDPNDPKYYRAIFSSTQNLRKQHFSDYEIEGLFGTENTYHLYTLNRLDVIHDKKLSETEKAKKLKDLFDELPEDWKENLEQINKLEDLRKLTADIKARGGSAEEIRNMRLSLVGPEATQRLETLDTQRSDWKNNVNEYLTARDSIMKSGMSDSAKQQAVQQLRSQHFQSKEDQLRLNTFETLHD	62	334
tr|A0A3A8HBE3|A0A3A8HBE3_9BACT Lipase helper protein OS=Corallococcus sp. CA054B OX=2316734 GN=D7V80_13890 PE=3 SV=1	tr|A0A3A8HBE3|A0A3A8HBE3_9BACT	Corallococcus sp. CA054B	2316734	D7V80_13890	MKSRAVILVVALCALLGAGVFSWWKVRAPDAPGPAVPPSAVQAAQAPKPLGTSPSVPGAAATPGPAPQAGSPLPPLPGSLKDTEEDGAVLVDASGHLVPNADLRRFFNYYLSATGEEPASLIRERILTALRAKKLPAAAMDEAVQVLDDYLAYLEAARGLASKGSAATMDTAERLEALRKLRREHLGPGVADGLFGQEEAVDAVAVERLKLMNDASLTKEEREQRMAALEERLPPDVRASREEAVRPLRQQAVEQELLAAGATAEDLHQHRLSTVGPEATERLEALDAERAQWKQRLADFRAKRAALGQSEPDPARRQAAVQRLLFDSFTPEERLRVEAADTIEAASGSGGG	AVILVVALCALLGAGVFSWW	5	24	KVRAPDAPGPAVPPSAVQAAQAPKPLGTSPSVPGAAATPGPAPQAGSP	25	72	48	LPPLPGSLKDTEEDGAVLVDASGHLVPNADLRRFFNYYLSATGEEPASLIRERILTALRAKKLPAAAMDEAVQVLDDYLAYLEAARGLASKGSAATMDTAERLEALRKLRREHLGPGVADGLFGQEEAVDAVAVERLKLMNDASLTKEEREQRMAALEERLPPDVRASREEAVRPLRQQAVEQELLAAGATAEDLHQHRLSTVGPEATERLEALDAERAQWKQRLADFRAKRAALGQSEPDPARRQAAVQRLLFDSFTPEERLRVEAADTI	73	343
tr|A0A3A8JGJ3|A0A3A8JGJ3_9BACT Lipase helper protein OS=Corallococcus sp. CA049B OX=2316730 GN=D7W82_00890 PE=3 SV=1	tr|A0A3A8JGJ3|A0A3A8JGJ3_9BACT	Corallococcus sp. CA049B	2316730	D7W82_00890	MKSRAVILVVALCALLGAGVFSWWKVRAPGAPGPAVPPSAAQVAQGPKPLGASPAVPGAAATPSPAPQAGSPLPPLPGSLKDTEEDGAVLVDASGHLVPNADLRRFFNYYLSATGEEPASLIRERILAALRAKNLPAAAMDEAVQVLDDYLAYLEAARGLASKGSAAMPDTGDRLEALRKLRREHLGPGVADGLFGQEEAVDAVAVERLKLMNDASLTKEEREQRMAALEERLPPDVRASREEAVRPLRQQAVEQELLAAGATAEDLHQHRLSTVGPEATERLESLDAERAQWKQRLADFRAKRAALGQSEPDPALRQAAVQRLLFDSFTPEERLRVEAADTIEAASGSGGG	AVILVVALCALLGAGVFSWW	5	24	KVRAPGAPGPAVPPSAAQVAQGPKPLGASPAVPGAAATPSPAPQAGSP	25	72	48	LPPLPGSLKDTEEDGAVLVDASGHLVPNADLRRFFNYYLSATGEEPASLIRERILAALRAKNLPAAAMDEAVQVLDDYLAYLEAARGLASKGSAAMPDTGDRLEALRKLRREHLGPGVADGLFGQEEAVDAVAVERLKLMNDASLTKEEREQRMAALEERLPPDVRASREEAVRPLRQQAVEQELLAAGATAEDLHQHRLSTVGPEATERLESLDAERAQWKQRLADFRAKRAALGQSEPDPALRQAAVQRLLFDSFTPEERLRVEAADTI	73	343
tr|A0A3A8JSH5|A0A3A8JSH5_9BACT Lipase helper protein OS=Corallococcus terminator OX=2316733 GN=D7V88_05775 PE=3 SV=1	tr|A0A3A8JSH5|A0A3A8JSH5_9BACT	Corallococcus terminator	2316733	D7V88_05775	MKSRAVMLVVVLCALLGAGVFSWWKVRVEDAPGPVVPPSAVPVAQAPGPHATPASAPAAAVPTAQSPGDTLPPLPGSLHDTEEDGSVFVDASGHLVPNPDLLRFFNYYLSATGEESPAVIRERILASLRAKKLPPAAMDEAVQVLDDYLAYLEAARSLGRTPSAGTMDTGERLEALRKLRREHLGGSADGMFGQEEAVDAVAVERLKLQKDASLTAEEREKRIAALEERLPPAVRQSREEAARPLRQMAVEQELVAGGATPEDLRQHRLSTVGPEATGRLEALDQERAQWKQRLADFRAKREALGRTQTDPALRQAAVQRLLFDSFTPEERLRVEAADSIEAASGGG	AVMLVVVLCALLGAGVFSWW	5	24	KVRVEDAPGPVVPPSAVPVAQAPGPHATPASAPAAAVPTAQSPGDTL	25	71	47	PPLPGSLHDTEEDGSVFVDASGHLVPNPDLLRFFNYYLSATGEESPAVIRERILASLRAKKLPPAAMDEAVQVLDDYLAYLEAARSLGRTPSAGTMDTGERLEALRKLRREHLGGSADGMFGQEEAVDAVAVERLKLQKDASLTAEEREKRIAALEERLPPAVRQSREEAARPLRQMAVEQELVAGGATPEDLRQHRLSTVGPEATGRLEALDQERAQWKQRLADFRAKREALGRTQTDPALRQAAVQRLLFDSFTPEERLRVEAADSI	72	340
tr|A0A3A8KDC9|A0A3A8KDC9_9BACT Lipase helper protein OS=Corallococcus carmarthensis OX=2316728 GN=D7X32_05670 PE=3 SV=1	tr|A0A3A8KDC9|A0A3A8KDC9_9BACT	Corallococcus carmarthensis	2316728	D7X32_05670	MKSRAVILVVALCALLGAGVFSWWKVRAEDAPGPAVPPSAVPVAQGSVPRATSPAVPGAAATGSPDPSSGSTLPPLPGSLQDTEEDGAVLVDASGHLVPNADLRRFFSYYLSATGEESSALIRERILTALRAKKLPAAAMDEAVQVLDDYLSYLEAARGLASKGSASTLDTAERLEALRKLRREHLGGAADGLFGQEEAVDAVAVERLKLMKDASLTKEEREQRIAALEERLPPDVRASREEAVRPLRQQAVEQELLAAGATAEDLHQHRLSTVGPEATGRLEALDAERAQWKQRLADFRAKREALGRSEPDPALRQAAVQRLLFDSFTPEERLRVEAADSIDAASGSGGG	AVILVVALCALLGAGVFSWW	5	24	KVRAEDAPGPAVPPSAVPVAQGSVPRATSPAVPGAAATGSPDPSSGST	25	72	48	LPPLPGSLQDTEEDGAVLVDASGHLVPNADLRRFFSYYLSATGEESSALIRERILTALRAKKLPAAAMDEAVQVLDDYLSYLEAARGLASKGSASTLDTAERLEALRKLRREHLGGAADGLFGQEEAVDAVAVERLKLMKDASLTKEEREQRIAALEERLPPDVRASREEAVRPLRQQAVEQELLAAGATAEDLHQHRLSTVGPEATGRLEALDAERAQWKQRLADFRAKREALGRSEPDPALRQAAVQRLLFDSFTPEERLRVEAADSI	73	342
tr|A0A3A8L4U7|A0A3A8L4U7_9BACT Lipase helper protein OS=Corallococcus sp. CA053C OX=2316732 GN=D7V97_01675 PE=3 SV=1	tr|A0A3A8L4U7|A0A3A8L4U7_9BACT	Corallococcus sp. CA053C	2316732	D7V97_01675	MKSRAVILVVALCALLGAGVFSWWKVRAEDAPGPEVPPSSVPVARAQGPGALPAGAPVQGVAGGPPSPAGSALPPLPTSLQDTEEDGAVFVDASGHLVPNADLRRFFNYYLSATGEESPSLIRERILTALRAKKLPPAAMDEAVQVLDDYLAYLDAARSLGSSQTAATLDTAERLEALRKLRREHLGGSAEGMFGEEEAVDAVAVERLKLQKDASLTPEERERRIAALEERLPPDVRQGREEAVRPLRQRAVEQELLAAGATAEDLHQHRLSTVGPEATDRLEALDRERAQWKQRLDDFRAKREALGRTQPDPAARQAAVQRLLIDSFTPEERLRVEAADAIHAASGGG	AVILVVALCALLGAGVFSWW	5	24	KVRAEDAPGPEVPPSSVPVARAQGPGALPAGAPVQGVAGGPPSPAGSA	25	72	48	LPPLPTSLQDTEEDGAVFVDASGHLVPNADLRRFFNYYLSATGEESPSLIRERILTALRAKKLPPAAMDEAVQVLDDYLAYLDAARSLGSSQTAATLDTAERLEALRKLRREHLGGSAEGMFGEEEAVDAVAVERLKLQKDASLTPEERERRIAALEERLPPDVRQGREEAVRPLRQRAVEQELLAAGATAEDLHQHRLSTVGPEATDRLEALDRERAQWKQRLDDFRAKREALGRTQPDPAARQAAVQRLLIDSFTPEERLRVEAADAIH	73	343
tr|A0A3A8LMV6|A0A3A8LMV6_9BACT Lipase helper protein OS=Corallococcus sp. CA047B OX=2316729 GN=D7X74_01630 PE=3 SV=1	tr|A0A3A8LMV6|A0A3A8LMV6_9BACT	Corallococcus sp. CA047B	2316729	D7X74_01630	MKSRAVILVVALCALLAAGVFSWWKVRAEDSPGPAVPLTSVPIAQAPGPRATPAGAPVAGAGGVPTTTSPGEALPPLPGSLRDTEEDGAVFVDASGHLVPNPDLLRFFNYYLSATGEESPAQIRERILASLRAKKLPPAAMDEAVQVLDDYLAYLEAARAFGRTPSAGAMDTAERLEALRKLRREHLGGSADGMFGQEEAVDAVAVERLKLQKDASLTADEREKRMAALEERLPPAVRQSREEAARPLRQMAVEQELLAGGATPEDLHQHRLSTVGPEATERLEALDQERAQWKQRLADFRAKREALGRTQPDPALRQAAVQRLLFDSFTPEERLRVEAADSIEAASGGG	AVILVVALCALLAAGVFSWW	5	24	KVRAEDSPGPAVPLTSVPIAQAPGPRATPAGAPVAGAGGVPTTTSPGEA	25	73	49	LPPLPGSLRDTEEDGAVFVDASGHLVPNPDLLRFFNYYLSATGEESPAQIRERILASLRAKKLPPAAMDEAVQVLDDYLAYLEAARAFGRTPSAGAMDTAERLEALRKLRREHLGGSADGMFGQEEAVDAVAVERLKLQKDASLTADEREKRMAALEERLPPAVRQSREEAARPLRQMAVEQELLAGGATPEDLHQHRLSTVGPEATERLEALDQERAQWKQRLADFRAKREALGRTQPDPALRQAAVQRLLFDSFTPEERLRVEAADSI	74	343
tr|A0A3A8NSC8|A0A3A8NSC8_9BACT Lipase helper protein OS=Corallococcus sicarius OX=2316726 GN=D7X12_08760 PE=3 SV=1	tr|A0A3A8NSC8|A0A3A8NSC8_9BACT	Corallococcus sicarius	2316726	D7X12_08760	MKSRAVMLVVALCALLGAGVFSWWKVRAEDAPGPEVPPSSVPVARAALPGATPTGTPVPGVAGGPAQSPAGSALPPLPTSLQDTEEDGAVFVDASGHLVPNADLRRFFNYYLSATGEESASLIRERILAALRAKKLPPAAMDEAVQVLDDYLAYLDAARSLASTQGATTLDTAERLEALRKLRREHLGGAAEGLFGEEEAVDAVAVERLKLQKDASLTADERERRIAALEERLPPDVRQGREEAVRPLRQRAVEQEILAAGATAEDLRQHRLSTVGPEATERLEALDRERAQWKQRLEDFRAKREALGRTQPDAAARQAAVQRLLYDSFTPEERLRVEAADAINAASGGG	AVMLVVALCALLGAGVFSWW	5	24	KVRAEDAPGPEVPPSSVPVARAALPGATPTGTPVPGVAGGPAQSPAGSA	25	73	49	LPPLPTSLQDTEEDGAVFVDASGHLVPNADLRRFFNYYLSATGEESASLIRERILAALRAKKLPPAAMDEAVQVLDDYLAYLDAARSLASTQGATTLDTAERLEALRKLRREHLGGAAEGLFGEEEAVDAVAVERLKLQKDASLTADERERRIAALEERLPPDVRQGREEAVRPLRQRAVEQEILAAGATAEDLRQHRLSTVGPEATERLEALDRERAQWKQRLEDFRAKREALGRTQPDAAARQAAVQRLLYDSFTPEERLRVEAADAI	74	343
tr|A0A3A8QAF3|A0A3A8QAF3_9BACT Lipase helper protein OS=Corallococcus llansteffanensis OX=2316731 GN=D7V93_05665 PE=3 SV=1	tr|A0A3A8QAF3|A0A3A8QAF3_9BACT	Corallococcus llansteffanensis	2316731	D7V93_05665	MKSRAVILVVALCALLGAGVFSWWKVRAEDAPGPAVPPSSVSVARAPGPGAMPANAPVPGVAGGPTQPSAGSALPPLPTSLQDTEEDGAVFVDASGHLVPNADLRRFFNYYLSATGEESPSLIRERILAALRGKKLPPAALDEAVQVLDDYLAYLDAARSLGSSQSAATLDTAERLEALRKLRREHLGGSAEGMFGEEEAVDAVAVERLKLQKDASLTPEERERRIAALEERLSPDVRQGREEAVRPLRQRAVEQELLAAGATAEDLHQHRLSTVGPEATERLETLDRERAQWKQRLEDFRAKREALGRTQADPAARQAAVQRLLIDSFTPEERLRVEAADAINAASGGG	AVILVVALCALLGAGVFSWW	5	24	KVRAEDAPGPAVPPSSVSVARAPGPGAMPANAPVPGVAGGPTQPSAGSA	25	73	49	LPPLPTSLQDTEEDGAVFVDASGHLVPNADLRRFFNYYLSATGEESPSLIRERILAALRGKKLPPAALDEAVQVLDDYLAYLDAARSLGSSQSAATLDTAERLEALRKLRREHLGGSAEGMFGEEEAVDAVAVERLKLQKDASLTPEERERRIAALEERLSPDVRQGREEAVRPLRQRAVEQELLAAGATAEDLHQHRLSTVGPEATERLETLDRERAQWKQRLEDFRAKREALGRTQADPAARQAAVQRLLIDSFTPEERLRVEAADAI	74	343
tr|A0A3A8QU88|A0A3A8QU88_9BACT Lipase helper protein OS=Corallococcus interemptor OX=2316720 GN=D7X96_08595 PE=3 SV=1	tr|A0A3A8QU88|A0A3A8QU88_9BACT	Corallococcus interemptor	2316720	D7X96_08595	MKSRAVILVVALCALLGAGVFSWWKVRAEDAPGPAVPPSSGSVAQGMQRVVSPTAVGAAVPASPAPSSGATLPPLPGSLQDTEEDGAVVVDASGHLVPNADLLRFFNYYLSATGEEPASLIRERILTALRGKKLPAAAMDEAVQVLDDYLAYLDAARGLASKGSSATMDTGERLEALRKLRREHLGPGVADGLFGQEEAVDAVAVERLKLMKDASLTKEEREQRMAALEERLPPDVRAHREEAVRPLRQQAVEQELLAAGATAEDLHQHRLSTVGPEATGRLEALDAERAKWKQRLADFRAKREALGQSEPDPARRQAAVQRLLFDSFTPEERLRVEAADTIDAASRSGGG	AVILVVALCALLGAGVFSWW	5	24	KVRAEDAPGPAVPPSSGSVAQGMQRVVSPTAVGAAVPASPAPSSGAT	25	71	47	LPPLPGSLQDTEEDGAVVVDASGHLVPNADLLRFFNYYLSATGEEPASLIRERILTALRGKKLPAAAMDEAVQVLDDYLAYLDAARGLASKGSSATMDTGERLEALRKLRREHLGPGVADGLFGQEEAVDAVAVERLKLMKDASLTKEEREQRMAALEERLPPDVRAHREEAVRPLRQQAVEQELLAAGATAEDLHQHRLSTVGPEATGRLEALDAERAKWKQRLADFRAKREALGQSEPDPARRQAAVQRLLFDSFTPEERLRVEAADTI	72	342
tr|A0A3A8R7G3|A0A3A8R7G3_9BACT Lipase helper protein OS=Corallococcus aberystwythensis OX=2316722 GN=D7W81_04230 PE=3 SV=1	tr|A0A3A8R7G3|A0A3A8R7G3_9BACT	Corallococcus aberystwythensis	2316722	D7W81_04230	MKSRAVILVVALCALLGAGVFSWWKVRAEDAPGPAVPPSAVPAAQGARPHAASPAVPGAAMTARVPAPGSPLPPLPGSLQDTEEDGAVLVDASGHLVPNADLRRFFNYYLSATGEESASLIRERILTALRAKKLPPAAMDEAVQVLDDYLAYLEAARGLASKGAAAMPDTAERLESLRKLRREHLGPGVADGLFGQEEAVDAVAVERLKLQKDASLTKEEREQRMAALEERLPPDVRANREEAVRPLRQQAVEQELLAAGATAEDLHQHRLSTVGPEATERLESLDAERAQWKQRLADFRAKREALGRTEPDAARRQAAVQRLLFDSFTPEERLRVEAADTIDAASGAPGSGGG	AVILVVALCALLGAGVFSWW	5	24	KVRAEDAPGPAVPPSAVPAAQGARPHAASPAVPGAAMTARVPAPGSP	25	71	47	LPPLPGSLQDTEEDGAVLVDASGHLVPNADLRRFFNYYLSATGEESASLIRERILTALRAKKLPPAAMDEAVQVLDDYLAYLEAARGLASKGAAAMPDTAERLESLRKLRREHLGPGVADGLFGQEEAVDAVAVERLKLQKDASLTKEEREQRMAALEERLPPDVRANREEAVRPLRQQAVEQELLAAGATAEDLHQHRLSTVGPEATERLESLDAERAQWKQRLADFRAKREALGRTEPDAARRQAAVQRLLFDSFTPEERLRVEAADTI	72	342
tr|A0A3A8S7N7|A0A3A8S7N7_9BACT Lipase helper protein OS=Corallococcus sp. AB032C OX=2316717 GN=D7X99_00860 PE=3 SV=1	tr|A0A3A8S7N7|A0A3A8S7N7_9BACT	Corallococcus sp. AB032C	2316717	D7X99_00860	MKSRAVILVVALCALLGAGVFSWWKVRAEDAPGLAVTPSAVPVAQGSRPQGASPAVPGAVVTASPDSQAGAPLPPLPGSLKDTEEDGAVLVDASGHLVPNADLRRLFNYYLSATGEEPVSLIRERILAALRAKKLPAAAMDEAVQVLDDYLAYLEAARGLGSKGSAATMDTAERLESLRKLRREHLGGAADGLFGQEEAVDAVAVERLKLMKDASLTKEEREQRMAALEERLPPDVRASREEAVRPLRQQAVEQELLAAGATAADLRQHRLSTVGPEATGRLEALDAERAQWKQRLADFRAKREALAQSEPDPTRRQAAVQRLLFDSFTPEERLRVEAADTIEAATGSGGG	AVILVVALCALLGAGVFSWW	5	24	KVRAEDAPGLAVTPSAVPVAQGSRPQGASPAVPGAVVTASPDSQAGAP	25	72	48	LPPLPGSLKDTEEDGAVLVDASGHLVPNADLRRLFNYYLSATGEEPVSLIRERILAALRAKKLPAAAMDEAVQVLDDYLAYLEAARGLGSKGSAATMDTAERLESLRKLRREHLGGAADGLFGQEEAVDAVAVERLKLMKDASLTKEEREQRMAALEERLPPDVRASREEAVRPLRQQAVEQELLAAGATAADLRQHRLSTVGPEATGRLEALDAERAQWKQRLADFRAKREALAQSEPDPTRRQAAVQRLLFDSFTPEERLRVEAADTI	73	342
tr|A0A3A8SXB9|A0A3A8SXB9_9BACT Lipase helper protein OS=Corallococcus sp. AB038B OX=2316718 GN=D7Y04_31520 PE=3 SV=1	tr|A0A3A8SXB9|A0A3A8SXB9_9BACT	Corallococcus sp. AB038B	2316718	D7Y04_31520	MKRRAVILVVALCALLGAGVFSWWKVRAEDAPGPAVTPSAVPVAQASRPQAASPAVPGAVVTASPDSQAGAPLPPLPGSLQDTEEDGAVLVDASGHLVPNADLRRLFNYYLSATGEESASLIRERILAALRAKKLPAAAMDEAVQVLDDYLAYLEAARGLGSKGSAATMDTAERLESLRKLRREHLGGAADGLFGQEEAVDAVAVERLKLMKDASLTKEEREQRMAALEERLPPDVRASREEAVRPLRQQAVEQELLAAGATAADLHQHRLSTVGPEATGRLEALDAERAQWKQRLADFRAKRESLAQSEPDPARRQAAVQRLLFDSFTPEERLRVEASDTIEAASGSGGG	AVILVVALCALLGAGVFSWW	5	24	KVRAEDAPGPAVTPSAVPVAQASRPQAASPAVPGAVVTASPDSQAGAP	25	72	48	LPPLPGSLQDTEEDGAVLVDASGHLVPNADLRRLFNYYLSATGEESASLIRERILAALRAKKLPAAAMDEAVQVLDDYLAYLEAARGLGSKGSAATMDTAERLESLRKLRREHLGGAADGLFGQEEAVDAVAVERLKLMKDASLTKEEREQRMAALEERLPPDVRASREEAVRPLRQQAVEQELLAAGATAADLHQHRLSTVGPEATGRLEALDAERAQWKQRLADFRAKRESLAQSEPDPARRQAAVQRLLFDSFTPEERLRVEASDT	73	341
tr|A0A3B7LYT7|A0A3B7LYT7_9GAMM Lipase chaperone OS=Acinetobacter chinensis OX=2004650 GN=lifO PE=3 SV=1	tr|A0A3B7LYT7|A0A3B7LYT7_9GAMM	Acinetobacter chinensis	2004650	lifO	MQKNKLWILLIIAVIATGALIYWLAPSSSTGTEQNSPPSEQNLLQQTEEQAASSAQTDPFSSKSQQDTEVNCQMQLDAGNRLIVNEQTRDCFEYFITQMGEKNMDQIQQSFKAYIEKSYKEPALGQIIDLWNRYLQYRQQLGTLKSPGGSQEEPGYYAAIFNDMKNLRKQFFSAYEIEGLFGTEDIYNDYTIERMKVLADKKLSESEKAKKLKALFDDLPEDWKENLEQLNKLEDLRKLTADIKARGGSAEELHQMRTSLVGAEATARLETLDVQRGQWKNNINSYLSERDSILNSGMSDSAKQQAIDQLRTQRFSSKQDQLRAETFESVHDQGQRLPFAD	WILLIIAVIATGALIYWLAP	7	26	SSSTGTEQNSPPSEQNLLQQTEEQAASSAQTDP	27	59	33	FSSKSQQDTEVNCQMQLDAGNRLIVNEQTRDCFEYFITQMGEKNMDQIQQSFKAYIEKSYKEPALGQIIDLWNRYLQYRQQLGTLKSPGGSQEEPGYYAAIFNDMKNLRKQFFSAYEIEGLFGTEDIYNDYTIERMKVLADKKLSESEKAKKLKALFDDLPEDWKENLEQLNKLEDLRKLTADIKARGGSAEELHQMRTSLVGAEATARLETLDVQRGQWKNNINSYLSERDSILNSGMSDSAKQQAIDQLRTQRFSSKQDQLRAETFESVHD	60	332
tr|A0A3B7PTP2|A0A3B7PTP2_9GAMM Lipase chaperone OS=Acinetobacter sp. WCHAc010034 OX=1879049 GN=lifO PE=3 SV=1	tr|A0A3B7PTP2|A0A3B7PTP2_9GAMM	Acinetobacter sp. WCHAc010034	1879049	lifO	MPKYKLWISAAAAVLIIGALVFWLMPQDGQASAAQNAGQPAAAGNNHAMQARNPDGAPYFSPSQQDTEINCQIRLDGAQRLIVNEQTRNCFEYFITQYGEKSIDQIKQDFGAYIRQSYKEPALTQILALWSRYIDYRERLGGLQAPDLSQDDPQYYRAIYAGMQNLRKQFFSGYEIEGLFGAENTYHEYTLKRMEVMNDKTLNEGEKAGQLKALFDELPQDWKENLEQLNKLEDLRKLTADIKARGGSAEEIRQMRTSLAGPEAAQRLEALDMQRADWKNKVNGYLAERDSIMQSGMSDDAKRKAVQQLRGQHFQTREEQLRASTFESVHDQGGKLPYGE	WISAAAAVLIIGALVFWLMP	7	26	QDGQASAAQNAGQPAAAGNNHAMQARNPDGA	27	57	31	PYFSPSQQDTEINCQIRLDGAQRLIVNEQTRNCFEYFITQYGEKSIDQIKQDFGAYIRQSYKEPALTQILALWSRYIDYRERLGGLQAPDLSQDDPQYYRAIYAGMQNLRKQFFSGYEIEGLFGAENTYHEYTLKRMEVMNDKTLNEGEKAGQLKALFDELPQDWKENLEQLNKLEDLRKLTADIKARGGSAEEIRQMRTSLAGPEAAQRLEALDMQRADWKNKVNGYLAERDSIMQSGMSDDAKRKAVQQLRGQHFQTREEQLRASTFESVHD	58	331
tr|A0A3B8WIE7|A0A3B8WIE7_MARNT Lipase chaperone OS=Marinobacter nauticus OX=2743 GN=DCF82_19460 PE=3 SV=1	tr|A0A3B8WIE7|A0A3B8WIE7_MARNT	Marinobacter nauticus	2743	DCF82_19460	MKHQSTRKLRWPLPVALLAIMASSGLWYWQAPDSKPRPDPAKTFASAPAVTPPAVTQALAPVPSNKEPPHQTPTRLPDQNFARSLAGTDIDGALKADGNGELILDLGVRDFFDYFLSAVGEVSPEAAIGQIQSLARNYLPEPAASDAMVLLDQYLAYKQAALQLMQTELDPSRQHDPGYQLTALGDALSSLKQLRRSTFSPDAHQAFFGEEEAYSEYTLAAMSIQQREDLSDQGKQALIEWHRKQLPESLQATEQRLQSETREHQARLSALENTESPEAAGRKLVELGMDPESAEGVVSYLKQRESFDQQFSEFEQAVDAEDLEGLAGADRQKHKDALLEQYFPDEQSRTWARLRMLNQS	LRWPLPVALLAIMASSGLWYWQA	9	31	PDSKPRPDPAKTFASAPAVTPPAVTQALAPVPSNKEPPHQTPTRLPDQ	32	79	48	NFARSLAGTDIDGALKADGNGELILDLGVRDFFDYFLSAVGEVSPEAAIGQIQSLARNYLPEPAASDAMVLLDQYLAYKQAALQLMQTELDPSRQHDPGYQLTALGDALSSLKQLRRSTFSPDAHQAFFGEEEAYSEYTLAAMSIQQREDLSDQGKQALIEWHRKQLPESLQATEQRLQSETREHQARLSALENTESPEAAGRKLVELGMDPESAEGVVSYLKQRESFDQQFSEFEQAVDAEDLEGLAGADRQKHKDALLEQYFPDEQ	80	347
tr|A0A3B8WTC0|A0A3B8WTC0_MARNT Lipase chaperone OS=Marinobacter nauticus OX=2743 GN=lifO PE=3 SV=1	tr|A0A3B8WTC0|A0A3B8WTC0_MARNT	Marinobacter nauticus	2743	lifO	MNHRSRFLLVAGIITIAAALTLPHRGTTESPDTAIKAPKISTDQAGNTRLPAHNLSQQNVPELPPELVGLEPKGALSVDANHQLVPDENLRNLFDFHLANLDREPMDLVLNRIRATLANRLGEPARSQALALLNNYVNYRLALTRIDQNLPPGFDHDGFDLNALTLRQKALLAARAEHFTPQTHAAFFGEDEQLDNYTLERLTIERNEALTEQQKAQQLAQLEHALPEHIQRTRARATINSNLFEKTEAMRSNGATDADIFQLRAQNLGETAAANLAELDLQQQQWQSRLDHYRQEKARITNASLSPEDQQTAVSELRQRLFEGPERLRVKALDADSRRYPIANHPE	FLLVAGIITIAAALTLPH	7	24	RGTTESPDTAIKAPKISTDQAGNTRLPAHNLSQQNV	25	60	36	PELPPELVGLEPKGALSVDANHQLVPDENLRNLFDFHLANLDREPMDLVLNRIRATLANRLGEPARSQALALLNNYVNYRLALTRIDQNLPPGFDHDGFDLNALTLRQKALLAARAEHFTPQTHAAFFGEDEQLDNYTLERLTIERNEALTEQQKAQQLAQLEHALPEHIQRTRARATINSNLFEKTEAMRSNGATDADIFQLRAQNLGETAAANLAELDLQQQQWQSRLDHYRQEKARITNASLSPEDQQTAVSELRQRLFEGPERLRVKALDA	61	335
tr|A0A3B9XTX9|A0A3B9XTX9_9GAMM Lipase chaperone (Fragment) OS=Gammaproteobacteria bacterium OX=1913989 GN=DCL78_17435 PE=3 SV=1	tr|A0A3B9XTX9|A0A3B9XTX9_9GAMM	Gammaproteobacteria bacterium	1913989	DCL78_17435	MLSRGFSYNRVALGLLLAVGLWVTLLLNLDRTPTAPVLPSTPVVLPEGAAGSVDEAHGAGPAFEAEFEAEFEPVFKSGLERLPASLRGTQPDGALLWDQHNELVITHSIRDLFDYFLAASGEEPLASLTARIRAYIQANLPQPAASQALAVLQDYLAMKTALSAMAAPDYPMQQAMGNTIGDDDLQALRQHMQALITLRNSYLTPEVAEVFYGEADEFDRYMLDRLAVLQHQDLGAEEKSIQLERLQDSLSPELRQSQLAQQELIT	SYNRVALGLLLAVGLWVTLLLNL	7	29	DRTPTAPVLPSTPVVLPEGAAGSVDEAHGAGPAFEAEFEAEFEPVFKSGLER	30	81	52	LPASLRGTQPDGALLWDQHNELVITHSIRDLFDYFLAASGEEPLASLTARIRAYIQANLPQPAASQALAVLQDYLAMKTALSAMAAPDYPMQQAMGNTIGDDDLQALRQHMQALITLRNSYLTPEVAEVFYGEADEFDRYMLDRLAVLQHQDLGAEEKSIQLERLQDSLSPELRQSQLAQQE	82	263
tr|A0A3D0JRS1|A0A3D0JRS1_PSESP Lipase chaperone OS=Pseudomonas sp OX=306 GN=lifO PE=3 SV=1	tr|A0A3D0JRS1|A0A3D0JRS1_PSESP	Pseudomonas sp	306	lifO	MKKALFALPLLIAASLALMLYLQPGHQPTQLPSPAAVMAPPSAAEPTAETTAPRSEDRPNKAARLALPSSFVGTEVDGSFRVDAAGNLIVSEDIRRIFDYFLASIGEESLDASVSRLRKYIDSRLQEPSRARARTLLEQYLSYKRELVLLERDLPQMASLDAMRQRESAVQALRARLFDNETHLAFFAREEGYNRFTLERLAIQHDARMSPEEKGIAVDRLRTSLPEELQDAVLPQLQQELRQNTARLQAEGASAAQIRQMRQQLVGAEATTRLEALDSQRENWQQRLGDYIAAKARIEASEGLSSGDKRAAIEALAAERFDERERLRLDAAEQLAASKKQ	LFALPLLIAASLALMLYL	5	22	QPGHQPTQLPSPAAVMAPPSAAEPTAETTAPRSEDRPNKAAR	23	64	42	LALPSSFVGTEVDGSFRVDAAGNLIVSEDIRRIFDYFLASIGEESLDASVSRLRKYIDSRLQEPSRARARTLLEQYLSYKRELVLLERDLPQMASLDAMRQRESAVQALRARLFDNETHLAFFAREEGYNRFTLERLAIQHDARMSPEEKGIAVDRLRTSLPEELQDAVLPQLQQELRQNTARLQAEGASAAQIRQMRQQLVGAEATTRLEALDSQRENWQQRLGDYIAAKARIEASEGLSSGDKRAAIEALAAERFDERERLRLDAAEQ	65	334
tr|A0A3D1J2C5|A0A3D1J2C5_9BURK Lipase helper protein OS=Oxalobacteraceae bacterium OX=1871070 GN=DEQ40_15480 PE=3 SV=1	tr|A0A3D1J2C5|A0A3D1J2C5_9BURK	Oxalobacteraceae bacterium	1871070	DEQ40_15480	MKIKPSIVWMGAAALVAAFFVSGMLRQHDAVTAPRHAAEPNLFPFVRSMEGTKPDGELTVGADDVLVVDAELGRLFDYYLSAVGEKSVDDIRAEIERELDRRLKPAAAGEAKRLLARYLDYKRALVDVEKNLQKTGGSAETARGRMTAMHELRMRFFSAKEDNGLFGFDDAYDTDAVTRLEISQDKSLSDAQKKEKLAALDAALSPALRESREAPLIVVKLEESAQKMRAKGATEDDIYRMRAAALSPEAAARLAAVDREETDWKNRISAYLAERSTLIAGNLAEADRQLALQQLRDAHFSSDEQRRLPAYE	IVWMGAAALVAAFFVSGML	7	25	RQHDAVTAPRHAAEPN	26	41	16	LFPFVRSMEGTKPDGELTVGADDVLVVDAELGRLFDYYLSAVGEKSVDDIRAEIERELDRRLKPAAAGEAKRLLARYLDYKRALVDVEKNLQKTGGSAETARGRMTAMHELRMRFFSAKEDNGLFGFDDAYDTDAVTRLEISQDKSLSDAQKKEKLAALDAALSPALRESREAPLIVVKLEESAQKMRAKGATEDDIYRMRAAALSPEAAARLAAVDREETDWKNRISAYLAERSTLIAGNLAEADRQLALQQLRDAHFSSDEQRRLPAYE	42	312
tr|A0A3D2A266|A0A3D2A266_9GAMM Lipase chaperone OS=Psychrobacter sp OX=56811 GN=lifO PE=3 SV=1	tr|A0A3D2A266|A0A3D2A266_9GAMM	Psychrobacter sp	56811	lifO	MSKHRRPAYLPIVIIAVVIIVIAAAVIVWFKPDNKPMATQQSLSASPTDKSESTLPTAQSNTQAEAPFAQSDALFVTGLERLPRSLTGTQVDGEIIIDENKQLVVTEGLRRLFDYFLSAIGEEDEAVIFARVERYIRHHTPEPAASQAVAIFGNYVAYLKALPDIEKRYGNLQLQASKSGELDLNAIAQQKQEVASLRQQYFDKTTIEAFFGAEDNYDDYSIEMVRINQNEQMSEAQKQAARQDYVSRLPDGAIKTNILQQANLNELMIRTEQMKAAGASPEALYNMRRELVGAPAAERLAQVDQEDANFDQRFTQYEAQKAQLLSQSANPAAAQSQIEQLEQQLFDDAERKRLSGYAALQKTKTQ	PAYLPIVIIAVVIIVIAAAVIVW	7	29	FKPDNKPMATQQSLSASPTDKSESTLPTAQSNTQAEAPFAQSDALFVTGLE	30	80	51	RLPRSLTGTQVDGEIIIDENKQLVVTEGLRRLFDYFLSAIGEEDEAVIFARVERYIRHHTPEPAASQAVAIFGNYVAYLKALPDIEKRYGNLQLQASKSGELDLNAIAQQKQEVASLRQQYFDKTTIEAFFGAEDNYDDYSIEMVRINQNEQMSEAQKQAARQDYVSRLPDGAIKTNILQQANLNELMIRTEQMKAAGASPEALYNMRRELVGAPAAERLAQVDQEDANFDQRFTQYEAQKAQLLSQSANPAAAQSQIEQLEQQLFDDAERKRLSGYA	81	358
tr|A0A3D2ITP1|A0A3D2ITP1_9GAMM Lipase chaperone OS=Psychrobacter sp OX=56811 GN=lifO PE=3 SV=1	tr|A0A3D2ITP1|A0A3D2ITP1_9GAMM	Psychrobacter sp	56811	lifO	MSNNRRPAYLPIAIIAVVSIAITAAVIMWFKPDNTRMATAQPVSNALASEAGATLSTALDNGQVVQTTTAQNQSLFVTGLEHFPRSLQGTQIDGEIIIDENKQLVVTEGLRRLFDYFLSALGEEDEAVIYTRVESYIRHHTPEPAASQAVAIFDQYITYLKAIPEIERRYGNLQLQAAKSGELDLNVVAQQKQDVAKLRQQYFTKETITAFFGAEEEYDDYSMEMVRINQNQQLTDVQKEATRQNYISRMPDNALKAGITQQANLNELMNRTKQMQAKGATAQELYNMRRDLVGAPAAARLAQVDAEDANFAQRFDQYQAQKQRLLSQSADKTQAQTQINKIEQQLFSEAERKRLVGYAALQQQNSANLE	PAYLPIAIIAVVSIAITAAVIMW	7	29	FKPDNTRMATAQPVSNALASEAGATLSTALDNGQVVQTTTAQNQSLFVTGLE	30	81	52	HFPRSLQGTQIDGEIIIDENKQLVVTEGLRRLFDYFLSALGEEDEAVIYTRVESYIRHHTPEPAASQAVAIFDQYITYLKAIPEIERRYGNLQLQAAKSGELDLNVVAQQKQDVAKLRQQYFTKETITAFFGAEEEYDDYSMEMVRINQNQQLTDVQKEATRQNYISRMPDNALKAGITQQANLNELMNRTKQMQAKGATAQELYNMRRDLVGAPAAARLAQVDAEDANFAQRFDQYQAQKQRLLSQSADKTQAQTQINKIEQQLFSEAERKRLVGY	82	358
tr|A0A3D2SJS4|A0A3D2SJS4_9GAMM Lipase chaperone OS=Acinetobacter ursingii OX=108980 GN=lifO PE=3 SV=1	tr|A0A3D2SJS4|A0A3D2SJS4_9GAMM	Acinetobacter ursingii	108980	lifO	MQGFRNHYVWIIIGFILLLVIGLVFWLKPQSANGSMSNQDNSRQNISTQAPLTPPPSGSSFATSALTSPSQADTQINCQLKLANNSLIVNEQTRDCFEYFITQYGEKSIAQIDSDFKKYLEQNYHEPALSQIQDLWSRYLKYRQQLGELSPPNLKQDDPAYYRAIFSNMKNLRQQFFSVNEILGLFGSEDTYHEYTLNRMAILDDKNLSESEKAKRLKALFDQLPQDWQENLQQTTKLEELRHLTQAIQDRHGSASELRQMRLNLVGAEATQRLETLDQNRDVWKSRVNQYLNNRDTILNSGMSDAAKQQAIDQLRLQTFSNPQEQLRLQTFESVHDQGGTLPFAQ	HYVWIIIGFILLLVIGLVFW	7	26	LKPQSANGSMSNQDNSRQNISTQAPLTPPPSGSSFAT	27	63	37	SALTSPSQADTQINCQLKLANNSLIVNEQTRDCFEYFITQYGEKSIAQIDSDFKKYLEQNYHEPALSQIQDLWSRYLKYRQQLGELSPPNLKQDDPAYYRAIFSNMKNLRQQFFSVNEILGLFGSEDTYHEYTLNRMAILDDKNLSESEKAKRLKALFDQLPQDWQENLQQTTKLEELRHLTQAIQDRHGSASELRQMRLNLVGAEATQRLETLDQNRDVWKSRVNQYLNNRDTILNSGMSDAAKQQAIDQLRLQTFSNPQEQLRLQTFESVHD	64	337
tr|A0A3D3E6M7|A0A3D3E6M7_9GAMM Lipase chaperone OS=Oceanospirillales bacterium OX=1914300 GN=DIC30_08775 PE=3 SV=1	tr|A0A3D3E6M7|A0A3D3E6M7_9GAMM	Oceanospirillales bacterium	1914300	DIC30_08775	MKFSLLSFATLSFVTALTIFIVNTFNLNDSDTKHESLSIDQEEIVSPQSTTQPAPSEIDNLNILELNTFRFSSVDGAIKVDKHNHLIIDEDLRHWFDFYLSAIGEIDINKITLLMEKEINALPSPGKEQAHNIMNQYLAYKRELAQYENQELRSVDGNHDIEQLSNRLDWQMRLRRQHLDDNVVESFWKKDEIIDSYALEKLKIRNSDISEADKEEQLEALENSLPEELYSFKQELYIASNLLEKEKELAESSNPTELRNLRIEEVGIEAADRLAEVDKSQQEWQLKVLAYRNEVQKISDSEGISNIDKEELISEYREENFSNTEILRLKAAVQLLSDTQ	LLSFATLSFVTALTIFIVNTFNL	5	27	NDSDTKHESLSIDQEEIVSPQSTTQPAPSEIDNLNILELNTF	28	69	42	RFSSVDGAIKVDKHNHLIIDEDLRHWFDFYLSAIGEIDINKITLLMEKEINALPSPGKEQAHNIMNQYLAYKRELAQYENQELRSVDGNHDIEQLSNRLDWQMRLRRQHLDDNVVESFWKKDEIIDSYALEKLKIRNSDISEADKEEQLEALENSLPEELYSFKQELYIASNLLEKEKELAESSNPTELRNLRIEEVGIEAADRLAEVDKSQQEWQLKVLAYRNEVQKISDSEGISNIDKEELISEYREENFSNTEILRLKA	70	331
tr|A0A3D3KDN1|A0A3D3KDN1_9GAMM Lipase chaperone OS=Psychrobacter sp OX=56811 GN=lifO PE=3 SV=1	tr|A0A3D3KDN1|A0A3D3KDN1_9GAMM	Psychrobacter sp	56811	lifO	MRRNRRRPFLSVFIITVILAITVAIILWFKPNNKKSTMFPHLPFTTIGENDLSSSIDMTMFSNKVRSAATQNNTSFTTGLENLPRSLQGTEVDGEIIINENKQLIVTEGLRRLFDYFLSALGEEDDAVIYARVEHYIRNHTPEPAASQAIAIFDRYVAYLKAIPEIENRYGNLQLQATKSGELDLNVVAQQKQDVTKLRQQYFSKDTIKAFFGADDAYDDYSIEMISINQNKQLSAAQKEAAKQDYISRMPDNATKAHIEQQTNLNELMSRTAQMKAEGATAEELYNMRRELVGAPAAQRLAQVDQEDANFDQRFTQYETQKQRLLRQNPDQAQAQVQINQLEQQLFDETERKRLAGYAALQETKTQ	RPFLSVFIITVILAITVAIILWF	7	29	KPNNKKSTMFPHLPFTTIGENDLSSSIDMTMFSNKVRSAATQNNTSFTTGLE	30	81	52	NLPRSLQGTEVDGEIIINENKQLIVTEGLRRLFDYFLSALGEEDDAVIYARVEHYIRNHTPEPAASQAIAIFDRYVAYLKAIPEIENRYGNLQLQATKSGELDLNVVAQQKQDVTKLRQQYFSKDTIKAFFGADDAYDDYSIEMISINQNKQLSAAQKEAAKQDYISRMPDNATKAHIEQQTNLNELMSRTAQMKAEGATAEELYNMRRELVGAPAAQRLAQVDQEDANFDQRFTQYETQKQRLLRQNPDQAQAQVQINQLEQQLFDETERKRLAGYAA	82	360
tr|A0A3D4UGK4|A0A3D4UGK4_9GAMM Lipase chaperone OS=Moraxellaceae bacterium OX=1889775 GN=lifO PE=3 SV=1	tr|A0A3D4UGK4|A0A3D4UGK4_9GAMM	Moraxellaceae bacterium	1889775	lifO	MRQGMNRKAIGLAAVVLLLIVGGLYWLSPSDGGASSGAYSVDSGSEGADGMRASAVTPSSFKTGLEGLPGSLSDTEVDGEFEVDANGHLKITNGIRRIFDYFLSAVGEEPVESILARIRAYIRHKLPAGAAAEAEKILDGYIAYKRGLESVQQVAPPSNGQMDLDAVRYQMQQVQALRTQYLSPEVISAFFGDEDAYDRYTLARLGVMQNKQLSPAARAQQLAALEQQLPVALQESMKAINQYQNLQSLTEDWQARKGTPAELRQIRESLVGPEATDRLESLDRERSDWDRRMTSWLGERAAIMANASLGEQDRQRQVDAARLQHFQPAEIVRVGSLERMHDRGEKLP	AIGLAAVVLLLIVGGLYWLS	9	28	PSDGGASSGAYSVDSGSEGADGMRASAVTPSSFKTGLEG	29	67	39	LPGSLSDTEVDGEFEVDANGHLKITNGIRRIFDYFLSAVGEEPVESILARIRAYIRHKLPAGAAAEAEKILDGYIAYKRGLESVQQVAPPSNGQMDLDAVRYQMQQVQALRTQYLSPEVISAFFGDEDAYDRYTLARLGVMQNKQLSPAARAQQLAALEQQLPVALQESMKAINQYQNLQSLTEDWQARKGTPAELRQIRESLVGPEATDRLESLDRERSDWDRRMTSWLGERAAIMANASLGEQDRQRQVDAARLQHFQPAEIVRVGSLERMHD	68	342
tr|A0A3D8H1Q6|A0A3D8H1Q6_9GAMM Lipase chaperone OS=Marinobacter flavimaris OX=262076 GN=lifO PE=3 SV=1	tr|A0A3D8H1Q6|A0A3D8H1Q6_9GAMM	Marinobacter flavimaris	262076	lifO	MKRRIHLFLVLLLIIAAVVSFWLMTTDPAAEGEPVVSAPVDESLKSLNKGAASSAPSDLVNNASTVRVPEQLPASLAGTSVPDGWARTDRFGNLVPTPHLRQLFEYFLSALGEESLQALVARIEAALSGLEEPARSQALVTLGNYLEYKLAVSELEQSYGEVSGLGAGEMQRRMAEIQALRRTWLDADTAAAFFADDEAVDRFQIEKLRIASNDSLTDEQKAEALRQAESALPEPLRKAREETRRFADYEQVRRELADDPRALEAWRQEAFGEAAADRLARLEEEQKNWDRRWQVYSQERDRLLSPGLAEPERQQALERLRASHFNETEQVRAEALDSIR	LFLVLLLIIAAVVSFWLMTT	7	26	DPAAEGEPVVSAPVDESLKSLNKGAASSAPSDLVNNASTVRV	27	68	42	PEQLPASLAGTSVPDGWARTDRFGNLVPTPHLRQLFEYFLSALGEESLQALVARIEAALSGLEEPARSQALVTLGNYLEYKLAVSELEQSYGEVSGLGAGEMQRRMAEIQALRRTWLDADTAAAFFADDEAVDRFQIEKLRIASNDSLTDEQKAEALRQAESALPEPLRKAREETRRFADYEQVRRELADDPRALEAWRQEAFGEAAADRLARLEEEQKNWDRRWQVYSQERDRLLSPGLAEPERQQALERLRASHFNETEQVRAEALDSI	69	339
tr|A0A3F2V9N8|A0A3F2V9N8_9GAMM Lipase chaperone OS=Ketobacter sp OX=2083498 GN=D6160_00540 PE=3 SV=1	tr|A0A3F2V9N8|A0A3F2V9N8_9GAMM	Ketobacter sp	2083498	D6160_00540	MQIIKNKISFGALTGLICLLLLTLVSLFKHYTAPPQNDVLKSIPAKRATIADTAFGKDIDPPSALGIAIAKGASLGDLPESLAGTDVDGELSMDAQGNLVINLGLRGVFDYFLATIGEEDLPEIRARIAYYLKQHLSPAATKQAWEVLNAYMDYKLELDNKEQHDGSYAGMRDSLAMQRALRISILGPSLATAFYQAEDEYSEFAMHQAEIAADPSLTAQEKQQLADSLLEGISQTNRHLIQPDKQPLQVERNIEQWREQGMTDTQIFEYREQQLGADAAGRLAALDQQRDRWQKRYTDYRQQTADIRNSGLSGTDQSAAIEQLRRQRFEPGELKRVSVLDRMAGEHLQ	SFGALTGLICLLLLTLVSLF	9	28	KHYTAPPQNDVLKSIPAKRATIADTAFGKDIDPPSALGIAIAKGASLGD	29	77	49	LPESLAGTDVDGELSMDAQGNLVINLGLRGVFDYFLATIGEEDLPEIRARIAYYLKQHLSPAATKQAWEVLNAYMDYKLELDNKEQHDGSYAGMRDSLAMQRALRISILGPSLATAFYQAEDEYSEFAMHQAEIAADPSLTAQEKQQLADSLLEGISQTNRHLIQPDKQPLQVERNIEQWREQGMTDTQIFEYREQQLGADAAGRLAALDQQRDRWQKRYTDYRQQTADIRNSGLSGTDQSAAIEQLRRQRFEPGELKRVSVLDRM	78	343
tr|A0A3F3MVR5|A0A3F3MVR5_ACIBA Lipase chaperone OS=Acinetobacter baumannii OX=470 GN=lifO PE=3 SV=1	tr|A0A3F3MVR5|A0A3F3MVR5_ACIBA	Acinetobacter baumannii	470	lifO	MQRMQKKIWWCVLGFFILSLIACVYWLSPDSEHTSPQPNQDEARLVATSQSTLNSPLNENTYLSKSQQDTQVNCQLKIDSSQHLVVNSQTRDCFEYFITQYGESNLQQVKTHFEKFIQDQYLEPARSQIIDLWTRYLKYREQLAQIQPPQSKQQDQNYFQKIFSSIQDIRKRFFSASEIEGLFSTEDIYQNYTLDRMKILEDSSLSEIEKAKKLKERFEQLPEDWQENLQELSKLDDLHALTKQIKARNGSAEELRQMRTALVGAEATQRLETLDIQRNAWQQRVTGYLNQRDEVLHSNMSDSAKKQAIQQLRQQQFSSSQEQLRLRTFETVHDQGGELPSNY	KIWWCVLGFFILSLIACVYWLSP	7	29	DSEHTSPQPNQDEARLVATSQSTLNSPLNE	30	59	30	NTYLSKSQQDTQVNCQLKIDSSQHLVVNSQTRDCFEYFITQYGESNLQQVKTHFEKFIQDQYLEPARSQIIDLWTRYLKYREQLAQIQPPQSKQQDQNYFQKIFSSIQDIRKRFFSASEIEGLFSTEDIYQNYTLDRMKILEDSSLSEIEKAKKLKERFEQLPEDWQENLQELSKLDDLHALTKQIKARNGSAEELRQMRTALVGAEATQRLETLDIQRNAWQQRVTGYLNQRDEVLHSNMSDSAKKQAIQQLRQQQFSSSQEQLRLRTFETVHD	60	334
tr|A0A3G2T862|A0A3G2T862_9GAMM Lipase chaperone OS=Acinetobacter wuhouensis OX=1879050 GN=lifO PE=3 SV=1	tr|A0A3G2T862|A0A3G2T862_9GAMM	Acinetobacter wuhouensis	1879050	lifO	MELSRKKMLGLAAIVLLILILAIIFWLKPSTQDTKNSDNTLQLQQQAGQLAPSQISASEAISFASKSQQDTQINCQIRTDASNHLIVNEQTKDCFEYFITQYGEKTVEQIKTDFLSYIKVSYQDPVRSQLGDLWTRYINYRNKLGDLQAPTADKESVQYYQQIVNNTQSLRKQFFSDYEIQGLFGTQDTYDQYTVDRMAILDNKNLSADEKAKKLKNLFDKLPEDWKENLQQLNQLEDLRKLTAEIKARGGSAEELRQMRTNLVGAEATQRLESLDVQRNDWKSKVTQYLTDRDSIIKSNMSDSAKQSAVEQLKQKQFSNQQEQLRLQTFETIHDQGGKLPFAN	LGLAAIVLLILILAIIFW	9	26	LKPSTQDTKNSDNTLQLQQQAGQLAPSQISASEAIS	27	62	36	FASKSQQDTQINCQIRTDASNHLIVNEQTKDCFEYFITQYGEKTVEQIKTDFLSYIKVSYQDPVRSQLGDLWTRYINYRNKLGDLQAPTADKESVQYYQQIVNNTQSLRKQFFSDYEIQGLFGTQDTYDQYTVDRMAILDNKNLSADEKAKKLKNLFDKLPEDWKENLQQLNQLEDLRKLTAEIKARGGSAEELRQMRTNLVGAEATQRLESLDVQRNDWKSKVTQYLTDRDSIIKSNMSDSAKQSAVEQLKQKQFSNQQEQLRLQTFETIHD	63	335
tr|A0A3L8BXE9|A0A3L8BXE9_9GAMM Lipase chaperone OS=Ketobacter sp OX=2083498 GN=lifO PE=3 SV=1	tr|A0A3L8BXE9|A0A3L8BXE9_9GAMM	Ketobacter sp	2083498	lifO	MLSRGFSYNRVALGLLLAVGLWVTLLLNLDRTPTAPVLPSTPVVLPEGAAGSVDEAHGAGPAFEAEFEAEFEPVFKSGLERLPASLRGTQPDGALLWDQHNELVITHSIRDLFDYFLAASGEEPLASLTARIRAYIQANLPQPAASQALAVLQDYLAMKTALSAMAAPDYPMQQAMGNTIGDDDLQALRQHMQALITLRNSYLTPEVAEVFYGEADEFDRYMLDRLAVLQHQDLGAEEKSIQLERLQDSLSPELRQSQLAQQELITLSRLSRQLRLAGASDAALQQLRRQRVGAEAAARLQSLDQQRARWQQRMAQWLQERSRLLAANGLSLQDREQQVLQHRRQHFSSQEIRRVQALESLHDQRN	SYNRVALGLLLAVGLWVTLLLNL	7	29	DRTPTAPVLPSTPVVLPEGAAGSVDEAHGAGPAFEAEFEAEFEPVFKSGLER	30	81	52	LPASLRGTQPDGALLWDQHNELVITHSIRDLFDYFLAASGEEPLASLTARIRAYIQANLPQPAASQALAVLQDYLAMKTALSAMAAPDYPMQQAMGNTIGDDDLQALRQHMQALITLRNSYLTPEVAEVFYGEADEFDRYMLDRLAVLQHQDLGAEEKSIQLERLQDSLSPELRQSQLAQQELITLSRLSRQLRLAGASDAALQQLRRQRVGAEAAARLQSLDQQRARWQQRMAQWLQERSRLLAANGLSLQDREQQVLQHRRQHFSSQEIRRVQALESLHD	82	363
tr|A0A3L8C103|A0A3L8C103_9GAMM Lipase chaperone OS=Ketobacter sp OX=2083498 GN=lifO PE=3 SV=1	tr|A0A3L8C103|A0A3L8C103_9GAMM	Ketobacter sp	2083498	lifO	MSNVWMQPARVGVAVLVAVALLGIAAIVIGFSLPATSVRGIGTPPQWRALPTPASLPVAGSAAAPDRLPAKAPRQVQDTLPRSLQGTETDGALRWDDEGHLVVNRGLRDCFDYFLAALGEEELPQLLLRLQAYLRSQLPEPAASEAIAMLERYVTLGEALSQLSGAESEWEWTDASAWHNRMSEIRALRGRFLSPQAIDAFFGEDDAYDQYTLDQLAVMQNERLSPQERAALLADLEYQLTPQVQDALQRAQQPSTLAALTRELRAQGGDADAVFSLRSEQVGVAAAERLQQLDDSRRQWQEKLQAWLEERDELLQMDSLDPVTRTQQLDSRREQVFLPEEWIRVQALERVHDQSGNGITTVKRVGLAD	VAVLVAVALLGIAAIVIGFSLPA	13	35	TSVRGIGTPPQWRALPTPASLPVAGSAAAPDRLPAKAPRQVQD	36	78	43	TLPRSLQGTETDGALRWDDEGHLVVNRGLRDCFDYFLAALGEEELPQLLLRLQAYLRSQLPEPAASEAIAMLERYVTLGEALSQLSGAESEWEWTDASAWHNRMSEIRALRGRFLSPQAIDAFFGEDDAYDQYTLDQLAVMQNERLSPQERAALLADLEYQLTPQVQDALQRAQQPSTLAALTRELRAQGGDADAVFSLRSEQVGVAAAERLQQLDDSRRQWQEKLQAWLEERDELLQMDSLDPVTRTQQLDSRREQVFLPEEWIRVQALERVHD	79	353
tr|A0A3L8C3Y9|A0A3L8C3Y9_9GAMM LPS export ABC transporter periplasmic protein LptC (Fragment) OS=Ketobacter sp OX=2083498 GN=D9N11_11195 PE=4 SV=1	tr|A0A3L8C3Y9|A0A3L8C3Y9_9GAMM	Ketobacter sp	2083498	D9N11_11195	MHKRLFLAVASGVLLGGVLFFTQQQSSRGIVNYPETKAMTLTQRQSSQAVASEEWGPLVTGLERLPHSLQGVQVDGELQHDDQGSLILNADVRRVF	LFLAVASGVLLGGVLFFT	5	22	QQQSSRGIVNYPETKAMTLTQRQSSQAVASEEWGPLVTGLE	23	63	41	RLPHSLQGVQVDGELQHDDQGSLILNADVRRVF	64	96
tr|A0A3L9M8H5|A0A3L9M8H5_9GAMM Lipase chaperone OS=Acinetobacter sp. 2JN-4 OX=2479844 GN=lifO PE=3 SV=1	tr|A0A3L9M8H5|A0A3L9M8H5_9GAMM	Acinetobacter sp. 2JN-4	2479844	lifO	MSAKFLNNKTIILVSVACLFIILALIYWAFKPSVQNQSSQNDLHTQSLMKNNILPNGENESKTGKMPTLAPSLQGTQIDCPIQVDAKGTLILTVGIRSCFDYFFSSLGEKTEPELILDIRQYLTATLPETAASYASYLLDQYVAYTHSLKNLRTSTHFKSDEIDKFQNIIDQMAKLQQQFFNEAEIQAFFGNERSLNQFSIDQMRIHANKSLTTQQKAMELAKTIDHLPETMADGVKVSMQFSELQQLTQEIKEKGGSAQELRNMRETLLGPEAADRLEKVDHEEAVWQKQVNHYLSERQRILQSDMDDANKQKSINQLRNSTFGTKEELLRAQSYEIMHDQKK	ILVSVACLFIILALIYWAF	12	30	KPSVQNQSSQNDLHTQSLMKNNILPNGENESKTGKM	31	66	36	PTLAPSLQGTQIDCPIQVDAKGTLILTVGIRSCFDYFFSSLGEKTEPELILDIRQYLTATLPETAASYASYLLDQYVAYTHSLKNLRTSTHFKSDEIDKFQNIIDQMAKLQQQFFNEAEIQAFFGNERSLNQFSIDQMRIHANKSLTTQQKAMELAKTIDHLPETMADGVKVSMQFSELQQLTQEIKEKGGSAQELRNMRETLLGPEAADRLEKVDHEEAVWQKQVNHYLSERQRILQSDMDDANKQKSINQLRNSTFGTKEELLRAQSYEIMHD	67	341
tr|A0A3M1KMF3|A0A3M1KMF3_9GAMM Lipase chaperone OS=Gammaproteobacteria bacterium OX=1913989 GN=D6758_01885 PE=3 SV=1	tr|A0A3M1KMF3|A0A3M1KMF3_9GAMM	Gammaproteobacteria bacterium	1913989	D6758_01885	MRRHVGKGLAIVASLTAAVLLGWASLDGLSGLKAGETVVEGVVKESTPVADGALNSRKPDTIARDKSDVEAQSPVRHTPTQPDRVFARSLQGTDIDGRLAAGPDGHLIMGIEVRDFFDYFLSTVGEKPPEEVIDEILRYADNYLPEPAATEARQTLMDYLDYKSAALELMQAPLSAEAQASPEAVQKTLTESFEALRRIRRAHMSPEAVEAFFGMEEAWADYTLKRLALQSDKSLTPVQRARREAALAARLPAELRETVEDLERQYVQQAQVRQAISNATSEAALRSELAQLNLASEQVEQIARDYRREKSFEQAYARYRDARENVLAGVSDMAQKKSRLAQLRANFFTEPDQLTLAQLRDIDELEMY	VGKGLAIVASLTAAVLLGWA	5	24	SLDGLSGLKAGETVVEGVVKESTPVADGALNSRKPDTIARDKSDVEAQSPVRHTPTQPDR	25	84	60	VFARSLQGTDIDGRLAAGPDGHLIMGIEVRDFFDYFLSTVGEKPPEEVIDEILRYADNYLPEPAATEARQTLMDYLDYKSAALELMQAPLSAEAQASPEAVQKTLTESFEALRRIRRAHMSPEAVEAFFGMEEAWADYTLKRLALQSDKSLTPVQRARREAALAARLPAELRETVEDLERQYVQQAQVRQAISNATSEAALRSELAQLNLASEQVEQIARDYRREKSFEQAYARYRDARENVLAGVSDMAQKKSRLAQLRANFFTEPDQLT	85	355
tr|A0A3M2HAV8|A0A3M2HAV8_9PSED Lipase chaperone OS=Pseudomonas sp. AOB-7 OX=2482750 GN=lifO PE=3 SV=1	tr|A0A3M2HAV8|A0A3M2HAV8_9PSED	Pseudomonas sp. AOB-7	2482750	lifO	MNKALLLLPLLFAVCLASMLYLEPGHLPDRFNPPAASGETSPPAAPPALQQALPAPVTPPREAAALGLPASFVGTEVDGRFRVDAAGNLIVSEDIRRIFDYFLASLGEESLDASVARLRGYIDGQLQEPARARAQALLDQYLAYKRELVLLERDLPQLASLDAMRQREAAVQALRARLFDSESHQAFFAREEGYNRFTLERLAIRQDAGLSDEEKGEAVDRLRASLPDELQDMVLPQLQQELRQHTARLQAEGASAAQIRQLRQQLVGAEATARLEALDSQRQGWQKRLDEYLAAKARIQANEGLSSGDKRAAIEALAAEHFDERERLRLEAAEQLAEAGRNTSGG	LLLLPLLFAVCLASMLYL	5	22	EPGHLPDRFNPPAASGETSPPAAPPALQQALPAPVTPPREAAA	23	65	43	LGLPASFVGTEVDGRFRVDAAGNLIVSEDIRRIFDYFLASLGEESLDASVARLRGYIDGQLQEPARARAQALLDQYLAYKRELVLLERDLPQLASLDAMRQREAAVQALRARLFDSESHQAFFAREEGYNRFTLERLAIRQDAGLSDEEKGEAVDRLRASLPDELQDMVLPQLQQELRQHTARLQAEGASAAQIRQLRQQLVGAEATARLEALDSQRQGWQKRLDEYLAAKARIQANEGLSSGDKRAAIEALAAEHFDERERLRLEAAEQL	66	336
tr|A0A3M2HC67|A0A3M2HC67_9PSED Lipase chaperone OS=Pseudomonas sp. AOB-7 OX=2482750 GN=lifO PE=3 SV=1	tr|A0A3M2HC67|A0A3M2HC67_9PSED	Pseudomonas sp. AOB-7	2482750	lifO	MSRSLSLCLAAALLAGGLTLYWRWPAAEAVPSAFVAPVGASVEQPAPASVPRAAAATPTATPQAPAAPLPSLAGTEVDGRLQTDAAGNLVLELALRDYFDYFLSAVDHSGLDASIAALLADAGARLQEPALGQLTNLLGDYLDYKRASLALLQQPLNARQQVDPQAQLQALQQAFERLDALRRTHFSAAAQEALFGAEQAYARYTLDSLALQQRDDLGEAQRAQLHEQLRQQLPEALRASELRQQQAQAQLARSEQLWRDGADEQQVREFLAMTYDPPTVQRLLAEQRRERDWQQRYQAYRAELAGLQGQGLSAADGAQAQQRLRERLFASEDRHRVETYDAIAAKQPQTPPQP	LSLCLAAALLAGGLTLYWRWPAA	5	27	EAVPSAFVAPVGASVEQPAPASVPRAAAATPTATPQA	28	64	37	PAAPLPSLAGTEVDGRLQTDAAGNLVLELALRDYFDYFLSAVDHSGLDASIAALLADAGARLQEPALGQLTNLLGDYLDYKRASLALLQQPLNARQQVDPQAQLQALQQAFERLDALRRTHFSAAAQEALFGAEQAYARYTLDSLALQQRDDLGEAQRAQLHEQLRQQLPEALRASELRQQQAQAQLARSEQLWRDGADEQQVREFLAMTYDPPTVQRLLAEQRRERDWQQRYQAYRAELAGLQGQGLSAADGAQAQQRLRERLFASEDRHRVETYDAI	65	343
tr|A0A3M8T2R4|A0A3M8T2R4_9GAMM Lipase chaperone OS=Montanilutibacter psychrotolerans OX=1327343 GN=EER27_00905 PE=3 SV=1	tr|A0A3M8T2R4|A0A3M8T2R4_9GAMM	Montanilutibacter psychrotolerans	1327343	EER27_00905	MRRRWLIPLAACVLAAGLIAVIGLGSASADGAVAAASSAGVAGRQAPDRLPLPAAGPGERAEARRDSLQGTSVDGAITLDAAGKPVPDRAMRRLFDYFLTRLGERDLAAIRDDVRRHLQPRLGPAALAQVLAWFDRYVVLERESAALGVGGDLRADLQRRHALRRRHLGDAVALAWYGEDERALAVAIARREVLRDPALSPQQRAERLAQLDRASGAASDATRTESQLVELVREQSALFDAQATSPAQRMAEREALFGVAAARRLATLDARRAQWDGRVSAYRDQRRRLLADTSLSAAERQRRVDGLLAGFTGNERRRVEALARHDPATTR	WLIPLAACVLAAGLIAVIGLGSA	5	27	SADGAVAAASSAGVAGRQAPDRLPLPAAGPGERAEAR	28	64	37	RDSLQGTSVDGAITLDAAGKPVPDRAMRRLFDYFLTRLGERDLAAIRDDVRRHLQPRLGPAALAQVLAWFDRYVVLERESAALGVGGDLRADLQRRHALRRRHLGDAVALAWYGEDERALAVAIARREVLRDPALSPQQRAERLAQLDRASGAASDATRTESQLVELVREQSALFDAQATSPAQRMAEREALFGVAAARRLATLDARRAQWDGRVSAYRDQRRRLLADTSLSAAERQRRVDGLLAGFTGNERRRVEALARH	65	325
tr|A0A3N1QMA3|A0A3N1QMA3_9GAMM Lipase chaperone OS=Marinobacter sp. 3-2 OX=2485141 GN=lifO PE=3 SV=1	tr|A0A3N1QMA3|A0A3N1QMA3_9GAMM	Marinobacter sp. 3-2	2485141	lifO	MKRRIHLFLVLLLIIAAVVSFWLMTTDPAAEGEPVVSAPVGESLKSLNKEAAASAPSDLVNNASTVRVPEQLPASLAGTSVPDGWARTDRFGNLVPTPHLRQLFEYFLSALGEESLQALVARIEAALSGLEEPARSQALVTLGNYLEYKLAVSELEQSYGEVSGLGAGEMQRRMAEIQALRRTWLDADTAAAFFADDEAVDRFQIEKLRIASDDSLTDEQKAEALRQAESALPEPLRKAREETRRFADYEQVRRELADDPRALDAWRQEAFGEAAADRLARLEEEQKSWDRRWQVYSQERDRLLSSGLAEPERQQALERLRASHFNEAEQVRAEALDSIR	LFLVLLLIIAAVVSFWLMTT	7	26	DPAAEGEPVVSAPVGESLKSLNKEAAASAPSDLVNNASTVRV	27	68	42	PEQLPASLAGTSVPDGWARTDRFGNLVPTPHLRQLFEYFLSALGEESLQALVARIEAALSGLEEPARSQALVTLGNYLEYKLAVSELEQSYGEVSGLGAGEMQRRMAEIQALRRTWLDADTAAAFFADDEAVDRFQIEKLRIASDDSLTDEQKAEALRQAESALPEPLRKAREETRRFADYEQVRRELADDPRALDAWRQEAFGEAAADRLARLEEEQKSWDRRWQVYSQERDRLLSSGLAEPERQQALERLRASHFNEAEQVRAEALDSI	69	339
tr|A0A3N1R028|A0A3N1R028_9GAMM Lipase chaperone OS=Marinobacter sp. 3-2 OX=2485141 GN=EDB94_2397 PE=3 SV=1	tr|A0A3N1R028|A0A3N1R028_9GAMM	Marinobacter sp. 3-2	2485141	EDB94_2397	MKRTSIEARRWLFPGALAAVLVAGALWYGLAGTAQTNAEISASMPPSSAAPAKSPTPASEHSAKPVPEEPSSGQEQSRTPDSLGPTPFAASLSGTQIDGALTADDNGELVINLRVRDFFDYFLSTVGEVTPETAIQQIESMARNHLPEPASTQALALLDEYLAYKQASLQVLQTRLDPARTEDPGYQLTALGDALAQLKQLRASTFSPDAHRAFFGLEEAYSEYTLATLAIQQRTDLSEQGKQALVQWHRNQLPEELRTTEKHLHASSRQQQARTAAIESASSPEAAGRQLEELGVGPDGIESVVKYLKQRKRFDQRFDAFREAMEREESSGLAEADIQEQQEALLEQHFPDEQDRTWARLKMLGNG	LFPGALAAVLVAGALWYGLAGTA	12	34	QTNAEISASMPPSSAAPAKSPTPASEHSAKPVPEEPSSGQEQSRTPDSLGP	35	85	51	TPFAASLSGTQIDGALTADDNGELVINLRVRDFFDYFLSTVGEVTPETAIQQIESMARNHLPEPASTQALALLDEYLAYKQASLQVLQTRLDPARTEDPGYQLTALGDALAQLKQLRASTFSPDAHRAFFGLEEAYSEYTLATLAIQQRTDLSEQGKQALVQWHRNQLPEELRTTEKHLHASSRQQQARTAAIESASSPEAAGRQLEELGVGPDGIESVVKYLKQRKRFDQRFDAFREAMEREESSGLAEADIQEQQEALLEQHFPDEQDR	86	356
tr|A0A3N2DQG2|A0A3N2DQG2_9GAMM Lipase chaperone OS=Sinobacterium caligoides OX=933926 GN=EDC56_2466 PE=3 SV=1	tr|A0A3N2DQG2|A0A3N2DQG2_9GAMM	Sinobacterium caligoides	933926	EDC56_2466	MARPVTLAVTCLGLAVAGYLLLEAVPVPPSVTATPAVQQPTTLRAPQATEQTTQQRPMKTTAPDAGPANIILPKAIAGLDIDGNILLDSEGRIVVEQQLRDLFEFFLSLQGDWSLEEIQQYFPLVLAQQGLDPATLVQAEQLFQHYIDYKTALSDLASQTLDPWQLLQARQQIQLQYFQPEQASALFADENNYMAYSLNKYYQQDLDENYRQTMIDDDRQQLSEQDRRSIDRYQQSQQQLSELKALQQLNTTERQQARIELVGEVATGRLEQLDQQRLQWRNKIEQLQQHQQQLDNIAGLAEQDRQQQRDDYIAEHFSDSEQRRLQSWTKINQAAR	VTLAVTCLGLAVAGYLLLEAVPV	5	27	PPSVTATPAVQQPTTLRAPQATEQTTQQRPMKTTAPDAGP	28	67	40	ANIILPKAIAGLDIDGNILLDSEGRIVVEQQLRDLFEFFLSLQGDWSLEEIQQYFPLVLAQQGLDPATLVQAEQLFQHYIDYKTALSDLASQTLDPWQLLQARQQIQLQYFQPEQASALFADENNYMAYSLNKYYQQDLDENYRQTMIDDDRQQLSEQDRRSIDRYQQSQQQLSELKALQQLNTTERQQARIELVGEVATGRLEQLDQQRLQWRNKIEQLQQHQQQLDNIAGLAEQDRQQQRDDYIAEHFSDSEQRRLQSWTKI	68	331
tr|A0A3N2QKM2|A0A3N2QKM2_9GAMM Lipase chaperone OS=Marinobacter sp. R17 OX=2484250 GN=EB809_18625 PE=3 SV=1	tr|A0A3N2QKM2|A0A3N2QKM2_9GAMM	Marinobacter sp. R17	2484250	EB809_18625	MRSLSPSTRIWLSLGLAGAVAAAVFWLAPTPESSPTPIANTDRPAPATPAKPPQPVKEPGLANTTADADTPGTEVIASTPRTWDDAPLAPSLAGTEIDGSLRADASGHLIVDLQTKDFFDYMLSAVGQVSPEEALDAITDMARSNLPPDAAQEAINLLGRYIDYKRQALALSQTPLDPARASDPAYQLDQLRKALADLKALRRNVLSPETADAFYGLEEAYGEYTLASLEIQQRDDLSPQAQQTLIEWQRQQLPAPLRHTENQLVADTQQSLNRQEALNKASSPAEAAEQLRSLGMASEQAQQVETYLQERDQFDSQYAAYQKERAQLEDAGLAPADKAKREDALLADYFDNERTRTWARLRQLDTASP	STRIWLSLGLAGAVAAAVFWLAP	7	29	TPESSPTPIANTDRPAPATPAKPPQPVKEPGLANTTADADTPGTEVIASTPRTWDD	30	85	56	APLAPSLAGTEIDGSLRADASGHLIVDLQTKDFFDYMLSAVGQVSPEEALDAITDMARSNLPPDAAQEAINLLGRYIDYKRQALALSQTPLDPARASDPAYQLDQLRKALADLKALRRNVLSPETADAFYGLEEAYGEYTLASLEIQQRDDLSPQAQQTLIEWQRQQLPAPLRHTENQLVADTQQSLNRQEALNKASSPAEAAEQLRSLGMASEQAQQVETYLQERDQFDSQYAAYQKERAQLEDAGLAPADKAKREDALLADYFDNERT	86	355
tr|A0A3N2QUM2|A0A3N2QUM2_9GAMM Lipase chaperone OS=Marinobacter sp. R17 OX=2484250 GN=lifO PE=3 SV=1	tr|A0A3N2QUM2|A0A3N2QUM2_9GAMM	Marinobacter sp. R17	2484250	lifO	MTFHRRYLPVFVGIIAVVGAAAVILRPADQTRAPEPAASRALPPKAVDKATIPSTLVESAPAASVPEALPGSLEGTRPPGGWDRVDEAGHLLPTPALRGLFEYYLATLGEEFLPQLVARIRQRLETLPEPARGEARQLLGDYLDYKLAVGQLETQVGSGAGIVGAENALATMRDLRRQYLGEVAADAFFAREEAIDRYQTARREIQARDDLTDAQRQARLQAAEAELPESVREARAESRKFVDYEAQLQALQANPGTSQAEISQLRESTFGAEVAERLARVEAEQADWDRRWTDYRADKARLDDAGLAAPEQQEAVQHLRDQYFSDQEQVRVQALDSIR	YLPVFVGIIAVVGAAAVI	7	24	LRPADQTRAPEPAASRALPPKAVDKATIPSTLVESAPAASV	25	65	41	PEALPGSLEGTRPPGGWDRVDEAGHLLPTPALRGLFEYYLATLGEEFLPQLVARIRQRLETLPEPARGEARQLLGDYLDYKLAVGQLETQVGSGAGIVGAENALATMRDLRRQYLGEVAADAFFAREEAIDRYQTARREIQARDDLTDAQRQARLQAAEAELPESVREARAESRKFVDYEAQLQALQANPGTSQAEISQLRESTFGAEVAERLARVEAEQADWDRRWTDYRADKARLDDAGLAAPEQQEAVQHLRDQYFSDQEQVRVQALDSI	66	338
tr|A0A3N2RBS7|A0A3N2RBS7_LYSEN Lipase chaperone OS=Lysobacter enzymogenes OX=69 GN=D9T17_21310 PE=3 SV=1	tr|A0A3N2RBS7|A0A3N2RBS7_LYSEN	Lysobacter enzymogenes	69	D9T17_21310	MRATALGIAMAIVAVLAIVAVFAVGGLLERPLLSSATVVSSGDGGQLADPDPRAGDPRASGALAPDRAGAADSLRDTAVDGAATLDALGRPRADRELRRLFDYFLARSGERSPEAIRSALALHLHAQLAPPALATVLAWYDAYVALERDSVALAQAAGGAEAGFARVRALRRERLGEELAQAFYAQEEADYELARQRGAARGALLAQQGLDAQARADRLAELDRDAAAEPALWASAQLSDALAQNQRFEREGTDAAARYAQREAQYGAAAAQRLADLDRRRAQWQLRLRSYAAQRKRVLADGGLSEMQRRQRLDALLADFDPNERRRVDALARNGGLPGR	ALGIAMAIVAVLAIVAVFAVGGL	5	27	LERPLLSSATVVSSGDGGQLADPDPRAGDPRASGALAPDRAG	28	69	42	AADSLRDTAVDGAATLDALGRPRADRELRRLFDYFLARSGERSPEAIRSALALHLHAQLAPPALATVLAWYDAYVALERDSVALAQAAGGAEAGFARVRALRRERLGEELAQAFYAQEEADYELARQRGAARGALLAQQGLDAQARADRLAELDRDAAAEPALWASAQLSDALAQNQRFEREGTDAAARYAQREAQYGAAAAQRLADLDRRRAQWQLRLRSYAAQRKRVLADGGLSEMQRRQRLDALLADFDPNERRRVDALAR	70	333
tr|A0A3Q8XDF8|A0A3Q8XDF8_ACIJO Lipase chaperone OS=Acinetobacter johnsonii OX=40214 GN=lifO PE=3 SV=1	tr|A0A3Q8XDF8|A0A3Q8XDF8_ACIJO	Acinetobacter johnsonii	40214	lifO	MQKKKLWLIFAVIVVVILGFLIWLAPNATVGSNQGPISSSAQNTTGLLPAASDLPHASGLPFVSNSQQDTEINCQLVLDQSNRLVVNEQTRNCFEYFITQYGEKNIDQIKQDFKAYIQQGYQEPALKQILDLWTRYIDYRVQLGSLKEPSLNKEDPEYYRKIFASMKTLRSQFFSDYEVDGLFGAENTYHEYTLDRMSIMADQSLTEVQKAQKLKELFAQLPEDWKENLEQLSKLEDLRKLTSDIKARGGSAEEIRQMRQNLVGAEATIRLEKLDQDRNNWKSRVNTYLEQRDSILKSNMSQDAQQQAIQKLRDQQFNNSQEQLRLGAFETTHDTGGKLPFAD	WLIFAVIVVVILGFLIWLAP	7	26	NATVGSNQGPISSSAQNTTGLLPAASDLPHASGL	27	60	34	PFVSNSQQDTEINCQLVLDQSNRLVVNEQTRNCFEYFITQYGEKNIDQIKQDFKAYIQQGYQEPALKQILDLWTRYIDYRVQLGSLKEPSLNKEDPEYYRKIFASMKTLRSQFFSDYEVDGLFGAENTYHEYTLDRMSIMADQSLTEVQKAQKLKELFAQLPEDWKENLEQLSKLEDLRKLTSDIKARGGSAEEIRQMRQNLVGAEATIRLEKLDQDRNNWKSRVNTYLEQRDSILKSNMSQDAQQQAIQKLRDQQFNNSQEQLRLGAFETTHD	61	334
tr|A0A3Q9BRM3|A0A3Q9BRM3_9BURK Lipase helper protein OS=Undibacterium parvum OX=401471 GN=EJN92_13325 PE=3 SV=1	tr|A0A3Q9BRM3|A0A3Q9BRM3_9BURK	Undibacterium parvum	401471	EJN92_13325	MKSKKIGFTLLTSILVLGVASFLYLTSAPSDTDTDAKAEKKSLPNKDMFSFVKSMQGTHADGAANQTGDTLTIDVELRRMFDYYLAAIGEKNLLEIRLEIEKELDKSLGTQAAMQAKEVLARYLSYKQDLVVLENTPNLAGRSTKAMKLRLQGMQNLRSRYFNQSENTAMFGADDAYDTDAIARFEISEDSTLNEAQKTVKYQALDAAMPNALREEKEAPYKILRLAENVAQLRQQGASDDEIYRMRAANTSPEAAARLAALDVEEDQWKNRIAAYLQERKQLLDIGKTNPSASSLNELQILRDKSFNYIEQKRLAAYE	GFTLLTSILVLGVASFLYLTSAP	7	29	SDTDTDAKAEKKSLPNKDMF	30	49	20	SFVKSMQGTHADGAANQTGDTLTIDVELRRMFDYYLAAIGEKNLLEIRLEIEKELDKSLGTQAAMQAKEVLARYLSYKQDLVVLENTPNLAGRSTKAMKLRLQGMQNLRSRYFNQSENTAMFGADDAYDTDAIARFEISEDSTLNEAQKTVKYQALDAAMPNALREEKEAPYKILRLAENVAQLRQQGASDDEIYRMRAANTSPEAAARLAALDVEEDQWKNRIAAYLQERKQLLDIGKTNPSASSLNELQILRDKSFNYIEQKRLAAYE	50	319
tr|A0A3R8V3V3|A0A3R8V3V3_9PSED Lipase chaperone OS=Pseudomonas sp. o96-267 OX=2479853 GN=lifO PE=3 SV=1	tr|A0A3R8V3V3|A0A3R8V3V3_9PSED	Pseudomonas sp. o96-267	2479853	lifO	MKKALFALPLLIGAGLALMLYLQPGHQPTQLPPPTAAPATPSAAESTAEAVTPTNEGRPKKAAKLALPSSFVGTEVDGRFRVDAAGNLVISEDIRRIFDYFLASVGEESLDASVSRLRSYIDNQLQEPARTRAQTLLEQYLNYKRELVMLERDLPQMANLDAMRQRETAVQALRARLFDNETHLAFFAREEGYNRFILERLAIQHDGKMSAEEKGVAVDRLRASLPEELQDAVLPQLQQELRQNTARLQAEGASAAQIRQMRQQLVGAEATTRLEALDSQRQNWQKRLDGYLAEKARIDASEGLSAGDKRTAIEALAAERFDERERLRLDAAEQLAASSKKQ	LFALPLLIGAGLALMLYL	5	22	QPGHQPTQLPPPTAAPATPSAAESTAEAVTPTNEGRPKKAAK	23	64	42	LALPSSFVGTEVDGRFRVDAAGNLVISEDIRRIFDYFLASVGEESLDASVSRLRSYIDNQLQEPARTRAQTLLEQYLNYKRELVMLERDLPQMANLDAMRQRETAVQALRARLFDNETHLAFFAREEGYNRFILERLAIQHDGKMSAEEKGVAVDRLRASLPEELQDAVLPQLQQELRQNTARLQAEGASAAQIRQMRQQLVGAEATTRLEALDSQRQNWQKRLDGYLAEKARIDASEGLSAGDKRTAIEALAAERFDERERLRLDAAEQ	65	334
tr|A0A3T0SHH6|A0A3T0SHH6_9GAMM Lipase chaperone OS=Pseudomonadaceae bacterium SI-3 OX=2079806 GN=lifO PE=3 SV=1	tr|A0A3T0SHH6|A0A3T0SHH6_9GAMM	Pseudomonadaceae bacterium SI-3	2079806	lifO	MKMLAVLFVLTLILGVAMYGGVPPAPTPAQALGRPQPVQINTSEVSPQQSPTPTRKLPRTDAIARLPDSFAGTRVDGRLRADAGGNLIIDAEIRRVFDYFLASIGEEPLKTSVARLRRYIETQLPEPAADHAIQLLSQYLDYKRQLLLLEQHHTQQADIDAMRDRLRAVQQLRAGIFDDRVHQAFFALDEATDHFTLERLAIRHDATLDASGKGAALDRLQDSLPAELQDTVAVQMQRQLSEQTRALAANGGNPADLRQLRQQLVGNAAAARLEELDRQRQAWQSRLTAYNQAKRRIERSQGLGEADKRAAIARLAAEQFNENERQRLQAAEQLLAAKRG	AVLFVLTLILGVAMYGGVPPAPT	5	27	PAQALGRPQPVQINTSEVSPQQSPTPTRKLPRTDA	28	62	35	IARLPDSFAGTRVDGRLRADAGGNLIIDAEIRRVFDYFLASIGEEPLKTSVARLRRYIETQLPEPAADHAIQLLSQYLDYKRQLLLLEQHHTQQADIDAMRDRLRAVQQLRAGIFDDRVHQAFFALDEATDHFTLERLAIRHDATLDASGKGAALDRLQDSLPAELQDTVAVQMQRQLSEQTRALAANGGNPADLRQLRQQLVGNAAAARLEELDRQRQAWQSRLTAYNQAKRRIERSQGLGEADKRAAIARLAAEQFNENERQRLQAAEQ	63	333
tr|A0A401K484|A0A401K484_9RALS Lipase helper protein OS=Ralstonia sp. SET104 OX=2448774 GN=lipB_1 PE=3 SV=1	tr|A0A401K484|A0A401K484_9RALS	Ralstonia sp. SET104	2448774	lipB_1	MKPQSPSIQPITFVVAVLVAVLVAVSVAGGVYWWHTSDAARTPAVQPPQAAKGAFIGNVGRAPAIAVAAAPPPELADTQAPDGLHVDTHGYLIVEAANRLVFDYFLDVPASLPEAQRVAMAEAHLRAKLVSPALAQAQSLLQRYLAYRKALAAQGDADRNKPGIDQLQQRPEMLATLRQRLASRAALRQQYLGTSVAQAWYGDEDAMNAAELERLAVMADTSLTPEQRAAKLAAIEANLPPPIQQARRDAAAPIRIANAMDRWTKQGLTDAQMRQQLAAQGVSGIVADRLIQGNREEADWRNRYDAYARERDRINAFTGLSEADRTTQIAQLRQQTFTATNEAQRAQALDGLAQRKSP	FVVAVLVAVLVAVSVAGGVYWWH	13	35	TSDAARTPAVQPPQAAKGAFIGNVGRAPAIA	36	66	31	VAAAPPPELADTQAPDGLHVDTHGYLIVEAANRLVFDYFLDVPASLPEAQRVAMAEAHLRAKLVSPALAQAQSLLQRYLAYRKALAAQGDADRNKPGIDQLQQRPEMLATLRQRLASRAALRQQYLGTSVAQAWYGDEDAMNAAELERLAVMADTSLTPEQRAAKLAAIEANLPPPIQQARRDAAAPIRIANAMDRWTKQGLTDAQMRQQLAAQGVSGIVADRLIQGNREEADWRNRYDAYARERDRINAFTGLSEADRTTQIAQLRQQTFTATNEAQRAQALDGL	67	352
tr|A0A410RX78|A0A410RX78_CORCK Lipase helper protein OS=Corallococcus coralloides OX=184914 GN=lipB1 PE=3 SV=1	tr|A0A410RX78|A0A410RX78_CORCK	Corallococcus coralloides	184914	lipB1	MKSRAVILVVALCALLGAGVFSWWKVRAEDSPGPTVPPSAAPVARGPKPLGAAPAVPGAAATPSPAPQAGSPLPPLPGSLKDTEEDGAVRVDASGHLVPNADLRRFFNYYLSATGEEPASLIRERILAALRAKNLPAAAMDEAVQVLDDYLAYLEAARGLASKGSAAMPDTGDRLEALRKLRREHLGPGVADGLFGQEEAVDAVAVERLKLRNDASLTKEEREQRMAALEERLPPDVRASREEAVRPLRQQAVEQELLAAGATAEDLHQHRLSTVGPEATERLESLDAERARWKQRLADFRAKRAALGQSEPDPARREAAVQRLLFDSFTPEERLRVEAADTIEAASGSGGG	AVILVVALCALLGAGVFSWW	5	24	KVRAEDSPGPTVPPSAAPVARGPKPLGAAPAVPGAAATPSPAPQAGSP	25	72	48	LPPLPGSLKDTEEDGAVRVDASGHLVPNADLRRFFNYYLSATGEEPASLIRERILAALRAKNLPAAAMDEAVQVLDDYLAYLEAARGLASKGSAAMPDTGDRLEALRKLRREHLGPGVADGLFGQEEAVDAVAVERLKLRNDASLTKEEREQRMAALEERLPPDVRASREEAVRPLRQQAVEQELLAAGATAEDLHQHRLSTVGPEATERLESLDAERARWKQRLADFRAKRAALGQSEPDPARREAAVQRLLFDSFTPEERLRVEAADTI	73	343
tr|A0A418XAU6|A0A418XAU6_9PSED Lipase chaperone OS=Pseudomonas cavernicola OX=2320866 GN=lifO PE=3 SV=1	tr|A0A418XAU6|A0A418XAU6_9PSED	Pseudomonas cavernicola	2320866	lifO	MKKLLLLLPVAFTACVALMLYLQPRDIPAKVALTPAPADTAEPSNTHASTAPSNVPAARLPATLQPLPPSFSGTQVDGSFHLDAAGNLLLSEDIRRIFDYFLSSIGEESLHISVKRLQDYIASQLEQPAESQALALLDQYLNYKRELALLERDMPQLSSLDAIRQREAAVQGLRARLFSPEAHQAFFAQEEAYNQFSLQRLAISRDDSLDAAAKGAALDRLRESLPPELQDSVLPQLQNELHTQTAQLQAQGASVEQIRALRQQLVGAEATARLEALDQQRAGWNQRVASYSAAKAKIQAQQGLSPADKTNAITQLAEEQFNEHERLRLDAAIQLAARSQGKP	LLLLPVAFTACVALMLYL	5	22	QPRDIPAKVALTPAPADTAEPSNTHASTAPSNVPAARLPATL	23	64	42	QPLPPSFSGTQVDGSFHLDAAGNLLLSEDIRRIFDYFLSSIGEESLHISVKRLQDYIASQLEQPAESQALALLDQYLNYKRELALLERDMPQLSSLDAIRQREAAVQGLRARLFSPEAHQAFFAQEEAYNQFSLQRLAISRDDSLDAAAKGAALDRLRESLPPELQDSVLPQLQNELHTQTAQLQAQGASVEQIRALRQQLVGAEATARLEALDQQRAGWNQRVASYSAAKAKIQAQQGLSPADKTNAITQLAEEQFNEHERLRLDA	65	331
tr|A0A427HT22|A0A427HT22_ECTOL Lipase chaperone OS=Ectopseudomonas oleovorans OX=301 GN=lifO PE=3 SV=1	tr|A0A427HT22|A0A427HT22_ECTOL	Ectopseudomonas oleovorans	301	lifO	MKKTLFALPLLIVAGLALMLYLQPGHQPTQFTPPAATATPTQPGPAPAAEALTPTSQDTQKKATTLALPSSFVGTEVDGSFRVDAAGNLIISEDIRRIFDYFLASIGEESLDASVSRLRNYIDSQLQEPARTRAQALLEQYLSYKRELVLLERDLPQMASLDAMRQRETAVQALRARLFDSETHQAFFAREEGYNRFTLERLAIQYDSTMSAEEKGVAVDRLRASLPEELQDAVLPQLQQELRQHTARLQAEGASAAQIRQMRQQLVGAEATTRLEALDSQRQSWQRRLDDYITAKTKIQVNEGLSSGDKRAAIEALAAERFDERERLRLDAAEQLAAANKKQ	LFALPLLIVAGLALMLYL	5	22	QPGHQPTQFTPPAATATPTQPGPAPAAEALTPTSQDTQKKATT	23	65	43	LALPSSFVGTEVDGSFRVDAAGNLIISEDIRRIFDYFLASIGEESLDASVSRLRNYIDSQLQEPARTRAQALLEQYLSYKRELVLLERDLPQMASLDAMRQRETAVQALRARLFDSETHQAFFAREEGYNRFTLERLAIQYDSTMSAEEKGVAVDRLRASLPEELQDAVLPQLQQELRQHTARLQAEGASAAQIRQMRQQLVGAEATTRLEALDSQRQSWQRRLDDYITAKTKIQVNEGLSSGDKRAAIEALAAERFDERERLRLDAAEQ	66	335
tr|A0A427PT10|A0A427PT10_9GAMM Lipase chaperone OS=Acinetobacter sp. FDAARGOS_515 OX=2420307 GN=lifO PE=3 SV=1	tr|A0A427PT10|A0A427PT10_9GAMM	Acinetobacter sp. FDAARGOS_515	2420307	lifO	MQGFRNHKVWIAIGFIVLLVIGLVFWLKPQSANGSISSHDNSKQNTLTQTTLVAPSPVSNLASSRLNSPSQADTQINCQLKLDQQNSLIVNEQTKDCFEYFITQYGEKSIAQIDEDFRKYLQQNYQEPALSQILDLWSRYLKYRQQLGEISPPNLKQDDPAYYRAIFSNIKNLRQQFFSVNEILGLFGSEDTYHEYTLNRMAILDDKNLSESEKAKRLKALFDQLPQDWQENLQQTTKLEELRHLTQAIQDRHGSASELRQMRLNLVGAEATQRLESLDQNRDVWKSRVNQYLNNRDTILNSGMSDTAKQQAIDQLRQQTFSNPQEQLRLQTFESVHDQGGTLPFAQ	VWIAIGFIVLLVIGLVFWL	9	27	KPQSANGSISSHDNSKQNTLTQTTLVAPSPVSNLASSR	28	65	38	LNSPSQADTQINCQLKLDQQNSLIVNEQTKDCFEYFITQYGEKSIAQIDEDFRKYLQQNYQEPALSQILDLWSRYLKYRQQLGEISPPNLKQDDPAYYRAIFSNIKNLRQQFFSVNEILGLFGSEDTYHEYTLNRMAILDDKNLSESEKAKRLKALFDQLPQDWQENLQQTTKLEELRHLTQAIQDRHGSASELRQMRLNLVGAEATQRLESLDQNRDVWKSRVNQYLNNRDTILNSGMSDTAKQQAIDQLRQQTFSNPQEQLRLQTFESVHD	66	338
tr|A0A427UYE9|A0A427UYE9_ACIJO Lipase chaperone OS=Acinetobacter johnsonii OX=40214 GN=lifO PE=3 SV=1	tr|A0A427UYE9|A0A427UYE9_ACIJO	Acinetobacter johnsonii	40214	lifO	MQKKKLWLIFAVIIVVILGFLIWLAPNATVGSNQGPISSSAQNTTGLLPAASDLPHASGLPFVSNSQQDTEVNCQLVLDQSNRLVVNEQTRNCFEYFITQYGEKNIDQIKQDFKAYIQQGYKEPALKQILDLWTRYLDYRVQLGSLKEPSLNKEDPEYYRKIFTLMKNLRSQFFSDYEIEGLFGAENTYHEYTLDRMSIMADQSLTEVQKAQKLKELFAQLPEDWKENLEQLSKLEDLRKLTSDIKARGGSAEEIRQMRQNLVGAEATIRLEKLDQDRNNWKSRVNTYLEQRDSILKSNMSQDAQQQAIQKLRDQQFNNSQEQLRLGAFETTHDTGGKLPFAD	WLIFAVIIVVILGFLIWLAP	7	26	NATVGSNQGPISSSAQNTTGLLPAASDLPHASGL	27	60	34	PFVSNSQQDTEVNCQLVLDQSNRLVVNEQTRNCFEYFITQYGEKNIDQIKQDFKAYIQQGYKEPALKQILDLWTRYLDYRVQLGSLKEPSLNKEDPEYYRKIFTLMKNLRSQFFSDYEIEGLFGAENTYHEYTLDRMSIMADQSLTEVQKAQKLKELFAQLPEDWKENLEQLSKLEDLRKLTSDIKARGGSAEEIRQMRQNLVGAEATIRLEKLDQDRNNWKSRVNTYLEQRDSILKSNMSQDAQQQAIQKLRDQQFNNSQEQLRLGAFETTHD	61	334
tr|A0A429K6C9|A0A429K6C9_9GAMM Lipase chaperone OS=Acinetobacter lactucae OX=1785128 GN=lifO PE=3 SV=1	tr|A0A429K6C9|A0A429K6C9_9GAMM	Acinetobacter lactucae	1785128	lifO	MQGMQKKVLWCVLGFFILGLIACVYWLSPESKNTSTQINQDEAKSLASVPPTNHSSLNADAYHSKSQQDTQVNCQLKIDNSQHLVINSQTRDCFEYFITQYGENDLEQIKNHFRQFIQGKYLEPARTQILDLWTRYLKYREQLAQIQTPSSKQQDKNYFQKIFNSIQDLRKRFFSTSEIEGLFSTEDIYQNYTLDRMQILEDSSLSEIEKAQKLKERFEQLPEDWQQNLQELSKLDDLHTLTKQIKARNGSAEELRQMRTALVGAEATQRLETLDTQRSAWQQRVTSYLSGRDEIIKSNMSDSAKNQAIQQLRQQQFNSSQEQLRLRTFETVHDQGGELPFNY	KVLWCVLGFFILGLIACVYWLSP	7	29	ESKNTSTQINQDEAKSLASVPPTNHSSLNAD	30	60	31	AYHSKSQQDTQVNCQLKIDNSQHLVINSQTRDCFEYFITQYGENDLEQIKNHFRQFIQGKYLEPARTQILDLWTRYLKYREQLAQIQTPSSKQQDKNYFQKIFNSIQDLRKRFFSTSEIEGLFSTEDIYQNYTLDRMQILEDSSLSEIEKAQKLKERFEQLPEDWQQNLQELSKLDDLHTLTKQIKARNGSAEELRQMRTALVGAEATQRLETLDTQRSAWQQRVTSYLSGRDEIIKSNMSDSAKNQAIQQLRQQQFNSSQEQLRLRTFETVHD	61	334
tr|A0A431I529|A0A431I529_9NEIS Lipase chaperone OS=Neisseriaceae bacterium OX=2014784 GN=lifO PE=3 SV=1	tr|A0A431I529|A0A431I529_9NEIS	Neisseriaceae bacterium	2014784	lifO	MNHKILAAAAVLALFAAFLAWNIQSTTMQPPSVIQASSAVKQGTFAASFNGTRPDGAFRLQGDQLVVDSRLLDFFDYYLAALGERSLEDIRRQIENEMDHSLPPAAAAQAKKMLNQYIAYRAALVAVDKDQRANGDMLQALKQRLHAVRRIREQFFLPDQVKALFGNQQLDEEQALARLEIQQDANLSAEEKSNRLAQLDATLTPEQRSMRQQPVQHALVEQEVQAARKNGAGDSQIHQLRTQKLGAEAADRLAAVDKDEAQWGARMDAYLAARKALVANANLSANEREAAVQRLRSQYFSDAEQLRLGAYEADETSSR	ILAAAAVLALFAAFLAWNIQ	5	24	STTMQPPSVIQASSAVKQG	25	43	19	TFAASFNGTRPDGAFRLQGDQLVVDSRLLDFFDYYLAALGERSLEDIRRQIENEMDHSLPPAAAAQAKKMLNQYIAYRAALVAVDKDQRANGDMLQALKQRLHAVRRIREQFFLPDQVKALFGNQQLDEEQALARLEIQQDANLSAEEKSNRLAQLDATLTPEQRSMRQQPVQHALVEQEVQAARKNGAGDSQIHQLRTQKLGAEAADRLAAVDKDEAQWGARMDAYLAARKALVANANLSANEREAAVQRLRSQYFSDAEQLRLGAYEA	44	313
tr|A0A433CE86|A0A433CE86_ACISP Lipase chaperone OS=Acinetobacter sp OX=472 GN=lifO PE=3 SV=1	tr|A0A433CE86|A0A433CE86_ACISP	Acinetobacter sp	472	lifO	MNKIGRKTILLCSLLIISAFMLSLLYWLAPNNQQQPLNSTDQSISNIDPSNNSKNLNSVNKLDAHFNSSSQIDTEIDCKLEFNASQHLIVNEQTRNCFEYFISQHGERNIDEIRQNFQLYIAKVFQTSQQQQILALWSRYLDYRQALSKLQGQQPAQESYQYFQAIFDSMHDLQQRFFSNPEIEGLFGTEDVYQQYTLDRMRILENNALDAAAKAKQLQQRFEQLPQDWQDNLKDLSKLDDLHALTAQIKARHGSAQELRDMRVSLVGEAATQRLEQLDQQRSDWKQRVQSYLDERKTIVDSNMSASAKDQAIQKIKSQQFQSTQEQQRLQTFETVYDQGGNLPFSN	KTILLCSLLIISAFMLSLLYWLA	7	29	PNNQQQPLNSTDQSISNIDPSNNSKNLNSVNKLDAH	30	65	36	FNSSSQIDTEIDCKLEFNASQHLIVNEQTRNCFEYFISQHGERNIDEIRQNFQLYIAKVFQTSQQQQILALWSRYLDYRQALSKLQGQQPAQESYQYFQAIFDSMHDLQQRFFSNPEIEGLFGTEDVYQQYTLDRMRILENNALDAAAKAKQLQQRFEQLPQDWQDNLKDLSKLDDLHALTAQIKARHGSAQELRDMRVSLVGEAATQRLEQLDQQRSDWKQRVQSYLDERKTIVDSNMSASAKDQAIQKIKSQQFQSTQEQQRLQTFETVYD	66	338
tr|A0A433CE91|A0A433CE91_ACISP Lipase chaperone OS=Acinetobacter sp OX=472 GN=lifO PE=3 SV=1	tr|A0A433CE91|A0A433CE91_ACISP	Acinetobacter sp	472	lifO	MRIIWKNMSWIVICFIALIIIAIIFWLKPHNTSIKNELFSDDKLTAQNSEQLISAGQSNAEVQSFSSKSQQDIQINCQILVDHSNHLIVNEQTKDCFEYFITQYGEKGLDQIRADFLVFIKVSYKEPVLSQLSDLWSRYLQYREQLGQLQLPIPNKDDASYYQEILSKTNNLRKKSFSDSEIQGLFGHQDIYDRYTIDRMRILEEKNLSAVEKAEKLKALFDQLPKDWKENLQQLNQLEELRKLTAEIKAHGGSAEELREMRTNLVGTEATQRLEVLDQQRSDWKQRVNQYLAARESIIHSSMSDAAKQSAVSQLRTQQFNDQKEQLRLQTFETIHDQGGKLPFAE	NMSWIVICFIALIIIAIIFW	7	26	LKPHNTSIKNELFSDDKLTAQNSEQLISAGQSNAEVQS	27	64	38	FSSKSQQDIQINCQILVDHSNHLIVNEQTKDCFEYFITQYGEKGLDQIRADFLVFIKVSYKEPVLSQLSDLWSRYLQYREQLGQLQLPIPNKDDASYYQEILSKTNNLRKKSFSDSEIQGLFGHQDIYDRYTIDRMRILEEKNLSAVEKAEKLKALFDQLPKDWKENLQQLNQLEELRKLTAEIKAHGGSAEELREMRTNLVGTEATQRLEVLDQQRSDWKQRVNQYLAARESIIHSSMSDAAKQSAVSQLRTQQFNDQKEQLRLQTFETIHD	65	337
tr|A0A433CGQ8|A0A433CGQ8_ACISP Lipase chaperone OS=Acinetobacter sp OX=472 GN=lifO PE=3 SV=1	tr|A0A433CGQ8|A0A433CGQ8_ACISP	Acinetobacter sp	472	lifO	MNTKLLNNRLIFLGLMACLLLSLVLIYFIFKPEAQKHQNDLNQQNQTLSENNHTKNIIGGNHQAKIPTLAPSLQGTEIDCPIQVDAKGKLVLTVGIRSCFDYFFSSLGEKTETELISDIRQYLKATLPDTASSYASYLLDQYVAYTHALKNLKATSDFKTGDAEGFQKVLNQMYKVQEQFFNSAEINALFGNERNLNQFNIDQMRIHANKTLNAQQKASELATLIDKLPSTLADGVRVSMQFAELQQLTQEIQEKGGSAQELRNMRESLLGVDAADRLEKVDQEEAGWQTQVNSYLSAREQILKSNASDSNKQQSIDQLRNSTFATKEDLLRAQSYEIIHDQ	NNRLIFLGLMACLLLSLVLIYFI	7	29	FKPEAQKHQNDLNQQNQTLSENNHTKNIIGGNHQAKI	30	66	37	PTLAPSLQGTEIDCPIQVDAKGKLVLTVGIRSCFDYFFSSLGEKTETELISDIRQYLKATLPDTASSYASYLLDQYVAYTHALKNLKATSDFKTGDAEGFQKVLNQMYKVQEQFFNSAEINALFGNERNLNQFNIDQMRIHANKTLNAQQKASELATLIDKLPSTLADGVRVSMQFAELQQLTQEIQEKGGSAQELRNMRESLLGVDAADRLEKVDQEEAGWQTQVNSYLSAREQILKSNASDSNKQQSIDQLRNSTFATKEDLLRAQSYEIIHD	67	341
tr|A0A446ZFG0|A0A446ZFG0_ACICA Lipase chaperone OS=Acinetobacter calcoaceticus OX=471 GN=lifO PE=3 SV=1	tr|A0A446ZFG0|A0A446ZFG0_ACICA	Acinetobacter calcoaceticus	471	lifO	MQGMQKKVLWCVLGFFILSLIACVYWLSPDSKNTSGQMSESKAQNLASSPQTDHSSLNEDTYHSKSQQDTEVNCQLKIDSSQHLIVNSQTRDCFEYFITQYGENDLEQIKIHFGKFIQGQYLEPARSQIMDLWTRYLKYREQLAQIQAPSVKQQDKNYFQKIFNSIQDIRKRFFSASEIEGLFSSEDIYQNYTLDRMQILEDSSLSEIEKARKLKERFEELPEDWQHNLQELSKLDDLHTLTKQIKARKGSAEELRQMRTALVGAEATQRLETLDTQRNAWQQRVTSYLDGRDEIIKSNMSDSAKNQAIQQLRQQQFNSSQEQLRLRTFETVHDQGGELPFNY	KVLWCVLGFFILSLIACVYWLSP	7	29	DSKNTSGQMSESKAQNLASSPQTDHSSLNED	30	60	31	TYHSKSQQDTEVNCQLKIDSSQHLIVNSQTRDCFEYFITQYGENDLEQIKIHFGKFIQGQYLEPARSQIMDLWTRYLKYREQLAQIQAPSVKQQDKNYFQKIFNSIQDIRKRFFSASEIEGLFSSEDIYQNYTLDRMQILEDSSLSEIEKARKLKERFEELPEDWQHNLQELSKLDDLHTLTKQIKARKGSAEELRQMRTALVGAEATQRLETLDTQRNAWQQRVTSYLDGRDEIIKSNMSDSAKNQAIQQLRQQQFNSSQEQLRLRTFETVHD	61	334
tr|A0A448BIU2|A0A448BIU2_PSEFL Lipase chaperone OS=Pseudomonas fluorescens OX=294 GN=lifO PE=3 SV=1	tr|A0A448BIU2|A0A448BIU2_PSEFL	Pseudomonas fluorescens	294	lifO	MKKILLLIPLAFAASLAWFVWLEPSPAPETAPPASAQAGAVHAPPAASAGEAVPAPQVMPAKVAPLPTSFRGTSVDGSFSVDASGNLLITRDIRNLFDYFLSAVGEEPLQQSLDRLRAYIAAELQEPARGQALALMQQYIDYKKELVLLERDLPRLADLDALRQREAAVKALRARIFSNEAHVAFFADEETYNQFTLERLAIRQDGKLSAEEKAAAIDRLRASLPEDQQESVLPQLQSELQQQTAALQAAGAGPEAIRQMRQQLVGAEATTRLEQLDRQRSAWKGRLDDYFAEKSRIEGNAGLSEADRRAAVERLAEERFSEQERLRLGALEQMRQAEQR	LLLIPLAFAASLAWFVWL	5	22	EPSPAPETAPPASAQAGAVHAPPAASAGEAVPAPQVMPAK	23	62	40	VAPLPTSFRGTSVDGSFSVDASGNLLITRDIRNLFDYFLSAVGEEPLQQSLDRLRAYIAAELQEPARGQALALMQQYIDYKKELVLLERDLPRLADLDALRQREAAVKALRARIFSNEAHVAFFADEETYNQFTLERLAIRQDGKLSAEEKAAAIDRLRASLPEDQQESVLPQLQSELQQQTAALQAAGAGPEAIRQMRQQLVGAEATTRLEQLDRQRSAWKGRLDDYFAEKSRIEGNAGLSEADRRAAVERLAEERFSEQERLRLGALEQMR	63	335
tr|A0A455W8U7|A0A455W8U7_MARNT Lipase chaperone OS=Marinobacter nauticus OX=2743 GN=lifO PE=3 SV=1	tr|A0A455W8U7|A0A455W8U7_MARNT	Marinobacter nauticus	2743	lifO	MNQRSRFLLVAGIISIAGALTLTHRGTTEGPDTAIQAPKISTDQAGTPGLPAHNLSQQNVPELPPELVGLEPKGALSVDANHHLVPDENLRNLFDFHLANLDREPMDLVLNRIRATLANRLDEPARSQALALLNDYVNYRLALTRIDQNLPPGLDHDGFDLNALTLRQKALLAARAEHFTPQTHAAFFGEDEQLDNFTLERLTIERNEALTEQQKAQQLAQLEHALPEHIQRTRARATINSNLFEKTETMRSNGATDADIFQLRAQNLGETAAANLAELDLQQQAWQNRLDHYRQEKARITNASLSPEDRQTAVSELQQRLFEGPERLRVRALDADSRRYPIANHPE	FLLVAGIISIAGALTLTH	7	24	RGTTEGPDTAIQAPKISTDQAGTPGLPAHNLSQQNV	25	60	36	PELPPELVGLEPKGALSVDANHHLVPDENLRNLFDFHLANLDREPMDLVLNRIRATLANRLDEPARSQALALLNDYVNYRLALTRIDQNLPPGLDHDGFDLNALTLRQKALLAARAEHFTPQTHAAFFGEDEQLDNFTLERLTIERNEALTEQQKAQQLAQLEHALPEHIQRTRARATINSNLFEKTETMRSNGATDADIFQLRAQNLGETAAANLAELDLQQQAWQNRLDHYRQEKARITNASLSPEDRQTAVSELQQRLFEGPERLRVRALDA	61	335
tr|A0A455WG73|A0A455WG73_MARNT Lipase chaperone OS=Marinobacter nauticus OX=2743 GN=lifO PE=3 SV=1	tr|A0A455WG73|A0A455WG73_MARNT	Marinobacter nauticus	2743	lifO	MTKQPIALRRWVLPGALLAVVAGSGLWWALTPQADTGTANTTPQQATEKAAQQSGSTSLAPTAIVAPSAPVAETRTPESLGPNPFAPSLQGTDIDGVLQADDNGQLIVNLEVRDFFDYFLSTVGEVSPETAIGQIQQMARQHLPEPAAQQALALLDQYLAYKQASLEVMQTELDPARQHEPAYQLSALGNALAQLKGLRQQTFAPDAHQAFFGMEEAYSEYTLATLAIQQRADLTDQGKQALVEWHRNQLPDTLKATEQRLEASAQQHQERVLAVESATSPEAAGQRLTELGLDRQSVDGVVSYLQQQEAFQARFESFRKDLQSSVAGGLVDAEQQQHQEQLLQQHFQDEQEQTWARLKLLDQS	ALRRWVLPGALLAVVAGSGLWWA	7	29	LTPQADTGTANTTPQQATEKAAQQSGSTSLAPTAIVAPSAPVAETRTPESLGPN	30	83	54	PFAPSLQGTDIDGVLQADDNGQLIVNLEVRDFFDYFLSTVGEVSPETAIGQIQQMARQHLPEPAAQQALALLDQYLAYKQASLEVMQTELDPARQHEPAYQLSALGNALAQLKGLRQQTFAPDAHQAFFGMEEAYSEYTLATLAIQQRADLTDQGKQALVEWHRNQLPDTLKATEQRLEASAQQHQERVLAVESATSPEAAGQRLTELGLDRQSVDGVVSYLQQQEAFQARFESFRKDLQSSVAGGLVDAEQQQHQEQLLQQHFQDEQEQT	84	354
tr|A0A494XBV5|A0A494XBV5_9BURK Lipase chaperone OS=Trinickia fusca OX=2419777 GN=lifO PE=3 SV=1	tr|A0A494XBV5|A0A494XBV5_9BURK	Trinickia fusca	2419777	lifO	MTRPADAKKAVRNVALFGIAGLAAVAAVVYLNAPARAPRASMQTAAADGPGTSAARAAPMPTAPNAAALPVSLSGTVPPHLPLDAHGHLAKVRAVRDFFDYFLTTRNEVSAQALDALVRRGIAAQLDGTPAQREALDVWQRYQAYDQALDHASPLTPSSQGSGIDLDAMQASVEQQAALASRTMGPEWSEAFFGAEWRHDFYEIARLRIVNDRTLTEAQKAERLQALEQTLPPDERAALERQRQARASIDAIASLQKQGLSTDELRARVTQTLGPQAAERVVQMQKQDDAWHAKYADYAQQRARIEAMGLPVADRDAQIAQLRQRVFTNSSEALRAASLDKGG	NVALFGIAGLAAVAAVVYLNAPA	13	35	RAPRASMQTAAADGPGTSAARAAPMPTAPN	36	65	30	AAALPVSLSGTVPPHLPLDAHGHLAKVRAVRDFFDYFLTTRNEVSAQALDALVRRGIAAQLDGTPAQREALDVWQRYQAYDQALDHASPLTPSSQGSGIDLDAMQASVEQQAALASRTMGPEWSEAFFGAEWRHDFYEIARLRIVNDRTLTEAQKAERLQALEQTLPPDERAALERQRQARASIDAIASLQKQGLSTDELRARVTQTLGPQAAERVVQMQKQDDAWHAKYADYAQQRARIEAMGLPVADRDAQIAQLRQRVFTNSSEALRAASLDK	66	341
tr|A0A498D1V2|A0A498D1V2_9GAMM Lipase chaperone OS=Acinetobacter cumulans OX=2136182 GN=lifO PE=3 SV=1	tr|A0A498D1V2|A0A498D1V2_9GAMM	Acinetobacter cumulans	2136182	lifO	MQKNKLWLIVVAVIIAIVALIFWLSPNTSTSDASQQNQDVALNPNSEANTVSASDASAGPGFMSKSQQDTQINCQMTMDSSNRLIVNEQTRNCFEYFITQYGEKSLDQIKKDFQAYMQKTHKEPALSQILDLWKRYMDYREALGQLQAPNIDPNDPKYYRAIFSSTQNLRKQHFSDYEIEGLFGTENTYHLYTLNRLDVIHDKKLSETEKAKKLKDLFDELPEDWKENLEQINKLEDLRKLTADIKARGGSAEEIRNMRLNLVGPEATQRLETLDTQRTDWKNNVNGYLAERDNIMKSGMSDSAKQQAVQQLRSQHFQSKEDQLRLNTFETLHDQGEKLPFSD	WLIVVAVIIAIVALIFWL	7	24	SPNTSTSDASQQNQDVALNPNSEANTVSASDASAGPG	25	61	37	FMSKSQQDTQINCQMTMDSSNRLIVNEQTRNCFEYFITQYGEKSLDQIKKDFQAYMQKTHKEPALSQILDLWKRYMDYREALGQLQAPNIDPNDPKYYRAIFSSTQNLRKQHFSDYEIEGLFGTENTYHLYTLNRLDVIHDKKLSETEKAKKLKDLFDELPEDWKENLEQINKLEDLRKLTADIKARGGSAEEIRNMRLNLVGPEATQRLETLDTQRTDWKNNVNGYLAERDNIMKSGMSDSAKQQAVQQLRSQHFQSKEDQLRLNTFETLHD	62	334
tr|A0A4P7B1V5|A0A4P7B1V5_ACIHA Lipase chaperone OS=Acinetobacter haemolyticus OX=29430 GN=lifO PE=3 SV=1	tr|A0A4P7B1V5|A0A4P7B1V5_ACIHA	Acinetobacter haemolyticus	29430	lifO	MNKKGNKTIIYAGLILSSILCIVVIYWFYPKSENYSVNITSSSENQSSQHVQQLNSHNNLAQTLHGFQSSSQTDTETNCQLQFNASKKLIINEQTRNCFEYFLSQYGERNITEIRKNFQLYLEHHFQSAQQQQILALWSRYLDYREALSQLQIHETAKENYHYFQAAFHAIQDLKQRFFSTTEIEGLFGTEDEYQQYTLDRMQILENNSLDTSTKAQLLQERFEQLPQDWQENIKDLSRLEDLRALTTQIKARDGSPQELRDMRLHLVGEAATQRLEQLDQQRSVWKQQVQSYLEERKTIIDSNMSASAKTQAIQQLKQQQFKSTQEQQRLQTFETIYDQGGTLPFSY	KTIIYAGLILSSILCIVVIYWFY	7	29	PKSENYSVNITSSSENQSSQHVQQLNSHNNLAQTLH	30	65	36	GFQSSSQTDTETNCQLQFNASKKLIINEQTRNCFEYFLSQYGERNITEIRKNFQLYLEHHFQSAQQQQILALWSRYLDYREALSQLQIHETAKENYHYFQAAFHAIQDLKQRFFSTTEIEGLFGTEDEYQQYTLDRMQILENNSLDTSTKAQLLQERFEQLPQDWQENIKDLSRLEDLRALTTQIKARDGSPQELRDMRLHLVGEAATQRLEQLDQQRSVWKQQVQSYLEERKTIIDSNMSASAKTQAIQQLKQQQFKSTQEQQRLQTFETIYD	66	339
tr|A0A4P7XK13|A0A4P7XK13_9ALTE Lipase chaperone OS=Hydrocarboniclastica marina OX=2259620 GN=lifO PE=3 SV=1	tr|A0A4P7XK13|A0A4P7XK13_9ALTE	Hydrocarboniclastica marina	2259620	lifO	MHARIIKTGFVLLALLAIVVGVQLYLTEPTPPRETISTTSALSTPPSASPVNAPAPVAPKHEENPLAYYAAMGSSLGERPESLDGTAVDGELKADANGQLIVSPGVRQVFDYFLTTIGEEDFETVKARLAHHINRHLPPEAAQQAWRLFGQYMGAKEAISNLPSHDGTSASMRNVVAQRRALRQSWFDAEANDAFFGLENAYDEFQLSRREIMESTNLPEAEQQARLTSLTNALPHTLQKMVTATQAPVAVQHKVEQLREQGTSESEIRALREQQFGPEAADRLAQLDQRKAQWEQQYTAYQQQRQTIIDSGMATQDREAEIQRLRERLFDDSEIRRVEALDRIGQN	IIKTGFVLLALLAIVVGVQLYLT	5	27	EPTPPRETISTTSALSTPPSASPVNAPAPVAPKHEENPLAYYAAMGSSLGER	28	79	52	PESLDGTAVDGELKADANGQLIVSPGVRQVFDYFLTTIGEEDFETVKARLAHHINRHLPPEAAQQAWRLFGQYMGAKEAISNLPSHDGTSASMRNVVAQRRALRQSWFDAEANDAFFGLENAYDEFQLSRREIMESTNLPEAEQQARLTSLTNALPHTLQKMVTATQAPVAVQHKVEQLREQGTSESEIRALREQQFGPEAADRLAQLDQRKAQWEQQYTAYQQQRQTIIDSGMATQDREAEIQRLRERLFDDSEIRRVEALDRI	80	344
tr|A0A4P9VJ18|A0A4P9VJ18_9GAMM Lipase chaperone OS=Zooshikella ganghwensis OX=202772 GN=B9G39_02235 PE=3 SV=1	tr|A0A4P9VJ18|A0A4P9VJ18_9GAMM	Zooshikella ganghwensis	202772	B9G39_02235	MGIFSVTTWNVTMKRACYYILPPVVIIAYASITTLQKGQHSLPQAKSGLATQQEVMVSDKELSSNKKEHEYLAVNGNNSSNTTVVKGILPASWQGTRIDGRLKIDEAGHLIVEQQTKDLFDYFLSAAGEVPTEELIVKLQHYLTENLPSPAKEEGLSLLNDYISYRVELSNYQEQYANLHLNENAQEISDNLQQGYSQNNVEQLQTHFEHLYQLRRDKLGMDVADAFFGLQEEYDQYQLEKIKIAQNDSLSVAQKQAEYNRILDEMPTQVRFIVAPEQVMSQLSDINQQYISEVDRYQARSELLGDEAAQRLAALDKKREQWKSRLSTFRTMKAEIERSGLSTPDQQQAINQLLNDQFSHHERRRVAAIENINLP	ACYYILPPVVIIAYASITTL	16	35	QKGQHSLPQAKSGLATQQEVMVSDKELSSNKKEHEYLAVNGNNSSNTTVVKG	36	87	52	ILPASWQGTRIDGRLKIDEAGHLIVEQQTKDLFDYFLSAAGEVPTEELIVKLQHYLTENLPSPAKEEGLSLLNDYISYRVELSNYQEQYANLHLNENAQEISDNLQQGYSQNNVEQLQTHFEHLYQLRRDKLGMDVADAFFGLQEEYDQYQLEKIKIAQNDSLSVAQKQAEYNRILDEMPTQVRFIVAPEQVMSQLSDINQQYISEVDRYQARSELLGDEAAQRLAALDKKREQWKSRLSTFRTMKAEIERSGLSTPDQQQAINQLLNDQFSHHERRRVAAIENI	88	372
tr|A0A4Q5VMF2|A0A4Q5VMF2_9GAMM Lipase chaperone OS=Moraxellaceae bacterium OX=1889775 GN=lifO PE=3 SV=1	tr|A0A4Q5VMF2|A0A4Q5VMF2_9GAMM	Moraxellaceae bacterium	1889775	lifO	MKKKPLFALALIAVLVIAVISLILWLKPDTTSSPLALNAASAAAQQANFPANTTVQNSATDALNNSTANAEDLAASLQGTEVDCALEATAAGQLVLNVGIRRCFEYFLTQLGEKPLAVIDQQIKQHIQQNLPGSAAAQASDLWQRYLKYREAEGNLQNSGANTDPDHLQRVLDQLNRLRQQYFNPAEIDALFGDEMTYNQYTIDRLNILENKSLSAEQKAQQLKQRFSQLPTDLQKNLQDMSKLQDLRALTQEIKQKNGSKAELQQMRQQLVGQAAAERLDQLDQSRANWQNRVQDYLTQRQAILTSNQGESDKQQAITALRERQFDNDAERQRAITYEHFKDDGTNISEVLQ	FALALIAVLVIAVISLILWL	7	26	KPDTTSSPLALNAASAAAQQANFPANTTVQNSATDALNNSTANAED	27	72	46	LAASLQGTEVDCALEATAAGQLVLNVGIRRCFEYFLTQLGEKPLAVIDQQIKQHIQQNLPGSAAAQASDLWQRYLKYREAEGNLQNSGANTDPDHLQRVLDQLNRLRQQYFNPAEIDALFGDEMTYNQYTIDRLNILENKSLSAEQKAQQLKQRFSQLPTDLQKNLQDMSKLQDLRALTQEIKQKNGSKAELQQMRQQLVGQAAAERLDQLDQSRANWQNRVQDYLTQRQAILTSNQGESDKQQAITALRERQFDNDAERQRAITYEHFK	73	342
tr|A0A4Q6XDR2|A0A4Q6XDR2_9GAMM Lipase chaperone OS=Acinetobacter halotolerans OX=1752076 GN=lifO PE=3 SV=1	tr|A0A4Q6XDR2|A0A4Q6XDR2_9GAMM	Acinetobacter halotolerans	1752076	lifO	MSAKFLNNKTIILVSVACLFIILALIYWAFKPSVQNQSSQNDLSAQSLMKNSMLPNSGQESTKGKLPILAPSLQGTEIDCPIQVDANGKLILSVGIRSCFDYFFSGLGEKTEPELILDIRQYLTATLPETAASYASYLLDQYVAYTHTLKNLRTSTYFKSDDIDKFQNIIDQMAKLQQQFFNEAEIQAFFGNERSLNQFSIDQMRIHANKSLTSQQKAAELAQLIDHLPPTMADGVRVSMQFSELQQLTQEIKEKGGSAKELRNMRESLLGPEAADRLEKVDHEEAVWQKQVNHYLSERQRILQSDVDDANKQKSINQLRNSTFGTKEELLRAQSYEIMHDQKS	ILVSVACLFIILALIYWAF	12	30	KPSVQNQSSQNDLSAQSLMKNSMLPNSGQESTKGKL	31	66	36	PILAPSLQGTEIDCPIQVDANGKLILSVGIRSCFDYFFSGLGEKTEPELILDIRQYLTATLPETAASYASYLLDQYVAYTHTLKNLRTSTYFKSDDIDKFQNIIDQMAKLQQQFFNEAEIQAFFGNERSLNQFSIDQMRIHANKSLTSQQKAAELAQLIDHLPPTMADGVRVSMQFSELQQLTQEIKEKGGSAKELRNMRESLLGPEAADRLEKVDHEEAVWQKQVNHYLSERQRILQSDVDDANKQKSINQLRNSTFGTKEELLRAQSYEIMHD	67	341
tr|A0A4Q7AK12|A0A4Q7AK12_9GAMM Lipase chaperone OS=Acinetobacter wuhouensis OX=1879050 GN=lifO PE=3 SV=1	tr|A0A4Q7AK12|A0A4Q7AK12_9GAMM	Acinetobacter wuhouensis	1879050	lifO	MEQSRKKMLGLAAIVLLILILAIIFWLKPSTQDTKNSDNTLQLQQQAGQLAPSQISASEAISFASKSQQDTQINCQIRTDASNRLIVNEQTKDCFEYFITQYGEKTVEQIKTDFLSYIKVSYQDPVRSQLGDLWTRYINYRNKLGDLQAPTADKESVQYYQQIVNNTQSLRKQFFSDYEIQGLFGTQDTYDQYTVDRMAILDNKNLSADEKAKKLKDLFDKLPEDWKENLQQLNQLEDLRKLTAEIKARGGSAEELHQMRTNLVGAEATQRLESLDVQRNDWKSKVTQYLTDRDSIIKSNMSDSAKQSAVEQLKQKQFSNQQEQLRLQTFETIHDQGGKLPFAN	LGLAAIVLLILILAIIFW	9	26	LKPSTQDTKNSDNTLQLQQQAGQLAPSQISASEAIS	27	62	36	FASKSQQDTQINCQIRTDASNRLIVNEQTKDCFEYFITQYGEKTVEQIKTDFLSYIKVSYQDPVRSQLGDLWTRYINYRNKLGDLQAPTADKESVQYYQQIVNNTQSLRKQFFSDYEIQGLFGTQDTYDQYTVDRMAILDNKNLSADEKAKKLKDLFDKLPEDWKENLQQLNQLEDLRKLTAEIKARGGSAEELHQMRTNLVGAEATQRLESLDVQRNDWKSKVTQYLTDRDSIIKSNMSDSAKQSAVEQLKQKQFSNQQEQLRLQTFETIHD	63	335
tr|A0A4Q7AZN3|A0A4Q7AZN3_9GAMM Lipase chaperone OS=Acinetobacter bouvetii OX=202951 GN=lifO PE=3 SV=1	tr|A0A4Q7AZN3|A0A4Q7AZN3_9GAMM	Acinetobacter bouvetii	202951	lifO	MQKHKLWIIAGAIILAVGAFIFWLIPNDGQASATQNASQPSAASSSGTPQAQARSPNGLPYFSPSQQDTEINCQMSLDASSRLMVNERTRDCFEYFITQYGEKTIEQIKKDFKAYITQNYKEPSLTQILDLWNRYMDYRARLGSLQAPNLSQDDPQYYRSIYNSTQNLRKQFFSDYEIEGLFGTENTYHVYTLKRMDVINDKKLSEAEKAQKLKALFDELPEDWKENLEQMNKLEDLHKLTADIKARGGSAEEIHQMRMNLVGPEATQRLETLDTQRADWKNTVNSYLSERDSILKSGLSDDAKQKAVQQLRAQHFSSKEEQLRVNTFETAHDQGDKLPYSE	WIIAGAIILAVGAFIFWLIP	7	26	NDGQASATQNASQPSAASSSGTPQAQARSPNGL	27	59	33	PYFSPSQQDTEINCQMSLDASSRLMVNERTRDCFEYFITQYGEKTIEQIKKDFKAYITQNYKEPSLTQILDLWNRYMDYRARLGSLQAPNLSQDDPQYYRSIYNSTQNLRKQFFSDYEIEGLFGTENTYHVYTLKRMDVINDKKLSEAEKAQKLKALFDELPEDWKENLEQMNKLEDLHKLTADIKARGGSAEEIHQMRMNLVGPEATQRLETLDTQRADWKNTVNSYLSERDSILKSGLSDDAKQKAVQQLRAQHFSSKEEQLRVNTFETAHD	60	333
tr|A0A4Q7C5D4|A0A4Q7C5D4_9GAMM Lipase chaperone OS=Acinetobacter sp. WCHAc060033 OX=2518624 GN=lifO PE=3 SV=1	tr|A0A4Q7C5D4|A0A4Q7C5D4_9GAMM	Acinetobacter sp. WCHAc060033	2518624	lifO	MELSRKKMLGLATIVLLILILAIIFWLKPSTQDTKNSDNTLQLQQQAGQLAPSQISASEAISFASKSQQDTQINCQIRTDASNRLIVNEQTKDCFEYFITQYGEKTVEQIKTDFLSYIKVSYQDPVRSQLGDLWTRYINYRNKLGDLQAPTADKESVQYYQQIVNNTQSLRKQFFSDYEIQGLFGTQDTYDQYTVDRMAIMDNKNLSTDEKAKKLKDLFDKLPEDWKENLQQLNQLEDLRKLTAEIKARGGSAEELRQMRTNLVGAEATQRLESLDVQRNDWKSKVTQYLTDRDSIIKSNMSDSAKQSAVEQLKQKQFSNQQEQLRLQTFETIHDQGGKLPFAN	LGLATIVLLILILAIIFW	9	26	LKPSTQDTKNSDNTLQLQQQAGQLAPSQISASEAIS	27	62	36	FASKSQQDTQINCQIRTDASNRLIVNEQTKDCFEYFITQYGEKTVEQIKTDFLSYIKVSYQDPVRSQLGDLWTRYINYRNKLGDLQAPTADKESVQYYQQIVNNTQSLRKQFFSDYEIQGLFGTQDTYDQYTVDRMAIMDNKNLSTDEKAKKLKDLFDKLPEDWKENLQQLNQLEDLRKLTAEIKARGGSAEELRQMRTNLVGAEATQRLESLDVQRNDWKSKVTQYLTDRDSIIKSNMSDSAKQSAVEQLKQKQFSNQQEQLRLQTFETIHD	63	335
tr|A0A4Q7Z5S2|A0A4Q7Z5S2_9GAMM Lipase chaperone OS=Fluviicoccus keumensis OX=1435465 GN=lifO PE=3 SV=1	tr|A0A4Q7Z5S2|A0A4Q7Z5S2_9GAMM	Fluviicoccus keumensis	1435465	lifO	MQKKATIALVGVLLLVALGLLWMSRDKSADAQSAVMPKPGENTAAMVTDALAKSREAASRFKTGLEGIPKSLRDTEVDGSLEVDADGNLKITRGVRQTFDYFLSAIGEEDLTTIIARIRAYIRAKLPAKAAAQAEKLLESYISYREGLGHLPQVAGDPSQNLSAIRQQKQAIQGLRSQYFDRNVIDAFFGDEDAYDNYTLARLEVMQDKSLSATEKAKRTAALLEQLPPELKENVKTLNQYQELTTLTQDWKTRGGSPQELRAIREQIVGPEAATRLEALDQERSEWDSRMKDYLQEREAIMKNTALSDQDRQQQVAAMREQRFNQQERVRVDALERIHDQGLTVPE	IALVGVLLLVALGLLWMS	7	24	RDKSADAQSAVMPKPGENTAAMVTDALAKSREAASRFKTGLEG	25	67	43	IPKSLRDTEVDGSLEVDADGNLKITRGVRQTFDYFLSAIGEEDLTTIIARIRAYIRAKLPAKAAAQAEKLLESYISYREGLGHLPQVAGDPSQNLSAIRQQKQAIQGLRSQYFDRNVIDAFFGDEDAYDNYTLARLEVMQDKSLSATEKAKRTAALLEQLPPELKENVKTLNQYQELTTLTQDWKTRGGSPQELRAIREQIVGPEAATRLEALDQERSEWDSRMKDYLQEREAIMKNTALSDQDRQQQVAAMREQRFNQQERVRVDALERIHD	68	340
tr|A0A4R0DID8|A0A4R0DID8_9GAMM Lipase chaperone OS=Acinetobacter sp. ANC 5045 OX=2529851 GN=lifO PE=3 SV=1	tr|A0A4R0DID8|A0A4R0DID8_9GAMM	Acinetobacter sp. ANC 5045	2529851	lifO	MQKHKIWIVLGVVILLIAALVYWLMPPSTSAHTSPQPSSNNETAQALKLQRAMQNNPAANFLSPSQQDTEVNCQLKLDASNRLIVNEQTRNCFEYFITQYGEKSIEQIRGDFKRYIQQGHKEPALSQILDLWQRYLDYRNALGQLQAPNLNQEDPQYYRSIFSSMQNLRKQYFSDYEIEGLFGTEDAYHEYTLKRMAVMDDKKLSEAEKARQLQELFKQLPQDWQENLEQLNTLQDLRSLTAAIKARGGSAAEIRQMRLKLVGPEATQRLEQLDGQRSQWKSRVEDYLSARDQIMQSGMNDQAKQQAVKQLRGQHFQNPQEQLRLETFEQVHDQGGKLPFAD	WIVLGVVILLIAALVYWLMP	7	26	PSTSAHTSPQPSSNNETAQALKLQRAMQNNPAA	27	59	33	NFLSPSQQDTEVNCQLKLDASNRLIVNEQTRNCFEYFITQYGEKSIEQIRGDFKRYIQQGHKEPALSQILDLWQRYLDYRNALGQLQAPNLNQEDPQYYRSIFSSMQNLRKQYFSDYEIEGLFGTEDAYHEYTLKRMAVMDDKKLSEAEKARQLQELFKQLPQDWQENLEQLNTLQDLRSLTAAIKARGGSAAEIRQMRLKLVGPEATQRLEQLDGQRSQWKSRVEDYLSARDQIMQSGMNDQAKQQAVKQLRGQHFQNPQEQLRLETFEQVHD	60	333
tr|A0A4R0DQ33|A0A4R0DQ33_9GAMM Lipase chaperone OS=Acinetobacter sp. ANC 4910 OX=2529850 GN=lifO PE=3 SV=1	tr|A0A4R0DQ33|A0A4R0DQ33_9GAMM	Acinetobacter sp. ANC 4910	2529850	lifO	MQKKKLWLILAVVLVILIGFLVWLAPSATTGSNTTALSLANAPSNSTSALAGNTALSPDSTQPFVSTSQQDTEVNCQLSLDQSQHLIVNEQTRNCFEYFITQYGEKKIDQIKQDFTHYMQKGYKEPALSQIIDLWNRYIDYRIQLGNLKEPNLDKQDPEYYRKVFTLMKNLRTQFFSPTEIEGLFGAENTYHEYTLDRMSIMADSSLNEVQKAQKLKELFAQLPEDWRENLEQLSKLEDLRKLASDIKARGGSADELRQMRMNLVGADATARLEQLDQDRGQWKSRVNDYLMQRDQILKSQMSESAQQQAIAQLRQQQFKNPQEQLRLGTFETTHDSGGKLPFAE	WLILAVVLVILIGFLVWLAPSAT	7	29	TGSNTTALSLANAPSNSTSALAGNTALSPDSTQ	30	62	33	PFVSTSQQDTEVNCQLSLDQSQHLIVNEQTRNCFEYFITQYGEKKIDQIKQDFTHYMQKGYKEPALSQIIDLWNRYIDYRIQLGNLKEPNLDKQDPEYYRKVFTLMKNLRTQFFSPTEIEGLFGAENTYHEYTLDRMSIMADSSLNEVQKAQKLKELFAQLPEDWRENLEQLSKLEDLRKLASDIKARGGSADELRQMRMNLVGADATARLEQLDQDRGQWKSRVNDYLMQRDQILKSQMSESAQQQAIAQLRQQQFKNPQEQLRLGTFETTHD	63	336
tr|A0A4R0E6H1|A0A4R0E6H1_9GAMM Lipase chaperone OS=Acinetobacter sp. ANC 4779 OX=2529848 GN=lifO PE=3 SV=1	tr|A0A4R0E6H1|A0A4R0E6H1_9GAMM	Acinetobacter sp. ANC 4779	2529848	lifO	MQKYKLWIILALIIVGIGALLFWLAPSQSSAEKTRTAQTINPQANSLMAKMPANLVQGGAFMSKSQQDTEVNCQLRLDSANRLIVNEQTRNCFEYFITQYGEKDLKQIKNDFQAYIQQAYKAPALAQILDLWNRYIDYRERLGDLQAPNIDKEDPKYYQSIFANMKNLRKQLFSDYEIEGLFGTEDIYHEYTLSRMTVMDDKSLSEAQKAQKLKDLFNQLPQDWKENLEQLNKLEDLRKLTADIKVRGGSAEELHQMRTSLVGPEATQRLESLDGQRSDWKNKVDGYLKQRDNIIKSGLSEDAKQQAMQQLRTQHFSKPEEQLRVGTFETVHDQGGKLPYGE	WIILALIIVGIGALLFWLAP	7	26	SQSSAEKTRTAQTINPQANSLMAKMPANLVQGG	27	59	33	AFMSKSQQDTEVNCQLRLDSANRLIVNEQTRNCFEYFITQYGEKDLKQIKNDFQAYIQQAYKAPALAQILDLWNRYIDYRERLGDLQAPNIDKEDPKYYQSIFANMKNLRKQLFSDYEIEGLFGTEDIYHEYTLSRMTVMDDKSLSEAQKAQKLKDLFNQLPQDWKENLEQLNKLEDLRKLTADIKVRGGSAEELHQMRTSLVGPEATQRLESLDGQRSDWKNKVDGYLKQRDNIIKSGLSEDAKQQAMQQLRTQHFSKPEEQLRVGTFETVHD	60	333
tr|A0A4R0EPF6|A0A4R0EPF6_9GAMM Lipase chaperone OS=Acinetobacter terrae OX=2731247 GN=lifO PE=3 SV=1	tr|A0A4R0EPF6|A0A4R0EPF6_9GAMM	Acinetobacter terrae	2731247	lifO	MQKYKLWIILALIIVAIGALLFWLAPSQSSAEKTRTAQTVDPQGNSLTENTPANLAQGGAFMSKSQQDTEVNCQLRLDAANRLIVNEQIRNCFEYFITQYGEKDIKQIKNDFKAYIQQTYKEPALAQILDLWNRYIDYREKLGDVQAPNINKEDPKYYQSIFANMKNLRKQLFSDYEIEGLFGTEDTYHEYTLSRMTVMDDKSLSEAQKAQKLKDLFNQLPEDWKENLEQLNKLEDLRKLTADIKARGGSAEEIHQMRMNLVGPEATQRLESLDGQRRDWKNKVDGYLKERDNIMKSGMSEDAKQKAVQQLRTQHFNKPEEQLRVGTFESVHDQGGKLPYGE	WIILALIIVAIGALLFWLAP	7	26	SQSSAEKTRTAQTVDPQGNSLTENTPANLAQGG	27	59	33	AFMSKSQQDTEVNCQLRLDAANRLIVNEQIRNCFEYFITQYGEKDIKQIKNDFKAYIQQTYKEPALAQILDLWNRYIDYREKLGDVQAPNINKEDPKYYQSIFANMKNLRKQLFSDYEIEGLFGTEDTYHEYTLSRMTVMDDKSLSEAQKAQKLKDLFNQLPEDWKENLEQLNKLEDLRKLTADIKARGGSAEEIHQMRMNLVGPEATQRLESLDGQRRDWKNKVDGYLKERDNIMKSGMSEDAKQKAVQQLRTQHFNKPEEQLRVGTFESVHD	60	333
tr|A0A4R0ETU5|A0A4R0ETU5_9GAMM Lipase chaperone OS=Acinetobacter sp. ANC 4178 OX=2529839 GN=lifO PE=3 SV=1	tr|A0A4R0ETU5|A0A4R0ETU5_9GAMM	Acinetobacter sp. ANC 4178	2529839	lifO	MQKKKLWLILAIVLVILLGFLVWLAPSATTGSNTTASSLAEAQSNSTSALAGNKTLSHGTAPTFVSASQQDTEINCQLSLDQSQHLIVNEQTRNCFEYFITQYGEKQIDQIKQDFTRYMQKGYKEPALSQIIDLWNRYIDYRIQLGNLKEPNLDKQDPEYYRKVFALMKDLRTQFFSLPEIEGLFGAENTYHEYTLNRMSIMADKNLTEAQKAQKLKELFAQLPEDWRENLEQLSKLEDLRKLTSDIKARGGSAEDLRQMRMNLVGADATSRLEQLDQDRGQWKSRVNDYLTQRDQILKSQMSESAQQQAIAQLRQQQFKNPQEQLRLGTFETTHDSGGKLPFAE	WLILAIVLVILLGFLVWLAPSAT	7	29	TGSNTTASSLAEAQSNSTSALAGNKTLSHGTA	30	61	32	PTFVSASQQDTEINCQLSLDQSQHLIVNEQTRNCFEYFITQYGEKQIDQIKQDFTRYMQKGYKEPALSQIIDLWNRYIDYRIQLGNLKEPNLDKQDPEYYRKVFALMKDLRTQFFSLPEIEGLFGAENTYHEYTLNRMSIMADKNLTEAQKAQKLKELFAQLPEDWRENLEQLSKLEDLRKLTSDIKARGGSAEDLRQMRMNLVGADATSRLEQLDQDRGQWKSRVNDYLTQRDQILKSQMSESAQQQAIAQLRQQQFKNPQEQLRLGTFETTHD	62	336
tr|A0A4R0FCA8|A0A4R0FCA8_9GAMM Lipase chaperone OS=Acinetobacter sp. ANC 3781 OX=2529835 GN=lifO PE=3 SV=1	tr|A0A4R0FCA8|A0A4R0FCA8_9GAMM	Acinetobacter sp. ANC 3781	2529835	lifO	MQKYKLWIILALIIVGIGALLFWLAPSQSIAEKIRTVRTSDPHANSLTATTPANLVQGGAFMSKSQQDTEVNCQLRLDGAHRLIVNEQTRNCFEYFITQYGEKDLKQIKTDFQAYIQQAYKAPALAQILDLWNRYIDYREKLGDLSAPDIAQDDPKYYQSIFANMKNLRKQLFSDYEIEGLFGIEDTYHEYTLSRMTVMDDKNLSEAQKAQKLKDLFNQLPEDWKENLEQLNKLEDLRKLTAAIKARGGSTEEIHQMRMNLVGPEATQRLESLDGQRSDWKNKVNSYLKERDNIIKSGLSDDAKQQAVQQLRTQHFSKPEEQLRVGTFESIHDQGGKLPYSE	WIILALIIVGIGALLFWLAP	7	26	SQSIAEKIRTVRTSDPHANSLTATTPANLVQGG	27	59	33	AFMSKSQQDTEVNCQLRLDGAHRLIVNEQTRNCFEYFITQYGEKDLKQIKTDFQAYIQQAYKAPALAQILDLWNRYIDYREKLGDLSAPDIAQDDPKYYQSIFANMKNLRKQLFSDYEIEGLFGIEDTYHEYTLSRMTVMDDKNLSEAQKAQKLKDLFNQLPEDWKENLEQLNKLEDLRKLTAAIKARGGSTEEIHQMRMNLVGPEATQRLESLDGQRSDWKNKVNSYLKERDNIIKSGLSDDAKQQAVQQLRTQHFSKPEEQLRVGTFESIHD	60	333
tr|A0A4R0FLX8|A0A4R0FLX8_9GAMM Lipase chaperone OS=Acinetobacter sp. ANC 4173 OX=2529837 GN=lifO PE=3 SV=1	tr|A0A4R0FLX8|A0A4R0FLX8_9GAMM	Acinetobacter sp. ANC 4173	2529837	lifO	MQKKKLWLILAVVLVILLGFLVWLAPSATTGSNTVPNPLVDAQQNSISALTGNTASHGTTQPFVSTSQQDTEVNCQLSLNQSQHLIVDEQTRNCFEYFITQYGEKQIDQIKQDFTRYMQKGYKEPALGQIIDLWNRYIDYRIQLGNLKEPNLDKQDPEYYRKVFALMKNLRTQFFSPTEIEGLFGAENTYHEYTLDRMSIMADPSLNEIQKAQKLKGLFAQLPEDWRENLEQLSKLEDLRKLTGDIKARGGSAEELRQMRMNLVGAEATARLEQLDQDRGQWKSRVNQYLTQREQILNSQMSESAQQQAIAQLRQQQFKNPQEQLRLETFETTHDSGGKLPFAE	WLILAVVLVILLGFLVWLAPSAT	7	29	TGSNTVPNPLVDAQQNSISALTGNTASHGTTQ	30	61	32	PFVSTSQQDTEVNCQLSLNQSQHLIVDEQTRNCFEYFITQYGEKQIDQIKQDFTRYMQKGYKEPALGQIIDLWNRYIDYRIQLGNLKEPNLDKQDPEYYRKVFALMKNLRTQFFSPTEIEGLFGAENTYHEYTLDRMSIMADPSLNEIQKAQKLKGLFAQLPEDWRENLEQLSKLEDLRKLTGDIKARGGSAEELRQMRMNLVGAEATARLEQLDQDRGQWKSRVNQYLTQREQILNSQMSESAQQQAIAQLRQQQFKNPQEQLRLETFETTHD	62	335
tr|A0A4R0Y2K1|A0A4R0Y2K1_9GAMM Lipase chaperone OS=Acinetobacter sp. ANC 4862 OX=2529849 GN=lifO PE=3 SV=1	tr|A0A4R0Y2K1|A0A4R0Y2K1_9GAMM	Acinetobacter sp. ANC 4862	2529849	lifO	MRKYKLWIILALIIVAIGALLFWLAPSQSSAEKTRAAQTVDPQANSLTENTPANVVQGRAFMSKSQQDTEVNCQLSLDAANRLIVNEQTRNCFEYFITQYGEKDLKQIKNDFKAYIQQTYKAPALAQILDLWNRYIDYREKLGDLQAPNIDKEDPKYYQSIFASMKNLRKQLFSDYEIEGLFGTEDTYHEYTLSRMMVMDDKSLTEAQKAQKLKDLFNQLPQDWKENLEQLNKLEDLRKLTADIKARGGSTEEIHQMRMNLVGPEATQRLESLDGQRRDWKNKVDGYLKERDNIMKSGMSEDAKQKAVQQLRMQHFNKPEEQLRVGTFESVHDQGGKLPYGE	WIILALIIVAIGALLFWLAP	7	26	SQSSAEKTRAAQTVDPQANSLTENTPANVVQGR	27	59	33	AFMSKSQQDTEVNCQLSLDAANRLIVNEQTRNCFEYFITQYGEKDLKQIKNDFKAYIQQTYKAPALAQILDLWNRYIDYREKLGDLQAPNIDKEDPKYYQSIFASMKNLRKQLFSDYEIEGLFGTEDTYHEYTLSRMMVMDDKSLTEAQKAQKLKDLFNQLPQDWKENLEQLNKLEDLRKLTADIKARGGSTEEIHQMRMNLVGPEATQRLESLDGQRRDWKNKVDGYLKERDNIMKSGMSEDAKQKAVQQLRMQHFNKPEEQLRVGTFESVHD	60	333
tr|A0A4R1YA64|A0A4R1YA64_ACICA Lipase chaperone OS=Acinetobacter calcoaceticus OX=471 GN=lifO PE=3 SV=1	tr|A0A4R1YA64|A0A4R1YA64_ACICA	Acinetobacter calcoaceticus	471	lifO	MPKHKIIILLIVIMLLLSVLIYALSSNSKSSDAQLNGTQQNAVDPSHPVSSPHADQIPMRYRSPSQQDTAVNCQLQLTPEHGLRVTAQTRDCFEYFLSQVGEIPLPHIQQGFEAYITANYPNPARLDILDLWQRYLKYRQSLDGIQAVGLNQDDPQYFQSIFNQTQDLRKRYFSIQESDALFGHENQYHAYTIKRLSIINNDQLSSIEKAQQLKQLFDQLPDELKATLKQLTQLEDLQRLSQQIKSQNGSAEELHQMRSTLVGEAATLRLEKLDLQRLSWKQQVEQFLDKKDQINQSGLSDAAKAKAIQQLRDRDFSDPALQQRLKTYESVHQQGKALPFAE	IILLIVIMLLLSVLIYALSS	7	26	NSKSSDAQLNGTQQNAVDPSHPVSSPHADQIP	27	58	32	MRYRSPSQQDTAVNCQLQLTPEHGLRVTAQTRDCFEYFLSQVGEIPLPHIQQGFEAYITANYPNPARLDILDLWQRYLKYRQSLDGIQAVGLNQDDPQYFQSIFNQTQDLRKRYFSIQESDALFGHENQYHAYTIKRLSIINNDQLSSIEKAQQLKQLFDQLPDELKATLKQLTQLEDLQRLSQQIKSQNGSAEELHQMRSTLVGEAATLRLEKLDLQRLSWKQQVEQFLDKKDQINQSGLSDAAKAKAIQQLRDRDFSDPALQQRLKTYESVH	59	332
tr|A0A4R7JTU3|A0A4R7JTU3_9GAMM Lipase chaperone OS=Halospina denitrificans OX=332522 GN=lifO PE=3 SV=1	tr|A0A4R7JTU3|A0A4R7JTU3_9GAMM	Halospina denitrificans	332522	lifO	MSNALKKGWIPLAGVTGLALVGVLWFTVTAPGPEEPSGQAGGYGMNEAPGVIDTLPREESGDDGELEEPPALPPSLEGTQEPDGWRAGPDGAWQVTPALRHLFDYYLTALGEAPLDELVRHIRGALSELPREARQQAEAVLRDYLKYRLEVGDLEKPAGGAGDKPTPDQMAARLASVRDLRRETMGDRVTETFFAREEALNDYALARAHIQADESLSSEEREQHLAEAESVLPESMRQSRQSSRQYREYRESVAELEAGNADPETIDALRAQQFGEEGAEQLAELDQQREDWSRRVSRYRDNLAALRRQDISEQDFQAEREVLRERYFDGEGERTRIRALDRMQQTEEGMN	KGWIPLAGVTGLALVGVLWFTVT	7	29	APGPEEPSGQAGGYGMNEAPGVIDTLPREESGDDGELEE	30	68	39	PPALPPSLEGTQEPDGWRAGPDGAWQVTPALRHLFDYYLTALGEAPLDELVRHIRGALSELPREARQQAEAVLRDYLKYRLEVGDLEKPAGGAGDKPTPDQMAARLASVRDLRRETMGDRVTETFFAREEALNDYALARAHIQADESLSSEEREQHLAEAESVLPESMRQSRQSSRQYREYRESVAELEAGNADPETIDALRAQQFGEEGAEQLAELDQQREDWSRRVSRYRDNLAALRRQDISEQDFQAEREVLRERYFDGEGERTRIRALDRM	69	343
tr|A0A4R7JYV5|A0A4R7JYV5_9GAMM Lipase chaperone OS=Halospina denitrificans OX=332522 GN=DES49_1219 PE=3 SV=1	tr|A0A4R7JYV5|A0A4R7JYV5_9GAMM	Halospina denitrificans	332522	DES49_1219	MSQTTTFKPILFGTAVLAATLLIGIIALLAQSSGSSERAESTEPAGTGPETAAEDSTSPGEEPGIVNANRKDVKAAYATRKEWEGEPFTSSLQGTEIDGSLKADAQGRLIVDLETRDFFDYFLNTVGEVEEGEAVDQIRALAESHLPESAVMEAMDLLEHYIDYKEEAIAINSQPVDREAAQSPQGQMRILEQGLADMKRARRDTLPPEAVDAFFSLEEAYGEFTLQRMQIQRNSELSAQEKQQQLRLAEEQLPEPIRETERHIQETNDYQQQVKQTIDRASSPDDAADQLKRLGLSDEQVESIAEQMHSDEQFEDRYADYRRKREELLESGLSEQDREQTLERLRKKHFESRQARSKAQFRDLDG	FKPILFGTAVLAATLLIGIIALL	7	29	AQSSGSSERAESTEPAGTGPETAAEDSTSPGEEPGIVNANRKDVKAAYATRKEWEGEP	30	87	58	FTSSLQGTEIDGSLKADAQGRLIVDLETRDFFDYFLNTVGEVEEGEAVDQIRALAESHLPESAVMEAMDLLEHYIDYKEEAIAINSQPVDREAAQSPQGQMRILEQGLADMKRARRDTLPPEAVDAFFSLEEAYGEFTLQRMQIQRNSELSAQEKQQQLRLAEEQLPEPIRETERHIQETNDYQQQVKQTIDRASSPDDAADQLKRLGLSDEQVESIAEQMHSDEQFEDRYADYRRKREELLESGLSEQDREQTLERLRKKHFESRQAR	88	356
tr|A0A4R7K267|A0A4R7K267_9GAMM Lipase chaperone OS=Halospina denitrificans OX=332522 GN=lifO PE=3 SV=1	tr|A0A4R7K267|A0A4R7K267_9GAMM	Halospina denitrificans	332522	lifO	MTTKRFLGVATAVTVGIAGWLIMGVDQQQPEEPSARTPSVAETEPASASGETPAVIVETTDPGPRANDATQADEAFAPSLQGTEVDGRLNVDADGNLEVSREVRDYFDYFLATVGQRSLEEVVAHIEQQARKNLPDKAAGQAVDLLHDYVDYRKAEQDHMQQGLTAQQQKNHVDTLEQTFETLVDMRRRYLGQKNAKALFGTEEDYGRYALNRMEVTRNPDLTESERRERLARIEAEAPPEITEVRKRTTGHVAREQRVEAMREEGATDAEIKAFRAQHVGEEEAQRMAKIDAANERWQQQYQEYAKERATIGNAEGLSQEDREASIQRLRQRYFEGPGLARAEVRDRARRQDPDG	LGVATAVTVGIAGWLIMG	7	24	VDQQQPEEPSARTPSVAETEPASASGETPAVIVETTDPGPRANDATQADE	25	74	50	AFAPSLQGTEVDGRLNVDADGNLEVSREVRDYFDYFLATVGQRSLEEVVAHIEQQARKNLPDKAAGQAVDLLHDYVDYRKAEQDHMQQGLTAQQQKNHVDTLEQTFETLVDMRRRYLGQKNAKALFGTEEDYGRYALNRMEVTRNPDLTESERRERLARIEAEAPPEITEVRKRTTGHVAREQRVEAMREEGATDAEIKAFRAQHVGEEEAQRMAKIDAANERWQQQYQEYAKERATIGNAEGLSQEDREASIQRLRQRYFEGPGLARAEVRDR	75	348
tr|A0A4T1ZV85|A0A4T1ZV85_9PSED Lipase chaperone OS=Pseudomonas leptonychotis OX=2448482 GN=lifO PE=3 SV=1	tr|A0A4T1ZV85|A0A4T1ZV85_9PSED	Pseudomonas leptonychotis	2448482	lifO	MKKLLLLSPLLFAVCLALALYLQPMDIPAQLGLHTPQPARVNTDTQRTPANPNSPHSAAEPLKTLPASFAGTSVDGVFRLDADGNLLISEDIRRIFDYFLAAVGEEPLRTSVERLRAYITAQLPATAREQALALLNQYLDYKRELVLLERDLPQMANLDALRQREAAVRALRARLFDTQTQQAFFAREEAYNQFTLQRLAILHDNQLDDAGKASAVDQLRNSLPAEMQDTVLPQLQNELRQQTAQLQAAGAKPEQIRQLRQQLVGAQATQRLEVLDQQRLTWKKRIARYSSDKAAIENNPGMSAGDKRAAIAQLAAENFDEREQLRLEAAEQLAAQNKPQP	LLLSPLLFAVCLALALYL	5	22	QPMDIPAQLGLHTPQPARVNTDTQRTPANPNSPHSAAEPL	23	62	40	KTLPASFAGTSVDGVFRLDADGNLLISEDIRRIFDYFLAAVGEEPLRTSVERLRAYITAQLPATAREQALALLNQYLDYKRELVLLERDLPQMANLDALRQREAAVRALRARLFDTQTQQAFFAREEAYNQFTLQRLAILHDNQLDDAGKASAVDQLRNSLPAEMQDTVLPQLQNELRQQTAQLQAAGAKPEQIRQLRQQLVGAQATQRLEVLDQQRLTWKKRIARYSSDKAAIENNPGMSAGDKRAAIAQLAAENFDEREQLRLEAAEQ	63	332
tr|A0A4T1ZZQ1|A0A4T1ZZQ1_9PSED Lipase chaperone OS=Pseudomonas leptonychotis OX=2448482 GN=lifO PE=3 SV=1	tr|A0A4T1ZZQ1|A0A4T1ZZQ1_9PSED	Pseudomonas leptonychotis	2448482	lifO	MALSLRTTVPLLVLAGSVVGLTLYWQWPAAALPVVAVAPGAIAPAVSAAPSPLLHAIKPNQTTINEPVSLPGLQGTEVDGDLKADSAGNLQLNLALRDYLDYFLSAADQAGLEASVEAMLVDARGRLPEPALGQFIGLLGDYMDYKRASLALLQQPLSAAQQSTPQSQLIVLQRAFEQLSQLRRVHFSNAATEALFGAEEAYGRYTLDNLALMARADLSEQGKALAQERLRAQLPEAMRASEERQAQAQALNIQSEKLWQEGASEEQVRQVLALTYDPPTVERLLSEQRNERAWQQRYATYQQELAGLQGNGLSTADQQREQQRLRQRLFSAEDQHRVETYDAIAAKEQDSQPSEL	TTVPLLVLAGSVVGLTLYWQWPA	7	29	AALPVVAVAPGAIAPAVSAAPSPLLHAIKPNQTTINEPVS	30	69	40	LPGLQGTEVDGDLKADSAGNLQLNLALRDYLDYFLSAADQAGLEASVEAMLVDARGRLPEPALGQFIGLLGDYMDYKRASLALLQQPLSAAQQSTPQSQLIVLQRAFEQLSQLRRVHFSNAATEALFGAEEAYGRYTLDNLALMARADLSEQGKALAQERLRAQLPEAMRASEERQAQAQALNIQSEKLWQEGASEEQVRQVLALTYDPPTVERLLSEQRNERAWQQRYATYQQELAGLQGNGLSTADQQREQQRLRQRLFSAEDQHRVETYDAI	70	344
tr|A0A4U0YNN9|A0A4U0YNN9_9GAMM Lipase chaperone OS=Halopseudomonas bauzanensis OX=653930 GN=lifO PE=3 SV=1	tr|A0A4U0YNN9|A0A4U0YNN9_9GAMM	Halopseudomonas bauzanensis	653930	lifO	MKAVIYLPLLGSILLLGWYFTADRQPAPRSASPMVSAAPTTPSPAPEVRHLPTAAGTIAAPLPASVRGTEVDGRLEVDAQGNLLITSQIRHLFDYFLGLIGEESPAVTHQRIRDYLAQQLQQPALGQALELLDSYLAYQQQLVDLESRFPVTDSLADLFAREQAVQRLRATLFSREAHEAFFAGEEIYNNFTLERLAIRRDSALDEQEKAQAIEALRESLPEEMQQLLVPQIHQELRQQTLALREAGADERQVRELRMELLGPEATGRLEALDQQRSQWRQRIAAFNAERETILAQPGLAEADRQAAVNALLQEQFTETERLRVMN	IYLPLLGSILLLGWYFTA	5	22	DRQPAPRSASPMVSAAPTTPSPAPEVRHLPTAAGTIA	23	59	37	APLPASVRGTEVDGRLEVDAQGNLLITSQIRHLFDYFLGLIGEESPAVTHQRIRDYLAQQLQQPALGQALELLDSYLAYQQQLVDLESRFPVTDSLADLFAREQAVQRLRATLFSREAHEAFFAGEEIYNNFTLERLAIRRDSALDEQEKAQAIEALRESLPEEMQQLLVPQIHQELRQQTLALREAGADERQVRELRMELLGPEATGRLEALDQQRSQWRQRIAAFNAERETILAQPGLAEADRQAAVNALLQEQFTETERLRV	60	324
tr|A0A4V1ASS2|A0A4V1ASS2_ACIHA Lipase chaperone OS=Acinetobacter haemolyticus OX=29430 GN=lifO PE=3 SV=1	tr|A0A4V1ASS2|A0A4V1ASS2_ACIHA	Acinetobacter haemolyticus	29430	lifO	MSVQNFNNKKIILIATICLIIFLAFIYWVFKPSVHDQSPLNNSHSQRGINSVSVENNSQAQLSGKLPILAPSLQGTEIDCPLQVDGDGKLILTIGIRSCFDYFFSSLGEKTETELIGDIRQYLRATLPETAANYGIYLLDQYVAYTHALKNLRTSTHFKKDEIDKFQNIVDQMSKLQQQFFNAAEIQAFFGNERNFNQFSIDQMRIHANKTLTAQQKATELAKLIDQLPPTLADGVRVSMQFAELQQLTQEIKEKGGSAQELRNMRESLLGVEAADRLEKVDQEEAVWQNQVNNYLSQRDQILKSDVDDASKQRALNQLRNNSFATKEELLRAQTYEMMHDRKR	IILIATICLIIFLAFIYWVF	11	30	KPSVHDQSPLNNSHSQRGINSVSVENNSQAQLSGKL	31	66	36	PILAPSLQGTEIDCPLQVDGDGKLILTIGIRSCFDYFFSSLGEKTETELIGDIRQYLRATLPETAANYGIYLLDQYVAYTHALKNLRTSTHFKKDEIDKFQNIVDQMSKLQQQFFNAAEIQAFFGNERNFNQFSIDQMRIHANKTLTAQQKATELAKLIDQLPPTLADGVRVSMQFAELQQLTQEIKEKGGSAQELRNMRESLLGVEAADRLEKVDQEEAVWQNQVNNYLSQRDQILKSDVDDASKQRALNQLRNNSFATKEELLRAQTYEMMHD	67	341
tr|A0A4V1D8Y7|A0A4V1D8Y7_9ALTE Lipase chaperone OS=Hydrocarboniclastica marina OX=2259620 GN=lifO PE=3 SV=1	tr|A0A4V1D8Y7|A0A4V1D8Y7_9ALTE	Hydrocarboniclastica marina	2259620	lifO	MGKRRQTGAGGAVRPGAKIHTRVKLYLGLVAASALVAVVVGFWPETDQGTELPEVSSQESSPPPALRSPQISGQGGAATEFAPLPSHENTDVDGGVVVDADGKVVPERGLRRLFDYFLTGIGREDIAGLRQRLAAFLAQRDLPEDVQEQVLARFDTYIEYQHQLGDVEPPSDAVEDMLRAFQERRDLRVSVLGRETADGFFGREEAEDRYVLAMKALSEADHLSAEERQARQEVLEQRLPADIRAARERSAVAVTLQEKTQRLRDSGATEAELWRMREEVVGPEAAARLASLDQGREQWQERVSVYRKERDRLLTLEGLAPEDRQAAVDRLIEQHFEAHEVRRVRALDRMEAGTAP	TRVKLYLGLVAASALVAVVVGFW	21	43	PETDQGTELPEVSSQESSPPPALRSPQISGQGGAATEF	44	81	38	APLPSHENTDVDGGVVVDADGKVVPERGLRRLFDYFLTGIGREDIAGLRQRLAAFLAQRDLPEDVQEQVLARFDTYIEYQHQLGDVEPPSDAVEDMLRAFQERRDLRVSVLGRETADGFFGREEAEDRYVLAMKALSEADHLSAEERQARQEVLEQRLPADIRAARERSAVAVTLQEKTQRLRDSGATEAELWRMREEVVGPEAAARLASLDQGREQWQERVSVYRKERDRLLTLEGLAPEDRQAAVDRLIEQHFEAHEVRRVRALDRM	82	350
tr|A0A4V1EIQ9|A0A4V1EIQ9_9BURK Lipase chaperone OS=Trinickia violacea OX=2571746 GN=lifO PE=3 SV=1	tr|A0A4V1EIQ9|A0A4V1EIQ9_9BURK	Trinickia violacea	2571746	lifO	MARNGNGLTRRHYGVLFIAASVALAGAVWLFAASKGANGPDTAKVADVPRAGAAAAASAMAATSQALPASLAGSSVPRLPVGDGGHLLKTRAVRDFFDYLMTAQDDMSPAALDALVRRQIAAQLDGTAAQAEALDVWRRYLLYQDGLAHLPGVPAPPDGKLNFDAVQLSLEQRASLASRTMGEWDAPFFGDERQHQQLDLERMRIAADPSLSDAQKQARMQALEQQLPPEERAARERMRKQQQAIDAVAALQKGGASADAMRAQVAQTLGPDAAERVVQMQKDEDAWQAKYAEYAAQRAQIDAQGLSPESRDARIAQLRQQVFPNPSDAMRAASLDRGAGG	YGVLFIAASVALAGAVWLFA	13	32	ASKGANGPDTAKVADVPRAGAAAAASAMAATS	33	64	32	QALPASLAGSSVPRLPVGDGGHLLKTRAVRDFFDYLMTAQDDMSPAALDALVRRQIAAQLDGTAAQAEALDVWRRYLLYQDGLAHLPGVPAPPDGKLNFDAVQLSLEQRASLASRTMGEWDAPFFGDERQHQQLDLERMRIAADPSLSDAQKQARMQALEQQLPPEERAARERMRKQQQAIDAVAALQKGGASADAMRAQVAQTLGPDAAERVVQMQKDEDAWQAKYAEYAAQRAQIDAQGLSPESRDARIAQLRQQVFPNPSDAMRAASLDR	65	337
tr|A0A4V1INS9|A0A4V1INS9_9GAMM Lipase chaperone OS=Zooshikella ganghwensis OX=202772 GN=B9G39_15865 PE=3 SV=1	tr|A0A4V1INS9|A0A4V1INS9_9GAMM	Zooshikella ganghwensis	202772	B9G39_15865	MAVNRQRSFLISGLVSFTIVIIAYVVVMFFPVTSETRNQPLTSKTHQYEKTFLASSEPELIQVDAEAKVHQVKAELPEYLLDTSVDGGLPVDSQGQLVVSREIRDLFDYFLSVQGIEPFDQSVNRLKQYIRLQLNSPAVEQALALLEQYLAYKKALVDLESTISDQGDYLGVKAQSTYDVSNLNNRLTVLNELRHEHFSASDTEAFFGREIRYDRYTLARIMIIQNEELSKEQQKAALSALNASLTEDDRALFLVADPVSKKAEIHALAASEASTNQALSAEFGNAAVERLSQLEQMRLNWQQRVSHYQQSLNRIMESSMAVEDKGQAVETLLQQSFSENEQLRVKALVTHP	FLISGLVSFTIVIIAYVVVMFFP	9	31	VTSETRNQPLTSKTHQYEKTFLASSEPELIQVDAEAKVHQVKA	32	74	43	ELPEYLLDTSVDGGLPVDSQGQLVVSREIRDLFDYFLSVQGIEPFDQSVNRLKQYIRLQLNSPAVEQALALLEQYLAYKKALVDLESTISDQGDYLGVKAQSTYDVSNLNNRLTVLNELRHEHFSASDTEAFFGREIRYDRYTLARIMIIQNEELSKEQQKAALSALNASLTEDDRALFLVADPVSKKAEIHALAASEASTNQALSAEFGNAAVERLSQLEQMRLNWQQRVSHYQQSLNRIMESSMAVEDKGQAVETLLQQSFSENEQLRVKALV	75	349
tr|A0A4V5PM01|A0A4V5PM01_9BACT Lipase helper protein OS=Polyangium fumosum OX=889272 GN=E8A74_31655 PE=3 SV=1	tr|A0A4V5PM01|A0A4V5PM01_9BACT	Polyangium fumosum	889272	E8A74_31655	MRVNRRRIATGFALVTLFAAAGIGAWRRGGDEPARAGDTTAEARGGPRSATRKISTPPVRRTETNVDTREKSPFKEKARSLRGTDEDGALRVGPDGSLLLGPEILRLFDYYFTTEGEESDETIRARILAAIRERASGPAALQAAALLDQYLAYRKDKDGLALPKDEEADPTARLEALKKLRRKHFGEETADALFGDEEREGEVAAEASRIRQDETLTADEQEQKVAELEASLPQGAREAREAATLPLRARAEADAMRAEGATDEDVYTKRVETLGVEAADRLAELDAQRAAWKARIEAFRKERDALAAKTQDEAAFKAAEQALLDRSFTPFEQRRVRATLAMSSK	RIATGFALVTLFAAAGIGAW	7	26	RRGGDEPARAGDTTAEARGGPRSATRKISTPPVRRTETNVDTREKSPFKE	27	76	50	KARSLRGTDEDGALRVGPDGSLLLGPEILRLFDYYFTTEGEESDETIRARILAAIRERASGPAALQAAALLDQYLAYRKDKDGLALPKDEEADPTARLEALKKLRRKHFGEETADALFGDEEREGEVAAEASRIRQDETLTADEQEQKVAELEASLPQGAREAREAATLPLRARAEADAMRAEGATDEDVYTKRVETLGVEAADRLAELDAQRAAWKARIEAFRKERDALAAKTQDEAAFKAAEQALLDRSFTPFEQRRVRA	77	338
tr|A0A4Y3J698|A0A4Y3J698_ACIPI Lipase chaperone OS=Acinetobacter pittii OX=48296 GN=lifO PE=3 SV=1	tr|A0A4Y3J698|A0A4Y3J698_ACIPI	Acinetobacter pittii	48296	lifO	MQGMQKKVLWCVLGFFILSLIACVYWLKPDSKNTLAQVSETTAQNLSSAQSTNHSSLNANAYHSKSQQDTEVNCQLKIDSSQHLVVNSQTRDCFEYFITQYGENDLEQIKNHFGQFIQGKYLEPARSQILDLWTRYLKYREQLAQIQTPPSKQQDKNYFQKIFNSMQDLRKRFFSSAEIEGLFSTEDIYQNYTLDRMQILEDSSLSEIEKAQKLKERFEQLPEDWQQNLQELSKLDDLHTLTKQIKARHGSAEELRQMRTALVGAEATQRLETLDTQRSAWQQRVTSYLSGRDEIIKSNMSDSAKNQAIQQLRQQQFNSSQEQLRLRTFETVHDQGGELPFNY	KVLWCVLGFFILSLIACVYW	7	26	LKPDSKNTLAQVSETTAQNLSSAQSTNHSSLNA	27	59	33	NAYHSKSQQDTEVNCQLKIDSSQHLVVNSQTRDCFEYFITQYGENDLEQIKNHFGQFIQGKYLEPARSQILDLWTRYLKYREQLAQIQTPPSKQQDKNYFQKIFNSMQDLRKRFFSSAEIEGLFSTEDIYQNYTLDRMQILEDSSLSEIEKAQKLKERFEQLPEDWQQNLQELSKLDDLHTLTKQIKARHGSAEELRQMRTALVGAEATQRLETLDTQRSAWQQRVTSYLSGRDEIIKSNMSDSAKNQAIQQLRQQQFNSSQEQLRLRTFETVHD	60	334
tr|A0A4Y7XDN9|A0A4Y7XDN9_9GAMM Lipase chaperone OS=Alkanindiges illinoisensis OX=197183 GN=lifO PE=3 SV=1	tr|A0A4Y7XDN9|A0A4Y7XDN9_9GAMM	Alkanindiges illinoisensis	197183	lifO	MKKKYFLASLLVVVLAIAVICLILWLKPDNSSTVTSANSATNLSNSMLQAKAGSDPIANEASSNPTEAAEGLSASLQDTEIDCALEANPAGQLILNVNIRRCFEYFLTQIGEKSLGSIDQQVKQHIQHNLPASAAAQATDLWQRYLKYREAEGKLQNSGANTDPDHLQRVLDQLTQLRQQYFNPAELNALFGDEMTYNQYTIDRLSILDNKSLNAAQKAQQLKQRFAQLPPTLQKNLEDMSKLQDLRALTQQIRQKNGSKAELQQMREQLVGHEAAERLEQLDQSRANWQSRVQDYLNQRQTILASNQAPEDKQRAITALRERQFSDDAERQRAVTYEHFRDQGTNINELLQ	LASLLVVVLAIAVICLILWL	7	26	KPDNSSTVTSANSATNLSNSMLQAKAGSDPIANEASSNPTEAAEG	27	71	45	LSASLQDTEIDCALEANPAGQLILNVNIRRCFEYFLTQIGEKSLGSIDQQVKQHIQHNLPASAAAQATDLWQRYLKYREAEGKLQNSGANTDPDHLQRVLDQLTQLRQQYFNPAELNALFGDEMTYNQYTIDRLSILDNKSLNAAQKAQQLKQRFAQLPPTLQKNLEDMSKLQDLRALTQQIRQKNGSKAELQQMREQLVGHEAAERLEQLDQSRANWQSRVQDYLNQRQTILASNQAPEDKQRAITALRERQFSDDAERQRAVTYEHFRD	72	342
tr|A0A4Z1C5W0|A0A4Z1C5W0_9GAMM Lipase chaperone OS=Marinobacter confluentis OX=1697557 GN=E5Q11_13140 PE=3 SV=1	tr|A0A4Z1C5W0|A0A4Z1C5W0_9GAMM	Marinobacter confluentis	1697557	E5Q11_13140	MAKQPSLLKRAIFPLIALVPLVAATVWLVTGEQEAATAGKSQVPAVAAPTSENVQAPTANPQPADLASAEATAMVSHQTPKSLGENPFAPSLSGTDIDGALKAGPDGQLIVDLATKDFFDYFLNTVGEVSPETALAEIEALARNNLPAEAAEQALAILDQYLDYKQQALEMGNRSLDPSRQSDPAYQLQVLKSALADLKQLRRNAFDPATHDAFFALEEAYGEYTLASIEIQQRDDLSLQSKQTLLNWHREQLPAQLRQTETRMIKETEVGQQRQAAIAEASSPDEAGERLRELGVDAERADEVVSYLQERENFDARFQQYQQALASLEKAGISSDDFDTQQSELLQQHFDSEQTRTWAKLRSLDSQSPQ	LLKRAIFPLIALVPLVAATVWLV	7	29	TGEQEAATAGKSQVPAVAAPTSENVQAPTANPQPADLASAEATAMVSHQTPKSLGENP	30	87	58	FAPSLSGTDIDGALKAGPDGQLIVDLATKDFFDYFLNTVGEVSPETALAEIEALARNNLPAEAAEQALAILDQYLDYKQQALEMGNRSLDPSRQSDPAYQLQVLKSALADLKQLRRNAFDPATHDAFFALEEAYGEYTLASIEIQQRDDLSLQSKQTLLNWHREQLPAQLRQTETRMIKETEVGQQRQAAIAEASSPDEAGERLRELGVDAERADEVVSYLQERENFDARFQQYQQALASLEKAGISSDDFDTQQSELLQQHFDSEQT	88	355
tr|A0A4Z1CFC8|A0A4Z1CFC8_9GAMM Lipase chaperone OS=Marinobacter confluentis OX=1697557 GN=lifO PE=3 SV=1	tr|A0A4Z1CFC8|A0A4Z1CFC8_9GAMM	Marinobacter confluentis	1697557	lifO	MNRTLTLATVVLVGLAVALALWLILLLPGDNERPLSPLEPQQDSAPSGTTTGTAARDYPSRLLDAASDDIPGQLPASLPASLEGTDLPSGWDQTDASGSLIPTPELRQLFEHYLAALGEESLAQLVERIRRSLDRLQEPARSEAMAVLGNYLDYKLELGELEAAPGITAGLDPEAMAQQMSAIRSLRRQWLGGETADAFFSVEEAVDDFQLARMRIHADESLGDEARQQQLQQAEQALPEPIREARQQTRRFSDYQQAQQQFSNDPGALQVWREANFGPEAAERLARVEADQREWDQRWQAYQQKRAELDRLGLAGPEREAAIKHLREQFFEGPERYRAEALDSIQ	LATVVLVGLAVALALWLILLLPG	7	29	DNERPLSPLEPQQDSAPSGTTTGTAARDYPSRLLDAASDDIPGQL	30	74	45	PASLPASLEGTDLPSGWDQTDASGSLIPTPELRQLFEHYLAALGEESLAQLVERIRRSLDRLQEPARSEAMAVLGNYLDYKLELGELEAAPGITAGLDPEAMAQQMSAIRSLRRQWLGGETADAFFSVEEAVDDFQLARMRIHADESLGDEARQQQLQQAEQALPEPIREARQQTRRFSDYQQAQQQFSNDPGALQVWREANFGPEAAERLARVEADQREWDQRWQAYQQKRAELDRLGLAGPEREAAIKHLREQFFEGPERYRAEALDSI	75	345
tr|A0A507W914|A0A507W914_9GAMM Lipase chaperone OS=Moraxellaceae bacterium AER2_44_116 OX=2591038 GN=lifO PE=3 SV=1	tr|A0A507W914|A0A507W914_9GAMM	Moraxellaceae bacterium AER2_44_116	2591038	lifO	MGLLIVTQVVCYSTWMEIIIMQRKAAMGLIALFVLIAGVLLWLARDKQETVTEVKPPPVVQGQTAQDVAMAIEKSKTDTRFKTGTENMPKSLSDTEVDGALEVDAAGNLIISRSIRQVFDYFLSAIGEEDLTTIISRIRAHIRHKLPAKAAAQAEQILDSYLAYREALGHVPQVQPQGDAALNIPAIRQQKEAVQALRSQYLTREISEAFFGDEDAYDRYTMARIEVMQDKSLSAVEKARRTAELLNALPPALKESTETLNKYQELTTFTEDWKARGGKPEELRAIREQVVGPEATVRLEALDQERAVWDGRMNEYLQQRDTIMKNQALSEQDRQKQVNDIKQKSFDEQERVRVDALETIHDQGLKL	AAMGLIALFVLIAGVLLWLA	25	44	RDKQETVTEVKPPPVVQGQTAQDVAMAIEKSKTDTRFKTGTE	45	86	42	NMPKSLSDTEVDGALEVDAAGNLIISRSIRQVFDYFLSAIGEEDLTTIISRIRAHIRHKLPAKAAAQAEQILDSYLAYREALGHVPQVQPQGDAALNIPAIRQQKEAVQALRSQYLTREISEAFFGDEDAYDRYTMARIEVMQDKSLSAVEKARRTAELLNALPPALKESTETLNKYQELTTFTEDWKARGGKPEELRAIREQVVGPEATVRLEALDQERAVWDGRMNEYLQQRDTIMKNQALSEQDRQKQVNDIKQKSFDEQERVRVDALETIHD	87	362
tr|A0A511HCR5|A0A511HCR5_9BACT Lipase helper protein OS=Myxococcus virescens OX=83456 GN=MVI01_31070 PE=3 SV=1	tr|A0A511HCR5|A0A511HCR5_9BACT	Myxococcus virescens	83456	MVI01_31070	MKRRAVIPVAALCALLGAGVFSWWKARATPTPPGPAVAAVSTPMPSAPRVGTPAPHRAVLTASPTSATPTLPPMPGSLQDTEEDGSAQVDASGHLVVSVDLRRLFDYYLSAMGEEGLPVIRERILASLRAKNLPAAAMEEAVRVLDDYLAYRDAARTFAANQRGAELDLGARLESLRELRREHLGPWAEGLFGDEERVDAVSVERMKLQQDTTLSPEERERRIAALDEQLPAEYRASRDEALRPLRQQAVERELVESGASVEDLRQHRLATVGAEATERLEAMDREEAEWKRRLAEFRSRREALGQSEPNPAARQAAVQRLLFDSFTPEERLRVEALDAIDAAARAP	AVIPVAALCALLGAGVFSWW	5	24	KARATPTPPGPAVAAVSTPMPSAPRVGTPAPHRAVLTASPTSATP	25	69	45	TLPPMPGSLQDTEEDGSAQVDASGHLVVSVDLRRLFDYYLSAMGEEGLPVIRERILASLRAKNLPAAAMEEAVRVLDDYLAYRDAARTFAANQRGAELDLGARLESLRELRREHLGPWAEGLFGDEERVDAVSVERMKLQQDTTLSPEERERRIAALDEQLPAEYRASRDEALRPLRQQAVERELVESGASVEDLRQHRLATVGAEATERLEAMDREEAEWKRRLAEFRSRREALGQSEPNPAARQAAVQRLLFDSFTPEERLRVEALDAI	70	340
tr|A0A514TNM2|A0A514TNM2_9BACT Lipase helper protein OS=uncultured bacterium OX=77133 GN=lifMF3 PE=3 SV=1	tr|A0A514TNM2|A0A514TNM2_9BACT	uncultured bacterium	77133	lifMF3	MRWAGIVFIIVVSLMVTGYVMPDSGEDSSLTPAPVRSQQGTEADGSVHSLQGGLRTDEGLRRLFDYYLASLGERSLVATRAALAEQLSRTLDPNRTQSALALFDRYLGYRRALTTLAAPDHTPAAQLAAMRRLRKHYFSDAEAQGLFGTEDRYNDFTLALAAVRADTSLDAATRNQRIAELEAALPEDLREARRAPVAHLALAAREQALREQGGNEEDLYRLRSQAVGQAGADRLADLDQRNAAWQNRIHDWRAEQARLNADSSLTPPEREAALARYVSEHFDERERRRLAAF	GIVFIIVVSLMVTGYVMP	5	22	DSGEDSSLT	23	31	9	PAPVRSQQGTEADGSVHSLQGGLRTDEGLRRLFDYYLASLGERSLVATRAALAEQLSRTLDPNRTQSALALFDRYLGYRRALTTLAAPDHTPAAQLAAMRRLRKHYFSDAEAQGLFGTEDRYNDFTLALAAVRADTSLDAATRNQRIAELEAALPEDLREARRAPVAHLALAAREQALREQGGNEEDLYRLRSQAVGQAGADRLADLDQRNAAWQNRIHDWRAEQARLNADSSLTPPEREAALARYVSEHFDERERRRLAAF	32	293
tr|A0A515EJZ1|A0A515EJZ1_9BURK Lipase chaperone OS=Rhodoferax sediminis OX=2509614 GN=lifO PE=3 SV=1	tr|A0A515EJZ1|A0A515EJZ1_9BURK	Rhodoferax sediminis	2509614	lifO	MRRAPARILTGFLLALALGAVWWLWPRAQVNAVSWNAVLTPGTTSAVPPAARSLEGTVPDGLPTAPTASGAPSDAPLDLGALKRLFDYYLSTVGEQSVEAITLTLHNMLEQSLSPTQARAAKQLLGRYLTYKRELLPLEQQLSKIPAGPNTLRQRFEAMQALRAQYFSASEVQAMFGLEDAYDADALARLDIHNNPALTPAQKRSQLAALDAALPQQLREDREAPRAVIRLEESVASLRASGGGDDAVYRLRAQAFDTAAADRFADLEREEAQWKTRIENYLGTRAQLLGRLSNATASERQAAVAELQQTLFTEMERKRLAAYEP	RILTGFLLALALGAVWWLWP	7	26	RAQVNAVSWNAVLTPGTTSAVPP	27	49	23	AARSLEGTVPDGLPTAPTASGAPSDAPLDLGALKRLFDYYLSTVGEQSVEAITLTLHNMLEQSLSPTQARAAKQLLGRYLTYKRELLPLEQQLSKIPAGPNTLRQRFEAMQALRAQYFSASEVQAMFGLEDAYDADALARLDIHNNPALTPAQKRSQLAALDAALPQQLREDREAPRAVIRLEESVASLRASGGGDDAVYRLRAQAFDTAAADRFADLEREEAQWKTRIENYLGTRAQLLGRLSNATASERQAAVAELQQTLFTEMERKRLAAYE	50	324
tr|A0A521YEX4|A0A521YEX4_9BURK Lipase helper protein OS=Aquabacterium sp OX=1872578 GN=EPO12_10525 PE=3 SV=1	tr|A0A521YEX4|A0A521YEX4_9BURK	Aquabacterium sp	1872578	EPO12_10525	MTAASVRFRSRPRYALWGASLAAVAALAVLAWVGWRQLHCADCGVEPSAAVREGGAAWFDPKVGSQGPAAGASAPRDAASLRRMLQTTGSLRDTEVDGEWPVDAQGRLVPSLLVRRRFEYFIAAGGEVTPQEVAALIEDDARRSLRPPAAAEAMSLLQRYMEARGEASRYKPDTRDAQSMRAALAGVHAARERILGPAWARAFYGEEEAYFETQIQRVELANSGAAGAAQAAEQQAGDSALLTSAGKDPAALREARLKAYGAEATARMESVDAQWTKWNARIDQGRKEVARIRGAANLSPVQKQAQIQAWIEANFSDPSERLRAQGLLAE	RYALWGASLAAVAALAVLAWVGW	13	35	RQLHCADCGVEPSAAVREGGAAWFDPKVGSQGPAAGASAPRDAASLRRM	36	84	49	LQTTGSLRDTEVDGEWPVDAQGRLVPSLLVRRRFEYFIAAGGEVTPQEVAALIEDDARRSLRPPAAAEAMSLLQRYMEARGEASRYKPDTRDAQSMRAALAGVHAARERILGPAWARAFYGEEEAYFETQIQRVELANSGAAGAAQAAEQQAGDSALLTSAGKDPAALREARLKAYGAEATARMESVDAQWTKWNARIDQGRKEVARIRGAANLSPVQKQAQIQAWIEANFSDPSERLRAQGL	85	327
tr|A0A521ZP25|A0A521ZP25_9BURK Lipase chaperone OS=Aquabacterium sp OX=1872578 GN=lifO PE=3 SV=1	tr|A0A521ZP25|A0A521ZP25_9BURK	Aquabacterium sp	1872578	lifO	MGATSMTREGGGPVRALPRSWKQRAGLSLLSGVVLVGGWLIWQRTATKPVSTAASGVAPDWIKPGAASEGARGNQAWPALRTGLEALPRSLVGTEVDGSVQADAAGHLKLDRGLRNLFDYFLSLVGEEPLARVRDRIVAYLRSHLPATAAAEGVNLLDRYLAYEAERGQQGQGDAHDGSPDASLSSLSQRMAKLKALRQGHFSAAERQAFFGDEEAFDQYTLQKLAVMQDASLSPVDKAQRLHQLTEALPAEMRASLTAVDSYEDLSALTADWKARGGTPEALREARLQLVGAEATGRLEALDQQRAQWAQRVQSYQSQKARLMADPSLSALQREQGVQQLQASLFNEQERLRLSAIDGALVHP	AGLSLLSGVVLVGGWLIW	25	42	QRTATKPVSTAASGVAPDWIKPGAASEGARGNQAWPALRTGLE	43	85	43	ALPRSLVGTEVDGSVQADAAGHLKLDRGLRNLFDYFLSLVGEEPLARVRDRIVAYLRSHLPATAAAEGVNLLDRYLAYEAERGQQGQGDAHDGSPDASLSSLSQRMAKLKALRQGHFSAAERQAFFGDEEAFDQYTLQKLAVMQDASLSPVDKAQRLHQLTEALPAEMRASLTAVDSYEDLSALTADWKARGGTPEALREARLQLVGAEATGRLEALDQQRAQWAQRVQSYQSQKARLMADPSLSALQREQGVQQLQASLFNEQERLRLSAID	86	358
tr|A0A522BTW5|A0A522BTW5_9BURK Lipase helper protein OS=Aquabacterium sp OX=1872578 GN=EPO01_12225 PE=3 SV=1	tr|A0A522BTW5|A0A522BTW5_9BURK	Aquabacterium sp	1872578	EPO01_12225	MTAASVRFRSRPRYALWGASLAAVAVLAVLGWVGWRQLHCADCGVEPSAAVREGGAAWFDPKVGSQGPAAGASAPRDAASLRRMLQTTGSLRDTEVDGEWPVDAQGRLVPSLLVRRRFEYFIAAGGEVTPQEVAALIEDDARRSLRPPAAAEAMSLLQRYMEARGEASRYKPDTRDAQSMRAALAGVHAARERILGPAWARAFYGEEEAYFETQIQRVELANSGAAGAAQAAEQQAGDSALLTAAGKDPAALREARLKAYGAEATARMESVDAQWTKWNARIDQGRKEVARIRGAANLSPVQKQAQIQAWIEANFSDPPERLRAQGLLAE	RYALWGASLAAVAVLAVLGWVGW	13	35	RQLHCADCGVEPSAAVREGGAAWFDPKVGSQGPAAGASAPRDAASLRRM	36	84	49	LQTTGSLRDTEVDGEWPVDAQGRLVPSLLVRRRFEYFIAAGGEVTPQEVAALIEDDARRSLRPPAAAEAMSLLQRYMEARGEASRYKPDTRDAQSMRAALAGVHAARERILGPAWARAFYGEEEAYFETQIQRVELANSGAAGAAQAAEQQAGDSALLTAAGKDPAALREARLKAYGAEATARMESVDAQWTKWNARIDQGRKEVARIRGAANLSPVQKQAQIQAWIEANFSDPPERLRAQGL	85	327
tr|A0A534A7U2|A0A534A7U2_9GAMM Lipase chaperone OS=Gammaproteobacteria bacterium OX=1913989 GN=E6K53_09445 PE=3 SV=1	tr|A0A534A7U2|A0A534A7U2_9GAMM	Gammaproteobacteria bacterium	1913989	E6K53_09445	MKAWRYAAAIVAIAAAISILLWSLRSQSPIEPPRAPGAMAARFATHASGDARAPASGDTASTPVVQEDSLRDTEVDGGITFDANGRPRADRDLRRLFDYFLARTGEREPAAIRADLRMHLRDALHLDAGAQAQVMDWFDKYVAVQRATVEMVRSGDLRRDAARLRDLHRGLLGDELARAWFGTDDDYASYTAERLRLAQDKSLSAADKTQRLADIEAKMDPVERENYHAATDFQVASMQSREFAAAGTDATTRHDERAALWGEEAATRLGALDQAEADWNARVAAYARARDALLANSALSSDARETQLAALLMGFSEAERRRVLSLAQANALPPH	AAAIVAIAAAISILLWSL	7	24	RSQSPIEPPRAPGAMAARFATHASGDARAPASGDTASTP	25	63	39	VVQEDSLRDTEVDGGITFDANGRPRADRDLRRLFDYFLARTGEREPAAIRADLRMHLRDALHLDAGAQAQVMDWFDKYVAVQRATVEMVRSGDLRRDAARLRDLHRGLLGDELARAWFGTDDDYASYTAERLRLAQDKSLSAADKTQRLADIEAKMDPVERENYHAATDFQVASMQSREFAAAGTDATTRHDERAALWGEEAATRLGALDQAEADWNARVAAYARARDALLANSALSSDARETQLAALLMGFSEAERRRVLSLA	64	327
tr|A0A538QCH3|A0A538QCH3_UNCDE Lipase helper protein OS=Deltaproteobacteria bacterium OX=2026735 GN=E6J91_18075 PE=3 SV=1	tr|A0A538QCH3|A0A538QCH3_UNCDE	Deltaproteobacteria bacterium	2026735	E6J91_18075	MSKTSVVRSRRRGLAIAGGAVAVLALIAWYHRAPSDPPPRAAAAQATAIRPTTAGRAPAPALAAPPAAASAAPLPASLEGSEPDGAITADASGHLVIDLELRRLFDHFLAATGEEPPAAIRARIIAVLRARLPAAATGEAIDLLDRYLAYRGAARQLAPPSDPVAGLDQVHALRVRMLSPDVARAFFADEEAATYAALSRRAVLTDTTLSAAERDRRLADIDAQLPAAVREARAAATAPLDEMTREQAMRATGASEPEIAAARTAALGAEAAARLADLDRARAAWDARLARFRAARAALLADPGLDDAERQRRIAELVARSFTAEERIRVDALDRISARPR	GLAIAGGAVAVLALIAWY	13	30	HRAPSDPPPRAAAAQATAIRPTTAGRAPAPALAAPPAAASA	31	71	41	APLPASLEGSEPDGAITADASGHLVIDLELRRLFDHFLAATGEEPPAAIRARIIAVLRARLPAAATGEAIDLLDRYLAYRGAARQLAPPSDPVAGLDQVHALRVRMLSPDVARAFFADEEAATYAALSRRAVLTDTTLSAAERDRRLADIDAQLPAAVREARAAATAPLDEMTREQAMRATGASEPEIAAARTAALGAEAAARLADLDRARAAWDARLARFRAARAALLADPGLDDAERQRRIAELVARSFTAEERIRVDALDRI	72	336
tr|A0A543LLZ8|A0A543LLZ8_9BURK Lipase helper protein OS=Acidovorax temperans OX=80878 GN=BDD18_1492 PE=3 SV=1	tr|A0A543LLZ8|A0A543LLZ8_9BURK	Acidovorax temperans	80878	BDD18_1492	MTSPSPWRARISAVAGGGAALTAALIVLWLVGRADPPPGLPSGGSALTRTATAPSASGVPPTTTRLPVDPHTAADPFLTPDLRYQIEAMQLDAGDATTPEELKLRLSQLVRKHFGADLATRALALAERYVDYRVALGTLKAPRPDDPTALRNSLNARERLRERYFAPEEHEALFARESALDRYTLARLEIQHNTGLTAEEKARALKDAETELPPEQRADRAHAAAHLGAAVQTQDFETRGVDDRTRYQLRSATYGTDAAQALARLDHEERAWNQKLDDYAAAKAQAHDPGQMQALRERLFTPQEQLRLEAALALRQSQH	AVAGGGAALTAALIVLWLVG	13	32	RADPPPGLPSGGSALTRTATAPSASGVPPTTTRLPVDPHTAADP	33	76	44	FLTPDLRYQIEAMQLDAGDATTPEELKLRLSQLVRKHFGADLATRALALAERYVDYRVALGTLKAPRPDDPTALRNSLNARERLRERYFAPEEHEALFARESALDRYTLARLEIQHNTGLTAEEKARALKDAETELPPEQRADRAHAAAHLGAAVQTQDFETRGVDDRTRYQLRSATYGTDAAQALARLDHEERAWNQKLDDYAAAKAQAHDPGQMQALRERLFTPQEQLRLEA	77	310
tr|A0A550G3Z8|A0A550G3Z8_9PSED Lipase chaperone OS=Pseudomonas sp. ALS1131 OX=2697219 GN=lifO PE=3 SV=1	tr|A0A550G3Z8|A0A550G3Z8_9PSED	Pseudomonas sp. ALS1131	2697219	lifO	MKKVLFALPLLITASLALMLYLQPGHQPAQLPSPAAVTATPSAAQRTAETAPPTSEGRPKKTAKLALPSSFVGTEVDGSFRVDATGNLIISEDIRRIFDYFLASIGEESLDASVSRLRNYIDSQLQEPARAHAQALLEQYLSYKRELVLLERDLPQMASLDAMRQRESAVQALRARLFDSETHQAFFAREEGYNRFTLERLAIQHDGRMSAEEKGLAVDRLRASLPEDLQDAVLPQLQQELRQNTARLQAEGASAAQIRQMRQQLVGAEATARLEALDSQRENWQKRLGDYIAAKARIEASEGLSSGDKRAAIEALAAERFDERERLRLDAAEQLAASKKP	LFALPLLITASLALMLYL	5	22	QPGHQPAQLPSPAAVTATPSAAQRTAETAPPTSEGRPKKTAK	23	64	42	LALPSSFVGTEVDGSFRVDATGNLIISEDIRRIFDYFLASIGEESLDASVSRLRNYIDSQLQEPARAHAQALLEQYLSYKRELVLLERDLPQMASLDAMRQRESAVQALRARLFDSETHQAFFAREEGYNRFTLERLAIQHDGRMSAEEKGLAVDRLRASLPEDLQDAVLPQLQQELRQNTARLQAEGASAAQIRQMRQQLVGAEATARLEALDSQRENWQKRLGDYIAAKARIEASEGLSSGDKRAAIEALAAERFDERERLRLDAAEQ	65	334
tr|A0A554GJM1|A0A554GJM1_9BACT Lipase helper protein OS=Corallococcus sp. Z5C101001 OX=2596829 GN=FOF48_14110 PE=3 SV=1	tr|A0A554GJM1|A0A554GJM1_9BACT	Corallococcus sp. Z5C101001	2596829	FOF48_14110	MKSRAVILVVALCALLGAGVFSWWRGQAQGAPGPEVPKSAEPVAQAPRAGKGAAAVPGVTGNASPSPGSPLPPLPTSLQDTEEDGAVLVDASGHLVTNPDLRRFFNYYLSATGEESPSLIRERILAALRAKHLPPAAMDEAVQVLDDYLSYLEAARGLASNRSAATMDTAERLETLRKLRREHLGGSADGLFGQEEAVDAVAVERLKLQKDASLTPEEREQRIAALEERLPPDVRASREESVRPLRQQAVEQELLAAGATAEDLHQHRLSTVGPEATGRLEALDAERAQWKQRLADFRAKREALTRGEPDPARRQAAVQRLLFDAFTPEERLRVEAADAIDAASGSGGG	AVILVVALCALLGAGVFSWW	5	24	RGQAQGAPGPEVPKSAEPVAQAPRAGKGAAAVPGVTGNASPSPGSP	25	70	46	LPPLPTSLQDTEEDGAVLVDASGHLVTNPDLRRFFNYYLSATGEESPSLIRERILAALRAKHLPPAAMDEAVQVLDDYLSYLEAARGLASNRSAATMDTAERLETLRKLRREHLGGSADGLFGQEEAVDAVAVERLKLQKDASLTPEEREQRIAALEERLPPDVRASREESVRPLRQQAVEQELLAAGATAEDLHQHRLSTVGPEATGRLEALDAERAQWKQRLADFRAKREALTRGEPDPARRQAAVQRLLFDAFTPEERLRVEAADAI	71	340
tr|A0A558NTM8|A0A558NTM8_9GAMM Lipase chaperone OS=Thalassolituus sp. C2-1 OX=2597518 GN=FOT50_03875 PE=3 SV=1	tr|A0A558NTM8|A0A558NTM8_9GAMM	Thalassolituus sp. C2-1	2597518	FOT50_03875	MKPLHGALGITLSAVAVVLLVYAVQDGNLVQRAEFQPAAAENDQAIATPLVLPQAGTVDTKNVMTFRGASVDGYLRTDHRGQLVVDIQLRHWMDFYLSAQGEVPLDDLLQTMRSQIAGLPEPGQAQALKIMDEYLGYLAALGDYDRDAEKRVSQSGMDELAARVAWQQRLRREWLEPNVVEAFFHADEIMDNYTLARQQLRAQGADEAQLAALDSSLPPELQHMREQSQQVLSLQQQEQQLRQQGASAAVVQQWREQQYGKEAAERLAGVDQQQQQWQQRLKDYQQYRDSLALQGLDNQDREMLLRTYRSRHFSDTEQKRLNAALTLLAGE	ALGITLSAVAVVLLVYAV	7	24	QDGNLVQRAEFQPAAAENDQAIATPLVLPQAGTVDTKNVMT	25	65	41	FRGASVDGYLRTDHRGQLVVDIQLRHWMDFYLSAQGEVPLDDLLQTMRSQIAGLPEPGQAQALKIMDEYLGYLAALGDYDRDAEKRVSQSGMDELAARVAWQQRLRREWLEPNVVEAFFHADEIMDNYTLARQQLRAQGADEAQLAALDSSLPPELQHMREQSQQVLSLQQQEQQLRQQGASAAVVQQWREQQYGKEAAERLAGVDQQQQQWQQRLKDYQQYRDSLALQGLDNQDREMLLRTYRSRHFSDTEQKRLNA	66	323
tr|A0A560PQG6|A0A560PQG6_9PSED Lipase chaperone OS=Pseudomonas sp. SJZ079 OX=2572887 GN=lifO PE=3 SV=1	tr|A0A560PQG6|A0A560PQG6_9PSED	Pseudomonas sp. SJZ079	2572887	lifO	MPLPLRYLGLVVALAASVAAVTLYWQWPTAVVPVASSATLAVPAAVTSVPSPMLSQAAPASKTRAMPAPLVPSMADTEVDGELKTDSAGNLQLDLALRDYFDYFLSAADQAGLEASVEALLADANARLQEPALGQLIGLLGDYLEYKRASLALLRQPLSVQQQAQPQDQLAVLQQAFDSLAQLRRAHFSAGAVEALFGAEEAYARYTLDSLAVHNRDDLSAQGKVEAQERLRAQLPDAMRASEERQSLALTQQAQSEQLWREGASEQQVRQFLSLTYDPATVERLLVEQRNERAWQQHYAAYRQELASLQGNGLSPTDRQREQQRLRQRLFSAEDQHRVDTYDAIAAKQQDTANPDL	YLGLVVALAASVAAVTLYWQWPT	7	29	AVVPVASSATLAVPAAVTSVPSPMLSQAAPASKTRA	30	65	36	MPAPLVPSMADTEVDGELKTDSAGNLQLDLALRDYFDYFLSAADQAGLEASVEALLADANARLQEPALGQLIGLLGDYLEYKRASLALLRQPLSVQQQAQPQDQLAVLQQAFDSLAQLRRAHFSAGAVEALFGAEEAYARYTLDSLAVHNRDDLSAQGKVEAQERLRAQLPDAMRASEERQSLALTQQAQSEQLWREGASEQQVRQFLSLTYDPATVERLLVEQRNERAWQQHYAAYRQELASLQGNGLSPTDRQREQQRLRQRLFSAEDQHRVDTYDAI	66	345
tr|A0A5A9Z6N2|A0A5A9Z6N2_9GAMM Lipase chaperone OS=Psychrobacter sp. ANT_WB68 OX=2597355 GN=lifO PE=3 SV=1	tr|A0A5A9Z6N2|A0A5A9Z6N2_9GAMM	Psychrobacter sp. ANT_WB68	2597355	lifO	MSNNRRSPFLPVIIAAIVVLVVAIIWWFKPNNASNASAQANSTVGYSQASANATDKTGSKNDIGNKSKQSSGRFTTGLEDLPRSLQGTDVDGEIIIDENKQLVVTEGLRRLFDYFLSALGEEEEATIYARVESYIRSHTPEPAASQAVTIFDQYVAYLKALPAIESRYGNLQLQATENGELDLNVVAQQKQDVAKLRQQHFDQETITAFFGTEDEYDDYSIAMVKINQDKQLSDAQKEAARQDYISRMPDNAIKTNIAQQANLDELIKRTEQMQAQGATAEALYNMRRELVGAPAAARLAQVDQQDANFDQRFKQYQAQKQQLLKQNVDKAQAQTQINQIEQQLFNEAERKRLTGYAALQQQKAAEMN	FLPVIIAAIVVLVVAIIWWF	9	28	KPNNASNASAQANSTVGYSQASANATDKTGSKNDIGNKSKQSSGRFTTGLED	29	80	52	LPRSLQGTDVDGEIIIDENKQLVVTEGLRRLFDYFLSALGEEEEATIYARVESYIRSHTPEPAASQAVTIFDQYVAYLKALPAIESRYGNLQLQATENGELDLNVVAQQKQDVAKLRQQHFDQETITAFFGTEDEYDDYSIAMVKINQDKQLSDAQKEAARQDYISRMPDNAIKTNIAQQANLDELIKRTEQMQAQGATAEALYNMRRELVGAPAAARLAQVDQQDANFDQRFKQYQAQKQQLLKQNVDKAQAQTQINQIEQQLFNEAERKRLTGYAA	81	358
tr|A0A5B8N7L4|A0A5B8N7L4_9BURK Lipase chaperone OS=Noviherbaspirillum sp. UKPF54 OX=2601898 GN=lifO PE=3 SV=1	tr|A0A5B8N7L4|A0A5B8N7L4_9BURK	Noviherbaspirillum sp. UKPF54	2601898	lifO	MTKTTSIVWAMALGAAAFWGVMATREPEVRPAADAARPNLFPFVRSMEGTRPDGDVQVTSDKTLVVDRELRNLFEYYLAATGEKPLDAIRAEIERELGQRLPPPLAVQARNLLARYLDYKRELAEAEKNPALSGNTLDAIRGRLQALQQVRGRYFSPLEVAGMFGLDDAYDNDAVARIEISQDKSLNAEQRRGKLAALDATLPAELREARDAPLQAVRLEQEAATMRARGASDDEVYRMRAVAVGPEAAARLAAVDREQADWQARIAAYLAERRKLGEGNASGNEAVLQQLRDTYFNPDEQKRLAAYEPRS	IVWAMALGAAAFWGVMAT	7	24	REPEVRPAADAARPN	25	39	15	LFPFVRSMEGTRPDGDVQVTSDKTLVVDRELRNLFEYYLAATGEKPLDAIRAEIERELGQRLPPPLAVQARNLLARYLDYKRELAEAEKNPALSGNTLDAIRGRLQALQQVRGRYFSPLEVAGMFGLDDAYDNDAVARIEISQDKSLNAEQRRGKLAALDATLPAELREARDAPLQAVRLEQEAATMRARGASDDEVYRMRAVAVGPEAAARLAAVDREQADWQARIAAYLAERRKLGEGNASGNEAVLQQLRDTYFNPDEQKRLAAYE	40	308
tr|A0A5C1DEW4|A0A5C1DEW4_9NEIS Lipase chaperone OS=Chromobacterium paludis OX=2605945 GN=lifO PE=3 SV=1	tr|A0A5C1DEW4|A0A5C1DEW4_9NEIS	Chromobacterium paludis	2605945	lifO	MRRRGGWMGLLAGCAALAWLFWPAGAQTGGAAATGGAPAASLRGTQPDGEVKTSLQGDLKVDQELRRLFDYYLATLGERTLPQIRADVRRDLQGRLQSRALAQAMSLFDRYVAYRQSLTGMAAAASTDLSTRLARARAVRLQYFSAAEVAGLFGEEDRYDAFTIQRLAILADPALSAAQKQQRIAELERQLPAELRAAREEPVEHLALAQAEQALRQRGGGEQELYQLRASMVGQAAADRLSELDKEQAAWRRRVEDYQRERAAILANGQLTAQQQQQALSQLQAQRFTPQEALRLAAFLPSH	WMGLLAGCAALAWLFWPAGA	7	26	QTGGAAATGGA	27	37	11	PAASLRGTQPDGEVKTSLQGDLKVDQELRRLFDYYLATLGERTLPQIRADVRRDLQGRLQSRALAQAMSLFDRYVAYRQSLTGMAAAASTDLSTRLARARAVRLQYFSAAEVAGLFGEEDRYDAFTIQRLAILADPALSAAQKQQRIAELERQLPAELRAAREEPVEHLALAQAEQALRQRGGGEQELYQLRASMVGQAAADRLSELDKEQAAWRRRVEDYQRERAAILANGQLTAQQQQQALSQLQAQRFTPQEALRLAAF	38	299
[truncated: 407 more rows]

## Sheet: Sheet2
Busch, Loschwitz, Papadopoulos et al.
Supporting Dataset 1
Amino acid distribution within the linker region VD of the identified LipH homologs
Sample Name	Sample ID	Organism (OS)	A	P	E	S	V	G	Q	T	R	M	K	D	C	N	L	I	H	F	W	Y	Hydrophobic	Small	Tiny	Aliphatic	Proline	Polar	Negatively Charged	Positively Charged	Aromatic	Hydrophobic/Hydrophilic	Positive/Negative	Aromatic/Aliphatic	Small/Large	% Alanin	% Proline
[truncated: 857 more rows]
